# Supplementary material for: Comprehensive Analysis Revealed the Potential Implications of m6A Regulators in Lung Adenocarcinoma
Source: Front Mol Biosci. 2022 Mar 28;9:806780. doi: 10.3389/fmolb.2022.806780 (PMC8995862; doi:10.3389/fmolb.2022.806780)
Supplement: Supplementary file 7 [file DataSheet1.xlsx]

## Sheet: S1
Table S1: m6A regulators enrolled in this study.
Gene	Type	References
METTL3	writers	1, 2, 3, 4
METTL14	writers	1, 2, 3, 4
METTL16	writers	5
WTAP	writers	1, 2, 3, 4
VIRMA	writers	6
ZC3H13	writers	2
RBM15	writers	1, 2, 3, 4
RBM15B	writers	1, 2, 3, 4
YTHDC1	readers	1, 2, 3, 4
YTHDC2	readers	1, 2, 3, 4
YTHDF1	readers	1, 2, 3, 4
YTHDF2	readers	1, 2, 3, 4
YTHDF3	readers	1, 2, 3, 4
HNRNPC	readers	2, 4
FMR1	readers	4
LRPPRC	readers	4
HNRNPA2B1	readers	2, 4
IGF2BP1	readers	1, 2, 3, 4
IGF2BP2	readers	1, 2, 3, 4
IGF2BP3	readers	1, 2, 3, 4
RBMX	readers	7
FTO	erasers	1, 2, 3, 4
ALKBH5	erasers	1, 2, 3, 4
References of above 23 m6A regulators:
1. Chen XY, Zhang J, Zhu JS. The role of m(6)A RNA methylation in human cancer, Molecular Cancer 2019;18:103.
2. Zhou Z, Lv J, Yu H et al. Mechanism of RNA modification N6-methyladenosine in human cancer, Molecular Cancer 2020;19:104.
3. Liu S, Li Q, Chen K et al. The emerging molecular mechanism of m(6)A modulators in tumorigenesis and cancer progression, Biomed Pharmacother 2020;127:110098.
4. Arguello AE, DeLiberto AN, Kleiner RE. RNA Chemical Proteomics Reveals the N(6)-Methyladenosine (m(6)A)-Regulated Protein-RNA Interactome, Journal of the American Chemical Society 2017;139:17249-17252.
5. Human METTL16 is a N6-methyladenosine (m 6 A) methyltransferase that targets pre-mRNAs and various non-coding RNAs
6. VIRMA-Dependent N6-Methyladenosine Modifications Regulate the Expression of Long Non-Coding RNAs CCAT1 and CCAT2 in Prostate Cancer
7. Expressions of m6A RNA methylation regulators and their clinical predictive value in cervical squamous cell carcinoma and endometrial adenocarcinoma

## Sheet: S2
Table S2. Summary of brief information of eight datasets of LUAD
Datasets	No. of patients	Platform	Survival data	Reference
TCGA dataset	490	Illumina RNAseq	OS	https://cancergenome.nih.gov/
GSE29013 dataset	30	Affymetrix HG-U133 Plus 2.0 Array	OS	Xie Y, Xiao G, Coombes KR, Behrens C, Solis LM, Raso G, et al. Robust gene expression signature from formalin-fixed paraffin-embedded samples predicts prognosis of non-small-cell lung cancer patients. Clin Cancer Res. 2011; 17: 5705-14.
GSE30219 dataset	85	Affymetrix HG-U133 Plus 2.0 Array	OS	Rousseaux S, Debernardi A, Jacquiau B, Vitte AL, Vesin A, Nagy-Mignotte H, et al. Ectopic activation of germline and placental genes identifies aggressive metastasis-prone lung cancers. Sci Transl Med. 2013; 5: 186ra66.
GSE31210 dataset	226	Affymetrix HG-U133 Plus 2.0 Array	OS	Okayama H, Kohno T, Ishii Y, Shimada Y, Shiraishi K, Iwakawa R, et al. Identification of genes upregulated in ALK-positive andEGFR/KRAS/ALK-negative lung adenocarcinomas. Cancer Res. 2012; 72: 100-11.
GSE37745 dataset	106	Affymetrix HG-U133 Plus 2.0 Array	OS	Botling J, Edlund K, Lohr M, Hellwig B, Holmberg L, Lambe M, et al. Biomarker discovery in non-small cell lung cancer: integrating gene expression profiling, meta-analysis, and tissue microarray validation. Clin Cancer Res. 2013; 19: 194-204.
GSE50081 dataset	127	Affymetrix HG-U133 Plus 2.0 Array	OS	Der SD, Sykes J, Pintilie M, Zhu CQ, Strumpf D, Liu N, et al. Validation of a histology-independent prognostic gene signature for early-stage, non-small-cell lung cancer including stage IA patients. J Thorac Oncol. 2014; 9: 59-64.
GSE68465 dataset	439	Affymetrix HG-U133A Array	OS	Director's Challenge Consortium for the Molecular Classification of Lung A, Shedden K, Taylor JM, Enkemann SA, Tsao MS, Yeatman TJ, et al. Gene expression-based survival prediction in lung adenocarcinoma: a multi-site, blinded validation study. Nat Med. 2008; 14: 822-7.
GSE72094 dataset	398	Affymetrix 2.0 microarray	OS	Schabath MB, Welsh EA, Fulp WJ, Chen L, Teer JK, Thompson ZJ, et al. Differential association of STK11 and TP53 with KRAS mutation-associated gene expression, proliferation and immune surveillance in lung adenocarcinoma. Oncogene. 2016; 35: 3209-16

## Sheet: S3
Table S3.Correlation analysis of m6A regulator and transcription factors
TFs	m6Agene	cor	pvalue	Regulation
ADNP	ZC3H13	0.504644	1.68951e-34	postive
ADNP	RBM15	0.548926	1.04514e-41	postive
ADNP	YTHDC1	0.57571	1.28452e-46	postive
ADNP	YTHDF1	0.543833	8.00996e-41	postive
ADNP	YTHDF2	0.511268	1.64369e-35	postive
ADNP	FMR1	0.508382	4.56507e-35	postive
ADNP	LRPPRC	0.543864	7.91182e-41	postive
AFF4	RBM15	0.531814	8.5438e-39	postive
AFF4	YTHDC1	0.538642	6.15915e-40	postive
AFF4	YTHDC2	0.626508	2.77472e-57	postive
ATF1	YTHDF3	0.518237	1.33918e-36	postive
ATF2	YTHDF3	0.541769	1.81038e-40	postive
ATF7	ZC3H13	0.522293	3.03045e-37	postive
ATF7	YTHDC1	0.568383	3.13874e-45	postive
BDP1	RBM15	0.565415	1.1203e-44	postive
BDP1	YTHDC2	0.569694	1.78246e-45	postive
BRCA1	RBM15	0.515877	3.15102e-36	postive
BRCA1	LRPPRC	0.539197	4.96025e-40	postive
BRCA1	HNRNPA2B1	0.533977	3.73848e-39	postive
BRD1	YTHDC1	0.571731	7.35972e-46	postive
BRD2	ZC3H13	0.509005	3.66505e-35	postive
BRD2	RBM15B	0.515236	3.97122e-36	postive
BRD2	YTHDC1	0.59985	1.89725e-51	postive
BRD3	ZC3H13	0.558252	2.29045e-43	postive
BRD3	RBM15B	0.564098	1.96161e-44	postive
BRD3	YTHDC1	0.575643	1.32266e-46	postive
BRD4	ZC3H13	0.548211	1.39381e-41	postive
BRD4	RBM15B	0.55322	1.82709e-42	postive
BRD4	HNRNPA2B1	0.548869	1.06974e-41	postive
CBX3	HNRNPC	0.52671	5.86941e-38	postive
CBX5	RBM15	0.534599	2.94419e-39	postive
CENPA	HNRNPC	0.507555	6.10791e-35	postive
CENPA	LRPPRC	0.528006	3.60937e-38	postive
CHD1	RBM15	0.557015	3.82769e-43	postive
CHD1	YTHDC2	0.649439	8.91744e-63	postive
CHD2	RBM15	0.500351	7.44641e-34	postive
CHD2	YTHDC1	0.623893	1.09765e-56	postive
CHD2	YTHDC2	0.613624	2.15133e-54	postive
CHD8	ZC3H13	0.607652	4.24136e-53	postive
CHD8	RBM15	0.566541	6.92414e-45	postive
CHD8	RBM15B	0.547994	1.52099e-41	postive
CHD8	YTHDC1	0.617133	3.62348e-55	postive
CHD8	HNRNPA2B1	0.601449	8.78287e-52	postive
CREBBP	ZC3H13	0.606533	7.36404e-53	postive
CREBBP	YTHDC1	0.643808	2.20145e-61	postive
DNMT1	HNRNPA2B1	0.627872	1.34676e-57	postive
DNMT3A	HNRNPA2B1	0.528856	2.62045e-38	postive
DYRK1A	RBM15	0.570479	1.26825e-45	postive
DYRK1A	YTHDC1	0.597931	4.75704e-51	postive
DYRK1A	FMR1	0.527789	3.91618e-38	postive
E2F3	LRPPRC	0.509979	2.59718e-35	postive
E2F3	HNRNPA2B1	0.557816	2.74506e-43	postive
E2F6	LRPPRC	0.654006	6.29452e-64	postive
EHMT2	RBM15B	0.543414	9.45633e-41	postive
ELF1	ZC3H13	0.620629	6.0039e-56	postive
ELK4	RBM15	0.581988	7.78127e-48	postive
ELK4	YTHDC2	0.501542	4.94433e-34	postive
EP400	ZC3H13	0.586063	1.22032e-48	postive
EP400	RBM15	0.528749	2.72893e-38	postive
EP400	RBM15B	0.534878	2.64495e-39	postive
EP400	YTHDC1	0.599868	1.88134e-51	postive
EP400	HNRNPA2B1	0.556976	3.88981e-43	postive
ERCC6	RBM15	0.506214	9.77233e-35	postive
ERCC6	YTHDC1	0.53167	9.02612e-39	postive
EZH1	YTHDC1	0.53347	4.53956e-39	postive
EZH1	YTHDC2	0.56792	3.83083e-45	postive
EZH2	HNRNPA2B1	0.515219	3.99553e-36	postive
FOXM1	LRPPRC	0.512631	1.01113e-35	postive
FOXO3	ZC3H13	0.503707	2.34022e-34	postive
GABPA	YTHDF3	0.510104	2.48483e-35	postive
GTF2I	ZC3H13	0.552526	2.42545e-42	postive
GTF2I	YTHDC1	0.56914	2.26443e-45	postive
HCFC1	ZC3H13	0.603182	3.79181e-52	postive
HCFC1	RBM15	0.514969	4.37132e-36	postive
HCFC1	RBM15B	0.644942	1.16052e-61	postive
HCFC1	YTHDC1	0.593803	3.36143e-50	postive
HCFC1	YTHDF1	0.506255	9.63102e-35	postive
HCFC1	LRPPRC	0.507789	5.62511e-35	postive
HCFC1	HNRNPA2B1	0.636144	1.55483e-59	postive
HDAC2	WTAP	0.575947	1.15652e-46	postive
HSF2	WTAP	0.580924	1.25695e-47	postive
JARID2	ZC3H13	0.553818	1.4302e-42	postive
JARID2	YTHDC1	0.51648	2.53406e-36	postive
JARID2	HNRNPA2B1	0.505829	1.11804e-34	postive
JMJD1C	RBM15	0.522884	2.43597e-37	postive
JMJD1C	YTHDC1	0.504219	1.9587e-34	postive
KAT2B	YTHDC2	0.504633	1.69647e-34	postive
KDM1A	YTHDF2	0.545936	3.46969e-41	postive
KDM1A	LRPPRC	0.508083	5.07268e-35	postive
KDM1A	HNRNPA2B1	0.536697	1.31072e-39	postive
KDM3A	YTHDC1	0.531426	9.90247e-39	postive
KDM3A	FMR1	0.527727	4.00785e-38	postive
KDM3A	LRPPRC	0.521391	4.22412e-37	postive
KDM5A	ZC3H13	0.522176	3.16419e-37	postive
KDM5A	YTHDC1	0.501293	5.38745e-34	postive
KDM5B	YTHDC1	0.555104	8.43122e-43	postive
KDM5B	YTHDF2	0.566529	6.95963e-45	postive
LIN9	HNRNPC	0.625624	4.4223e-57	postive
LIN9	LRPPRC	0.60241	5.51422e-52	postive
LMNB1	HNRNPA2B1	0.600954	1.11502e-51	postive
MECP2	FMR1	0.548563	1.20979e-41	postive
MED12	ZC3H13	0.572414	5.46391e-46	postive
MED12	RBM15B	0.513567	7.23413e-36	postive
MED12	YTHDC1	0.591466	1.00496e-49	postive
MED12	HNRNPA2B1	0.519337	8.96862e-37	postive
MEF2A	ZC3H13	0.540919	2.528e-40	postive
MEF2A	YTHDC1	0.51637	2.63661e-36	postive
MEF2A	YTHDC2	0.532871	5.70998e-39	postive
NCAPG	HNRNPC	0.543711	8.40618e-41	postive
NCAPG	LRPPRC	0.567677	4.25394e-45	postive
NCOR2	RBM15B	0.51935	8.92718e-37	postive
NR2C2	YTHDC1	0.531497	9.64001e-39	postive
NR2C2	YTHDC2	0.561525	5.82031e-44	postive
NRF1	RBM15	0.525011	1.10669e-37	postive
NRF1	YTHDC1	0.56346	2.57133e-44	postive
NRF1	HNRNPA2B1	0.575412	1.46469e-46	postive
PIAS1	ZC3H13	0.504651	1.68546e-34	postive
PIAS1	YTHDC1	0.500546	6.96352e-34	postive
POLR2B	YTHDC1	0.528956	2.52426e-38	postive
POLR2B	LRPPRC	0.555695	6.60694e-43	postive
POLR3A	LRPPRC	0.574645	2.05436e-46	postive
POLR3A	HNRNPA2B1	0.524124	1.53895e-37	postive
POU2F1	RBM15	0.588944	3.24262e-49	postive
POU2F1	YTHDC1	0.532985	5.4656e-39	postive
PRKDC	RBM15	0.566584	6.79727e-45	postive
PRKDC	YTHDF3	0.567063	5.53623e-45	postive
PRKDC	LRPPRC	0.633775	5.65643e-59	postive
PRKDC	HNRNPA2B1	0.545746	3.74199e-41	postive
RBBP5	RBM15	0.520394	6.09109e-37	postive
RBBP5	LRPPRC	0.509507	3.06974e-35	postive
RBL2	FTO	0.640493	1.40919e-60	postive
RCOR1	YTHDC1	0.51907	9.88789e-37	postive
RNF2	HNRNPC	0.533255	4.92947e-39	postive
SF1	ZC3H13	0.585166	1.83931e-48	postive
SF1	RBM15B	0.635461	2.25882e-59	postive
SF1	YTHDC1	0.672662	7.60584e-69	postive
SF1	HNRNPA2B1	0.638157	5.14116e-60	postive
SFPQ	RBM15	0.601931	6.95597e-52	postive
SFPQ	YTHDC1	0.612735	3.36666e-54	postive
SFPQ	YTHDF2	0.50856	4.28761e-35	postive
SFPQ	HNRNPA2B1	0.694971	3.19674e-75	postive
SIN3A	ZC3H13	0.65074	4.21078e-63	postive
SIN3A	RBM15B	0.569307	2.10685e-45	postive
SIN3A	YTHDC1	0.669739	4.73482e-68	postive
SIN3A	YTHDF2	0.525896	7.95727e-38	postive
SIN3A	LRPPRC	0.526402	6.58563e-38	postive
SIN3A	HNRNPA2B1	0.506429	9.06195e-35	postive
SMARCC1	ZC3H13	0.554047	1.30196e-42	postive
SMARCC1	RBM15B	0.671787	1.31804e-68	postive
SMARCC1	YTHDC1	0.515598	3.48552e-36	postive
SMARCC1	LRPPRC	0.572765	4.68704e-46	postive
SMARCC1	HNRNPA2B1	0.517498	1.75229e-36	postive
SMARCC2	YTHDC1	0.535504	2.07819e-39	postive
SMC1A	ZC3H13	0.540314	3.20515e-40	postive
SMC1A	LRPPRC	0.523627	1.85075e-37	postive
SMC1A	HNRNPA2B1	0.600006	1.76011e-51	postive
SMC3	ZC3H13	0.571137	9.53189e-46	postive
SMC3	YTHDC1	0.5032	2.78977e-34	postive
SMC3	LRPPRC	0.593297	4.26477e-50	postive
SMC3	HNRNPA2B1	0.573065	4.10894e-46	postive
SOX4	RBM15B	0.523951	1.64102e-37	postive
SP2	ZC3H13	0.555101	8.43997e-43	postive
SP2	RBM15B	0.549079	9.82687e-42	postive
SP2	YTHDC1	0.538967	5.42603e-40	postive
SRF	RBM15B	0.51853	1.2038e-36	postive
SSRP1	RBM15B	0.502401	3.67734e-34	postive
SSRP1	LRPPRC	0.560712	8.19141e-44	postive
SSRP1	HNRNPA2B1	0.603212	3.73634e-52	postive
STAT5B	ZC3H13	0.529215	2.28924e-38	postive
STAT5B	YTHDC1	0.500677	6.65783e-34	postive
SUMO1	HNRNPC	0.526499	6.35277e-38	postive
SUMO2	HNRNPC	0.578094	4.46164e-47	postive
TAF1	ZC3H13	0.55117	4.21352e-42	postive
TAF1	RBM15	0.547022	2.2474e-41	postive
TAF1	YTHDC1	0.630934	2.62394e-58	postive
TAF1	YTHDC2	0.589724	2.25924e-49	postive
TAF1	FMR1	0.535501	2.08077e-39	postive
TBL1XR1	RBM15	0.528236	3.31029e-38	postive
TBP	WTAP	0.670891	2.30924e-68	postive
TCF12	ZC3H13	0.530899	1.20987e-38	postive
TERF1	YTHDF3	0.547121	2.15959e-41	postive
TERF2	YTHDC1	0.510394	2.24197e-35	postive
TERF2	FTO	0.615988	6.49496e-55	postive
TTF2	RBM15	0.604245	2.2595e-52	postive
TTF2	LRPPRC	0.534271	3.34017e-39	postive
TTF2	HNRNPA2B1	0.501127	5.70349e-34	postive
UBTF	ZC3H13	0.557122	3.662e-43	postive
UBTF	RBM15B	0.642957	3.55367e-61	postive
UBTF	YTHDC1	0.581218	1.1011e-47	postive
UBTF	HNRNPA2B1	0.578213	4.23062e-47	postive
WDR5	RBM15B	0.513215	8.20724e-36	postive
XRN2	LRPPRC	0.526248	6.97746e-38	postive
YY1	YTHDC1	0.512173	1.19082e-35	postive
ZBTB33	YTHDC1	0.511673	1.42305e-35	postive
ZBTB33	FMR1	0.661376	7.91328e-66	postive

## Sheet: S4
Table S4. Univariate Cox analysis of the prognosis related overlap genes.
Gene	HR	HR.95% CI Low	HR.95% CI High	pvalue
RHOF	1.34164	1.21333	1.48352	1.0031e-08
GFRA3	0.904553	0.868231	0.942394	1.60718e-06
BEND5	0.847927	0.776505	0.925918	0.000238372
CD47	0.852031	0.758057	0.957656	0.00724002
SYNJ1	0.809361	0.694306	0.943484	0.00685941
LRIG1	0.689629	0.616963	0.770854	6.10469e-11
LTBP3	0.83729	0.754387	0.929304	0.000843163
CERS4	0.79777	0.752461	0.845808	3.6377e-14
IFT57	0.848311	0.785043	0.916678	3.18401e-05
SIX1	0.93289	0.882526	0.986128	0.0141556
RIPK2	1.40505	1.24439	1.58645	4.03785e-08
PTER	1.18293	1.05869	1.32175	0.00300378
OSGIN2	1.31483	1.15387	1.49823	3.98899e-05
ICAM1	0.899071	0.839136	0.963287	0.00250603
ROGDI	0.672409	0.586293	0.771175	1.37882e-08
CTSF	0.782914	0.705384	0.868966	4.23015e-06
NBN	1.32416	1.1396	1.53861	0.000246027
SCNN1B	0.842986	0.799493	0.888846	2.6219e-10
WFDC2	0.870552	0.822678	0.921211	1.5579e-06
SHCBP1	1.35555	1.2547	1.46451	1.23738e-14
SNED1	0.797698	0.717177	0.887259	3.13705e-05
AQP5	0.916168	0.88294	0.950647	3.39799e-06
PARM1	0.800633	0.752129	0.852265	3.09366e-12
SCMH1	0.701596	0.594357	0.828183	2.82072e-05
IRX5	0.89523	0.852152	0.940484	1.08928e-05
PLXNA2	0.756016	0.694044	0.823522	1.46015e-10
CD81	0.68979	0.593829	0.801259	1.17967e-06
CDA	1.12036	1.07563	1.16695	4.56856e-08
LPL	0.875557	0.832157	0.921222	3.00202e-07
SMURF2	0.875118	0.783875	0.976982	0.0175737
LYST	0.814879	0.705512	0.941201	0.00536762
CCDC90B	1.47481	1.29018	1.68586	1.24368e-08
TMEM8B	0.744239	0.653545	0.847518	8.37931e-06
CDON	0.879584	0.799629	0.967534	0.00832151
GNG4	1.14893	1.09027	1.21074	2.07533e-07
SCAI	0.752568	0.670161	0.84511	1.555e-06
VAMP8	0.801064	0.702929	0.912898	0.000878759
KLRC3	1.16974	1.08356	1.26278	5.94103e-05
SCUBE2	0.837311	0.790512	0.886881	1.44124e-09
CACNA2D2	0.848866	0.812972	0.886344	1.05953e-13
CLIP1	1.33844	1.14808	1.56036	0.000195937
ZNF493	0.812273	0.740836	0.890599	9.56691e-06
SLC29A1	0.873786	0.771631	0.989466	0.0334275
CKAP4	1.29154	1.1361	1.46824	9.21697e-05
GZMB	1.07221	1.01459	1.1331	0.0133678
MBNL1	0.817619	0.717135	0.932182	0.00261569
RGS20	1.30964	1.22632	1.39863	8.78674e-16
RAB11FIP3	0.761014	0.663364	0.87304	9.70965e-05
TLE2	0.784651	0.717552	0.858025	1.05393e-07
ENTPD3	0.841925	0.78612	0.901693	8.77471e-07
DSC2	1.3026	1.19797	1.41637	6.09589e-10
NMB	1.20142	1.10285	1.30881	2.65595e-05
DTL	1.39632	1.29163	1.50949	4.64153e-17
CEP55	1.27649	1.19997	1.35789	9.96697e-15
MTIF2	1.27733	1.1017	1.48095	0.00118168
ZBTB7C	0.906925	0.839549	0.979708	0.0131211
OAS1	1.23642	1.1483	1.3313	1.85005e-08
SORL1	0.851035	0.780392	0.928073	0.000264047
KAT8	0.566066	0.472383	0.678328	7.06486e-10
BCAR3	1.27858	1.16797	1.39966	1.01898e-07
PPP1R13B	0.689593	0.614924	0.773329	2.06976e-10
N4BP2L1	0.696716	0.609504	0.796406	1.18165e-07
DDX21	1.32358	1.16386	1.50522	1.9315e-05
FUT4	1.20896	1.08368	1.34873	0.000674383
METTL8	1.2421	1.10166	1.40043	0.000397807
PDSS1	1.34184	1.17254	1.53559	1.92767e-05
EGLN3	1.21164	1.14565	1.28144	1.84017e-11
C1orf116	0.892724	0.857355	0.929552	3.75951e-08
FURIN	1.13196	1.04182	1.2299	0.00341591
ORC2	1.27648	1.0921	1.49199	0.00216294
PTHLH	1.05791	1.0047	1.11393	0.0325172
DAAM2	0.821512	0.760063	0.887929	7.17588e-07
BCL11A	0.819095	0.749197	0.895514	1.16057e-05
ASPM	1.2647	1.1888	1.34544	1.03157e-13
PENK	0.875499	0.81158	0.944453	0.000587186
GREB1L	1.32749	1.21806	1.44674	1.08902e-10
CIITA	0.810717	0.732162	0.897701	5.45286e-05
APOL2	1.29135	1.14425	1.45737	3.41839e-05
VNN1	1.12629	1.06934	1.18628	7.05816e-06
XPNPEP1	1.95577	1.63886	2.33395	1.02967e-13
TRIM38	0.750018	0.646375	0.870278	0.000149969
FST	1.09595	1.03446	1.1611	0.00187019
EREG	1.07353	1.03798	1.11031	3.64226e-05
ZNF682	0.835399	0.780098	0.89462	2.6517e-07
KIF11	1.3271	1.23468	1.42645	1.54707e-14
PLIN3	1.39633	1.22373	1.59327	7.07715e-07
SRP72	1.29124	1.08434	1.53761	0.00412088
MOAP1	0.675019	0.591474	0.770364	5.53712e-09
MAP3K13	0.857828	0.771737	0.953522	0.00448356
BEX4	0.834362	0.771727	0.90208	5.40963e-06
PIK3R3	0.866014	0.781151	0.960097	0.00626018
HLA-DPA1	0.891493	0.831303	0.956042	0.00128022
BTG2	0.735624	0.67668	0.799703	5.79799e-13
TXN	1.27618	1.13592	1.43375	4.03539e-05
WDTC1	0.660626	0.548649	0.795456	1.21502e-05
TCTN1	0.791915	0.680026	0.922214	0.00268282
ETV5	0.802673	0.727048	0.886163	1.33858e-05
PRDM16	0.846852	0.79372	0.90354	4.94937e-07
MUC16	1.09912	1.06177	1.13778	8.41462e-08
TP73-AS1	0.697431	0.599239	0.811713	3.24898e-06
PBXIP1	0.726533	0.648546	0.813898	3.50224e-08
MCM10	1.26812	1.1906	1.35069	1.57798e-13
HLA-DRA	0.88459	0.821679	0.952317	0.00112213
DKK1	1.11145	1.07305	1.15122	3.8428e-09
INPP5J	0.740126	0.678014	0.807927	1.70674e-11
FAM149A	0.818358	0.762236	0.878612	3.19844e-08
LPGAT1	1.18998	1.06753	1.32646	0.00169177
CYB561	0.825263	0.71208	0.956436	0.0107175
SMARCD3	0.823583	0.739161	0.917647	0.00043564
THRA	0.647349	0.550534	0.76119	1.42983e-07
PTPRH	1.22688	1.15824	1.29959	3.37641e-12
LAMC2	1.27194	1.19999	1.3482	5.67056e-16
UNC13B	0.727088	0.665987	0.793794	1.10758e-12
TNFSF11	1.12635	1.05386	1.20382	0.00045565
MELK	1.27402	1.2005	1.35203	1.39111e-15
GLS2	0.782728	0.723847	0.846399	8.28615e-10
FOSL1	1.2349	1.17096	1.30234	7.38443e-15
HLA-DPB1	0.84017	0.783405	0.901047	1.06414e-06
USP4	0.633824	0.519125	0.773866	7.57325e-06
CDK1	1.32831	1.23563	1.42794	1.43237e-14
WDR37	0.749991	0.624592	0.900566	0.00205686
HADH	0.75309	0.653634	0.867678	8.70732e-05
BCAT2	0.724816	0.62735	0.837424	1.25411e-05
TXNDC9	1.58136	1.34415	1.86043	3.26352e-08
HMMR	1.38748	1.29077	1.49144	6.46781e-19
PLA2G3	0.889054	0.830102	0.952193	0.000781105
SNN	0.768516	0.662397	0.891636	0.000515035
BRCA1	1.37058	1.24587	1.50778	9.40567e-11
TSC2	0.774964	0.671967	0.893747	0.000458603
KIF14	1.33341	1.24098	1.43272	4.13913e-15
ZNF136	0.764077	0.648769	0.89988	0.00126476
KCNS3	0.856354	0.794487	0.923037	5.05163e-05
AUTS2	0.845394	0.785508	0.909845	7.45169e-06
SLC47A1	0.833572	0.790521	0.878968	1.71901e-11
SDC4	0.872814	0.790951	0.963149	0.00678533
CDKL2	0.850299	0.800035	0.903721	1.82577e-07
NUP62CL	1.17201	1.08782	1.2627	2.99962e-05
FBLN5	0.797938	0.741053	0.85919	2.20634e-09
TNS1	0.782122	0.706585	0.865734	2.11412e-06
FBXO42	0.722159	0.574028	0.908515	0.00545099
PAM	0.875466	0.786159	0.974918	0.0154068
RFX5	0.74938	0.636015	0.882951	0.000565871
ERLIN1	1.51778	1.30676	1.76288	4.68397e-08
TMEM38B	1.32889	1.19635	1.47612	1.13186e-07
DUSP4	1.05956	1.00938	1.11224	0.0194316
NOP10	1.48581	1.27352	1.73349	4.81406e-07
NUSAP1	1.34304	1.24469	1.44916	2.93427e-14
KIF18A	1.30451	1.21139	1.4048	1.99519e-12
TICAM1	1.3564	1.16979	1.57278	5.42262e-05
PTGES	1.17884	1.09696	1.26684	7.48825e-06
KPNA2	1.41184	1.28032	1.55686	4.73806e-12
ITGB4	1.19989	1.1187	1.28696	3.42892e-07
MKNK2	0.735945	0.63991	0.846394	1.72688e-05
RABGAP1L	0.8001	0.704061	0.909239	0.000630036
ASAP3	0.77293	0.696052	0.8583	1.44556e-06
CROCC	0.805871	0.700724	0.926796	0.00248058
CRYM	0.840134	0.801697	0.880415	3.09301e-13
ITPKA	1.07877	1.03533	1.12404	0.00029949
DDX10	1.52895	1.30217	1.79521	2.17907e-07
PTRH2	1.39311	1.20548	1.60996	7.06362e-06
PSMB7	1.76176	1.48297	2.09296	1.17016e-10
UBP1	0.76798	0.637353	0.925378	0.00551603
RERE	0.814971	0.691902	0.959931	0.0143032
PDLIM5	1.53144	1.36154	1.72255	1.21534e-12
ZNF14	0.69866	0.608109	0.802696	4.12352e-07
HELZ	0.736653	0.618772	0.876992	0.000592002
BUB3	1.69766	1.40271	2.05462	5.46527e-08
SASH1	0.798575	0.70194	0.908514	0.000631015
NCAPG	1.29251	1.20664	1.38448	2.56116e-13
GTPBP4	1.39611	1.22511	1.59097	5.56687e-07
CCNA2	1.34447	1.25233	1.4434	3.05296e-16
CKS2	1.30025	1.19605	1.41352	7.24773e-10
PDZD8	1.16729	1.05088	1.2966	0.00390497
TMEM30B	0.895198	0.808866	0.990744	0.0323797
PLAUR	1.27353	1.17828	1.37647	1.08368e-09
PSMB6	1.33383	1.13621	1.56582	0.000430392
BTG3	0.870172	0.772466	0.980237	0.0221115
ELN	0.865797	0.805699	0.930379	8.63684e-05
ST5	0.824029	0.726979	0.934037	0.00246747
BUB1	1.33288	1.23293	1.44094	5.0176e-13
FAT1	1.11854	1.01728	1.22988	0.0206752
TUBA4A	1.35007	1.20689	1.51023	1.54218e-07
EIF3J	1.54871	1.321	1.81567	7.01403e-08
RPE	1.54742	1.35366	1.76891	1.59043e-10
CIB2	1.29406	1.184	1.41435	1.3144e-08
SOX13	0.780945	0.705112	0.864933	2.09391e-06
ARID4A	0.777309	0.688523	0.877544	4.68452e-05
PNMA2	0.862432	0.808483	0.919981	7.10529e-06
WDR43	1.45708	1.26312	1.68083	2.40772e-07
CD83	0.816445	0.74502	0.894716	1.41377e-05
ZBTB48	0.728321	0.634124	0.836511	7.24899e-06
POLQ	1.38526	1.26187	1.52071	7.55251e-12
CHST11	1.25573	1.14175	1.38108	2.72417e-06
SALL2	0.803718	0.743305	0.869041	4.23781e-08
GSTO1	1.40533	1.20756	1.63548	1.09637e-05
TK1	1.37289	1.26816	1.48627	4.97132e-15
DNAJC9	1.80259	1.55571	2.08865	4.48954e-15
ELOVL6	1.21332	1.13557	1.2964	1.0496e-08
CLPX	1.18429	1.00787	1.39159	0.0398524
WLS	0.891394	0.830518	0.956732	0.00144486
A4GALT	1.13185	1.03059	1.24306	0.00959639
AQP4	0.924257	0.886982	0.963099	0.000176741
KYNU	1.20899	1.14802	1.27319	6.52744e-13
PGAP3	0.725076	0.635519	0.827255	1.75876e-06
ARHGAP11A	1.28096	1.17779	1.39318	7.50463e-09
ECT2	1.38642	1.28232	1.49897	2.32695e-16
C1QBP	1.18823	1.04674	1.34884	0.00767216
TMEM223	1.25211	1.05153	1.49094	0.0116004
TBCD	0.841536	0.711778	0.994948	0.0434615
RRM2	1.34907	1.26311	1.44088	4.94607e-19
INHA	1.10125	1.05413	1.15048	1.54011e-05
MAD2L1	1.34432	1.25227	1.44314	2.93478e-16
KIF23	1.30396	1.21965	1.3941	7.13078e-15
ZWILCH	1.45415	1.31441	1.60874	3.76797e-13
TOP2A	1.23327	1.15985	1.31135	2.16263e-11
ALDH6A1	0.775409	0.693439	0.867069	8.1141e-06
MTR	0.794135	0.685827	0.919548	0.00206247
TNIK	0.833544	0.762175	0.911595	6.70002e-05
FER1L4	1.22056	1.12172	1.3281	3.72676e-06
BLM	1.37428	1.22836	1.53753	2.83382e-08
HSDL2	0.806731	0.714398	0.910997	0.000534094
ARNTL2	1.30426	1.22631	1.38716	2.95082e-17
METTL5	1.69637	1.43246	2.00889	9.02956e-10
PHB2	1.18237	1.00426	1.39207	0.0443317
PCF11	0.71325	0.604891	0.841021	5.83713e-05
SLCO1B3	1.04524	1.00801	1.08385	0.0167906
ROS1	0.882352	0.836357	0.930876	4.59756e-06
GMPPA	1.33244	1.12953	1.5718	0.000661687
ACO2	1.17236	1.01259	1.35734	0.033395
UBTD1	0.779552	0.692185	0.877947	4.02082e-05
SMARCA2	0.799596	0.702055	0.910688	0.000753205
TWF1	1.50941	1.31699	1.72993	3.26622e-09
GJB3	1.28147	1.21628	1.35016	1.28619e-20
MKI67	1.35869	1.25645	1.46927	1.60548e-14
RDX	1.34162	1.1812	1.52383	6.09514e-06
ITGA6	1.17754	1.08839	1.274	4.73044e-05
SLC6A6	1.18894	1.06656	1.32536	0.0017923
ARL14	1.10911	1.06852	1.15124	5.19144e-08
ABAT	0.755473	0.692515	0.824155	2.6816e-10
DLGAP5	1.27707	1.20419	1.35436	3.4134e-16
MAN1C1	0.714765	0.639185	0.799282	3.88428e-09
PTPRN	1.15157	1.05802	1.2534	0.00109616
ENPP1	1.15606	1.06643	1.25323	0.000428364
TDP2	1.26586	1.11287	1.43989	0.000334239
ATP8B3	1.27673	1.16809	1.39549	7.29005e-08
GPI	1.49885	1.32729	1.69259	6.79807e-11
SPSB3	0.545422	0.44157	0.673698	1.85526e-08
CLUL1	0.841375	0.777967	0.90995	1.55696e-05
GNB5	1.40742	1.17767	1.68198	0.000170963
KIAA0319L	0.800211	0.732474	0.874213	7.85722e-07
MGP	0.849268	0.797415	0.904491	3.71543e-07
TNNC1	0.92403	0.883772	0.966122	0.00050817
SPOCK1	1.137	1.07955	1.1975	1.21243e-06
KLF4	1.1089	1.03721	1.18554	0.00243572
NAMPT	1.1968	1.10706	1.29382	6.25781e-06
NEK2	1.33111	1.24222	1.42637	5.04047e-16
AGPS	1.45335	1.25324	1.6854	7.55013e-07
NUDT15	1.3176	1.15663	1.50098	3.34379e-05
C3orf18	0.735135	0.651081	0.830042	6.80485e-07
SRSF11	0.846977	0.730321	0.982266	0.0280479
ARSE	0.944458	0.899716	0.991425	0.0210124
SLC15A1	1.14417	1.08363	1.20808	1.19788e-06
ST8SIA1	0.90728	0.834006	0.986992	0.0235308
GALNT2	1.32562	1.1566	1.51934	5.11093e-05
LAMP3	0.897822	0.850266	0.948039	0.000103754
FANCI	1.37083	1.2536	1.49903	4.67408e-12
TPRKB	1.46153	1.26294	1.69135	3.52631e-07
TLR6	1.24397	1.08989	1.41983	0.00121279
RAB3B	1.19918	1.11873	1.28542	2.95448e-07
MOCOS	1.12948	1.04222	1.22404	0.00299584
TLR2	0.856506	0.795713	0.921945	3.73186e-05
ARHGEF17	0.81251	0.716189	0.921784	0.00125965
GAL	1.11309	1.04818	1.18203	0.000474633
RAD51	1.42882	1.30689	1.56213	4.473e-15
NDC80	1.2106	1.14157	1.2838	1.77308e-10
BUB1B	1.36078	1.26729	1.46117	2.20773e-17
PRSS12	0.877545	0.825711	0.932632	2.60853e-05
AP1AR	1.315	1.1239	1.53859	0.000631059
MMADHC	1.41068	1.18562	1.67847	0.000104479
ROM1	0.837362	0.747848	0.93759	0.00208986
ARTN	1.12535	1.0169	1.24537	0.0223695
FOSL2	1.56344	1.40354	1.74156	4.73056e-16
SCTR	0.885796	0.843681	0.930014	1.06499e-06
LPCAT4	1.19708	1.06902	1.34049	0.00183271
OGT	0.755912	0.66936	0.853655	6.47506e-06
ZNF211	0.750625	0.666617	0.845221	2.17159e-06
CCNE1	1.25812	1.174	1.34826	7.86307e-11
ADCY9	0.638695	0.570909	0.71453	4.81135e-15
ICAM4	0.885923	0.819292	0.957972	0.00239522
MTMR11	1.19903	1.09845	1.3088	4.88925e-05
ZMYM3	0.809571	0.67616	0.969303	0.0214874
IL1R2	1.20091	1.13583	1.26972	1.1928e-10
NFIX	0.832762	0.76453	0.907084	2.71884e-05
CD74	0.871389	0.800659	0.948367	0.00143561
CRY2	0.792029	0.726689	0.863244	1.11109e-07
ITPKB	0.76686	0.691374	0.850587	5.14464e-07
ARRB1	0.70038	0.630013	0.778607	4.33162e-11
GPD1L	0.751336	0.69196	0.815807	9.98904e-12
ZWINT	1.33279	1.2352	1.43809	1.31611e-13
LTBP2	0.835209	0.774554	0.900613	2.85154e-06
PRDM2	0.641486	0.537289	0.765892	9.14704e-07
FAAH	0.767744	0.691415	0.8525	7.54235e-07
PGD	1.14934	1.04641	1.26239	0.00364038

## Sheet: S5
Table S5. GO enrichment analysis of these m6A signature genes
ONTOLOGY	ID	Description	GeneRatio	BgRatio	pvalue	p.adjust	qvalue	geneID	Count
BP	GO:0007059	chromosome segregation	20/289	321/18670	1.50203e-07	0.000438748	0.000382389	BEX4/BRCA1/KIF14/NUSAP1/KIF18A/BUB3/NCAPG/BUB1/ECT2/MAD2L1/KIF23/TOP2A/PHB2/MKI67/DLGAP5/NEK2/NDC80/BUB1B/CCNE1/ZWINT	20
BP	GO:0000819	sister chromatid segregation	15/289	189/18670	2.65537e-07	0.000438748	0.000382389	KIF14/NUSAP1/KIF18A/BUB3/NCAPG/BUB1/MAD2L1/KIF23/TOP2A/PHB2/DLGAP5/NEK2/NDC80/BUB1B/ZWINT	15
BP	GO:0000280	nuclear division	22/289	407/18670	4.15362e-07	0.000438748	0.000382389	ASPM/EREG/KIF11/KIF14/NUSAP1/KIF18A/BUB3/NCAPG/CKS2/BUB1/MAD2L1/KIF23/TOP2A/PHB2/MKI67/DLGAP5/NEK2/RAD51/NDC80/BUB1B/CCNE1/ZWINT	22
BP	GO:1901990	regulation of mitotic cell cycle phase transition	23/289	444/18670	4.74707e-07	0.000438748	0.000382389	NBN/DTL/BTG2/SMARCD3/CDK1/HMMR/BRCA1/KIF14/PSMB7/BUB3/PSMB6/BUB1/TUBA4A/MAD2L1/BLM/PHB2/RDX/DLGAP5/KLF4/NEK2/NDC80/BUB1B/CCNE1	23
BP	GO:0000070	mitotic sister chromatid segregation	13/289	151/18670	6.66652e-07	0.00043967	0.000383192	KIF14/NUSAP1/KIF18A/BUB3/NCAPG/BUB1/MAD2L1/KIF23/DLGAP5/NEK2/NDC80/BUB1B/ZWINT	13
BP	GO:0098813	nuclear chromosome segregation	17/289	262/18670	7.49009e-07	0.00043967	0.000383192	KIF14/NUSAP1/KIF18A/BUB3/NCAPG/BUB1/ECT2/MAD2L1/KIF23/TOP2A/PHB2/DLGAP5/NEK2/NDC80/BUB1B/CCNE1/ZWINT	17
BP	GO:0140014	mitotic nuclear division	17/289	264/18670	8.32482e-07	0.00043967	0.000383192	EREG/KIF11/KIF14/NUSAP1/KIF18A/BUB3/NCAPG/BUB1/MAD2L1/KIF23/PHB2/MKI67/DLGAP5/NEK2/NDC80/BUB1B/ZWINT	17
BP	GO:1901987	regulation of cell cycle phase transition	23/289	480/18670	1.80836e-06	0.000749018	0.000652803	NBN/DTL/BTG2/SMARCD3/CDK1/HMMR/BRCA1/KIF14/PSMB7/BUB3/PSMB6/BUB1/TUBA4A/MAD2L1/BLM/PHB2/RDX/DLGAP5/KLF4/NEK2/NDC80/BUB1B/CCNE1	23
BP	GO:0007093	mitotic cell cycle checkpoint	13/289	165/18670	1.82341e-06	0.000749018	0.000652803	NBN/BTG2/CDK1/BRCA1/BUB3/BUB1/MAD2L1/ZWILCH/TOP2A/BLM/NDC80/BUB1B/ZWINT	13
BP	GO:0048285	organelle fission	22/289	449/18670	2.12499e-06	0.000785607	0.000684693	ASPM/EREG/KIF11/KIF14/NUSAP1/KIF18A/BUB3/NCAPG/CKS2/BUB1/MAD2L1/KIF23/TOP2A/PHB2/MKI67/DLGAP5/NEK2/RAD51/NDC80/BUB1B/CCNE1/ZWINT	22
BP	GO:0000075	cell cycle checkpoint	14/289	216/18670	7.27665e-06	0.00244562	0.00213147	NBN/DTL/BTG2/CDK1/BRCA1/BUB3/BUB1/MAD2L1/ZWILCH/TOP2A/BLM/NDC80/BUB1B/ZWINT	14
BP	GO:0007088	regulation of mitotic nuclear division	12/289	164/18670	9.74568e-06	0.00300248	0.0026168	EREG/KIF11/NUSAP1/BUB3/BUB1/MAD2L1/PHB2/MKI67/DLGAP5/NEK2/NDC80/BUB1B	12
BP	GO:0090068	positive regulation of cell cycle process	16/289	298/18670	1.76557e-05	0.005021	0.00437603	DTL/EREG/BTG2/SMARCD3/CDK1/BRCA1/KIF14/NUSAP1/ECT2/MAD2L1/KIF23/PHB2/RDX/DLGAP5/NDC80/CCNE1	16
BP	GO:0045930	negative regulation of mitotic cell cycle	17/289	338/18670	2.24063e-05	0.00591685	0.00515681	NBN/BTG2/CDK1/BRCA1/PSMB7/BUB3/PSMB6/BTG3/BUB1/MAD2L1/ZWILCH/TOP2A/BLM/KLF4/NDC80/BUB1B/ZWINT	17
BP	GO:0006260	DNA replication	15/289	274/18670	2.5801e-05	0.00635909	0.00554224	NBN/DTL/ORC2/EREG/MCM10/CDK1/BRCA1/GTPBP4/CCNA2/POLQ/RRM2/BLM/RAD51/CCNE1/NFIX	15
BP	GO:0051983	regulation of chromosome segregation	9/289	103/18670	3.1707e-05	0.00713152	0.00621545	BUB3/BUB1/ECT2/MAD2L1/MKI67/DLGAP5/NEK2/NDC80/BUB1B	9
BP	GO:0000086	G2/M transition of mitotic cell cycle	14/289	247/18670	3.2793e-05	0.00713152	0.00621545	NBN/DTL/SMARCD3/MELK/CDK1/HMMR/BRCA1/KIF14/PSMB7/CCNA2/PSMB6/TUBA4A/BLM/NEK2	14
BP	GO:0051783	regulation of nuclear division	12/289	188/18670	3.81261e-05	0.00755113	0.00658116	EREG/KIF11/NUSAP1/BUB3/BUB1/MAD2L1/PHB2/MKI67/DLGAP5/NEK2/NDC80/BUB1B	12
BP	GO:0045787	positive regulation of cell cycle	18/289	389/18670	3.88075e-05	0.00755113	0.00658116	DTL/EREG/BTG2/SMARCD3/FOSL1/CDK1/BRCA1/KIF14/NUSAP1/CKS2/ECT2/MAD2L1/KIF23/PHB2/RDX/DLGAP5/NDC80/CCNE1	18
BP	GO:0045931	positive regulation of mitotic cell cycle	11/289	163/18670	4.83339e-05	0.00893452	0.00778684	DTL/EREG/SMARCD3/CDK1/NUSAP1/MAD2L1/PHB2/RDX/DLGAP5/NDC80/CCNE1	11
BP	GO:0010948	negative regulation of cell cycle process	17/289	361/18670	5.12466e-05	0.00902184	0.00786295	NBN/DTL/BTG2/CDK1/BRCA1/PSMB7/BUB3/PSMB6/BUB1/RRM2/MAD2L1/BLM/KLF4/NEK2/RAD51/NDC80/BUB1B	17
BP	GO:0019882	antigen processing and presentation	13/289	226/18670	5.38138e-05	0.00904316	0.00788153	ICAM1/CTSF/VAMP8/KIF11/HLA-DPA1/HLA-DRA/HLA-DPB1/KIF18A/PSMB7/PSMB6/KIF23/RAB3B/CD74	13
BP	GO:0010389	regulation of G2/M transition of mitotic cell cycle	12/289	196/18670	5.71966e-05	0.00919372	0.00801275	NBN/DTL/SMARCD3/CDK1/HMMR/BRCA1/KIF14/PSMB7/PSMB6/TUBA4A/BLM/NEK2	12
BP	GO:0044839	cell cycle G2/M phase transition	14/289	266/18670	7.32276e-05	0.011272	0.00982408	NBN/DTL/SMARCD3/MELK/CDK1/HMMR/BRCA1/KIF14/PSMB7/CCNA2/PSMB6/TUBA4A/BLM/NEK2	14
BP	GO:1901988	negative regulation of cell cycle phase transition	14/289	267/18670	7.62241e-05	0.011272	0.00982408	NBN/DTL/BTG2/CDK1/BRCA1/PSMB7/BUB3/PSMB6/BUB1/MAD2L1/BLM/KLF4/NDC80/BUB1B	14
BP	GO:0002478	antigen processing and presentation of exogenous peptide antigen	11/289	175/18670	9.18678e-05	0.0130629	0.0113849	CTSF/VAMP8/KIF11/HLA-DPA1/HLA-DRA/HLA-DPB1/KIF18A/PSMB7/PSMB6/KIF23/CD74	11
BP	GO:0031572	G2 DNA damage checkpoint	5/289	31/18670	0.000104863	0.0143585	0.0125141	NBN/DTL/CDK1/BRCA1/BLM	5
BP	GO:1902749	regulation of cell cycle G2/M phase transition	12/289	213/18670	0.000126504	0.0156731	0.0136599	NBN/DTL/SMARCD3/CDK1/HMMR/BRCA1/KIF14/PSMB7/PSMB6/TUBA4A/BLM/NEK2	12
BP	GO:0019884	antigen processing and presentation of exogenous antigen	11/289	182/18670	0.000130213	0.0156731	0.0136599	CTSF/VAMP8/KIF11/HLA-DPA1/HLA-DRA/HLA-DPB1/KIF18A/PSMB7/PSMB6/KIF23/CD74	11
BP	GO:0030071	regulation of mitotic metaphase/anaphase transition	6/289	51/18670	0.00013103	0.0156731	0.0136599	BUB3/BUB1/MAD2L1/DLGAP5/NDC80/BUB1B	6
BP	GO:1901991	negative regulation of mitotic cell cycle phase transition	13/289	248/18670	0.000137447	0.0156731	0.0136599	NBN/BTG2/CDK1/BRCA1/PSMB7/BUB3/PSMB6/BUB1/MAD2L1/BLM/KLF4/NDC80/BUB1B	13
BP	GO:0019886	antigen processing and presentation of exogenous peptide antigen via MHC class II	8/289	98/18670	0.000141134	0.0156731	0.0136599	CTSF/KIF11/HLA-DPA1/HLA-DRA/HLA-DPB1/KIF18A/KIF23/CD74	8
BP	GO:0051321	meiotic cell cycle	13/289	249/18670	0.000143045	0.0156731	0.0136599	OSGIN2/NBN/ASPM/EREG/KIF18A/BUB3/CKS2/BUB1/TOP2A/NEK2/RAD51/BUB1B/CCNE1	13
BP	GO:0043507	positive regulation of JUN kinase activity	7/289	74/18670	0.00014694	0.0156731	0.0136599	RIPK2/MAP3K13/DKK1/TNFSF11/SASH1/TNIK/TLR6	7
BP	GO:1902099	regulation of metaphase/anaphase transition of cell cycle	6/289	53/18670	0.000162764	0.0156731	0.0136599	BUB3/BUB1/MAD2L1/DLGAP5/NDC80/BUB1B	6
BP	GO:0007094	mitotic spindle assembly checkpoint	5/289	34/18670	0.000165337	0.0156731	0.0136599	BUB3/BUB1/MAD2L1/NDC80/BUB1B	5
BP	GO:0031577	spindle checkpoint	5/289	34/18670	0.000165337	0.0156731	0.0136599	BUB3/BUB1/MAD2L1/NDC80/BUB1B	5
BP	GO:0071173	spindle assembly checkpoint	5/289	34/18670	0.000165337	0.0156731	0.0136599	BUB3/BUB1/MAD2L1/NDC80/BUB1B	5
BP	GO:0071174	mitotic spindle checkpoint	5/289	34/18670	0.000165337	0.0156731	0.0136599	BUB3/BUB1/MAD2L1/NDC80/BUB1B	5
BP	GO:0002495	antigen processing and presentation of peptide antigen via MHC class II	8/289	101/18670	0.000174159	0.0159294	0.0138832	CTSF/KIF11/HLA-DPA1/HLA-DRA/HLA-DPB1/KIF18A/KIF23/CD74	8
BP	GO:0007091	metaphase/anaphase transition of mitotic cell cycle	6/289	54/18670	0.000180757	0.0159294	0.0138832	BUB3/BUB1/MAD2L1/DLGAP5/NDC80/BUB1B	6
BP	GO:0048002	antigen processing and presentation of peptide antigen	11/289	189/18670	0.000181421	0.0159294	0.0138832	CTSF/VAMP8/KIF11/HLA-DPA1/HLA-DRA/HLA-DPB1/KIF18A/PSMB7/PSMB6/KIF23/CD74	11
BP	GO:0002504	antigen processing and presentation of peptide or polysaccharide antigen via MHC class II	8/289	102/18670	0.000186485	0.0159294	0.0138832	CTSF/KIF11/HLA-DPA1/HLA-DRA/HLA-DPB1/KIF18A/KIF23/CD74	8
BP	GO:0071312	cellular response to alkaloid	5/289	35/18670	0.000190472	0.0159294	0.0138832	ICAM1/TMEM38B/CCNA2/BLM/RAD51	5
BP	GO:0022407	regulation of cell-cell adhesion	17/289	403/18670	0.000193893	0.0159294	0.0138832	CD47/RIPK2/ICAM1/CD81/VNN1/HLA-DPA1/TNFSF11/HLA-DPB1/SDC4/GTPBP4/CD83/RDX/ITGA6/ABAT/KLF4/CD74/ITPKB	17
BP	GO:0044282	small molecule catabolic process	18/289	445/18670	0.000211678	0.0170124	0.0148271	SYNJ1/CDA/ENTPD3/FUT4/INPP5J/GLS2/HADH/BCAT2/HMMR/CRYM/RPE/KYNU/ALDH6A1/ABAT/GPI/NUDT15/FAAH/PGD	18
BP	GO:0045841	negative regulation of mitotic metaphase/anaphase transition	5/289	36/18670	0.000218416	0.0170554	0.0148646	BUB3/BUB1/MAD2L1/NDC80/BUB1B	5
BP	GO:0044784	metaphase/anaphase transition of cell cycle	6/289	56/18670	0.000221439	0.0170554	0.0148646	BUB3/BUB1/MAD2L1/DLGAP5/NDC80/BUB1B	6
BP	GO:0010965	regulation of mitotic sister chromatid separation	6/289	57/18670	0.000244313	0.0184332	0.0160654	BUB3/BUB1/MAD2L1/DLGAP5/NDC80/BUB1B	6
BP	GO:1902100	negative regulation of metaphase/anaphase transition of cell cycle	5/289	37/18670	0.000249375	0.0184388	0.0160703	BUB3/BUB1/MAD2L1/NDC80/BUB1B	5
BP	GO:0043984	histone H4-K16 acetylation	4/289	21/18670	0.000273387	0.0198179	0.0172722	KAT8/BRCA1/AUTS2/OGT	4
BP	GO:0034341	response to interferon-gamma	11/289	199/18670	0.000283535	0.0201582	0.0175688	CD47/ICAM1/OAS1/CIITA/TRIM38/HLA-DPA1/HLA-DRA/HLA-DPB1/AQP4/KYNU/TLR2	11
BP	GO:2000816	negative regulation of mitotic sister chromatid separation	5/289	39/18670	0.000321179	0.0221992	0.0193476	BUB3/BUB1/MAD2L1/NDC80/BUB1B	5
BP	GO:0051306	mitotic sister chromatid separation	6/289	60/18670	0.000324251	0.0221992	0.0193476	BUB3/BUB1/MAD2L1/DLGAP5/NDC80/BUB1B	6
BP	GO:1905819	negative regulation of chromosome separation	5/289	40/18670	0.000362461	0.024364	0.0212343	BUB3/BUB1/MAD2L1/NDC80/BUB1B	5
BP	GO:1905818	regulation of chromosome separation	6/289	62/18670	0.000388011	0.0256031	0.0223143	BUB3/BUB1/MAD2L1/DLGAP5/NDC80/BUB1B	6
BP	GO:1903429	regulation of cell maturation	4/289	23/18670	0.000394746	0.0256031	0.0223143	BCL11A/MAP3K13/KIF14/GAL	4
BP	GO:0048755	branching morphogenesis of a nerve	3/289	10/18670	0.000406381	0.0259033	0.0225759	BCL11A/MAP3K13/RERE	3
BP	GO:0043506	regulation of JUN kinase activity	7/289	88/18670	0.00043134	0.0270282	0.0235563	RIPK2/MAP3K13/DKK1/TNFSF11/SASH1/TNIK/TLR6	7
BP	GO:0033048	negative regulation of mitotic sister chromatid segregation	5/289	42/18670	0.000456921	0.0281539	0.0245374	BUB3/BUB1/MAD2L1/NDC80/BUB1B	5
BP	GO:0061351	neural precursor cell proliferation	9/289	147/18670	0.000481573	0.0291865	0.0254374	SHCBP1/CDON/ASPM/BTG2/SMARCD3/MELK/KIF14/RERE/ARTN	9
BP	GO:0051304	chromosome separation	7/289	90/18670	0.000494514	0.0294874	0.0256996	BUB3/BUB1/MAD2L1/TOP2A/DLGAP5/NDC80/BUB1B	7
BP	GO:0071346	cellular response to interferon-gamma	10/289	180/18670	0.000511897	0.0300394	0.0261807	CD47/ICAM1/OAS1/CIITA/TRIM38/HLA-DPA1/HLA-DRA/HLA-DPB1/AQP4/TLR2	10
BP	GO:0060333	interferon-gamma-mediated signaling pathway	7/289	91/18670	0.000528752	0.0300738	0.0262107	ICAM1/OAS1/CIITA/TRIM38/HLA-DPA1/HLA-DRA/HLA-DPB1	7
BP	GO:1901992	positive regulation of mitotic cell cycle phase transition	7/289	91/18670	0.000528752	0.0300738	0.0262107	DTL/SMARCD3/CDK1/PHB2/RDX/DLGAP5/CCNE1	7
BP	GO:0032103	positive regulation of response to external stimulus	14/289	323/18670	0.00053985	0.0302398	0.0263553	CD47/RIPK2/CD81/LPL/VAMP8/UNC13B/TNFSF11/TICAM1/SASH1/C1QBP/TLR6/TLR2/ARTN/CD74	14
BP	GO:0007256	activation of JNKK activity	3/289	11/18670	0.000552386	0.0304802	0.0265649	RIPK2/MAP3K13/TNIK	3
BP	GO:0033046	negative regulation of sister chromatid segregation	5/289	44/18670	0.000568816	0.0309252	0.0269527	BUB3/BUB1/MAD2L1/NDC80/BUB1B	5
BP	GO:1903039	positive regulation of leukocyte cell-cell adhesion	11/289	218/18670	0.0006126	0.0324144	0.0282507	CD47/RIPK2/ICAM1/CD81/VNN1/HLA-DPA1/TNFSF11/HLA-DPB1/CD83/CD74/ITPKB	11
BP	GO:0032675	regulation of interleukin-6 production	9/289	152/18670	0.000613743	0.0324144	0.0282507	CD47/RIPK2/LPL/EREG/TICAM1/TLR6/TLR2/CD74/ARRB1	9
BP	GO:0051985	negative regulation of chromosome segregation	5/289	45/18670	0.000631912	0.0328328	0.0286153	BUB3/BUB1/MAD2L1/NDC80/BUB1B	5
BP	GO:0033047	regulation of mitotic sister chromatid segregation	6/289	68/18670	0.000639426	0.0328328	0.0286153	BUB3/BUB1/MAD2L1/DLGAP5/NDC80/BUB1B	6
BP	GO:0022409	positive regulation of cell-cell adhesion	12/289	255/18670	0.000652066	0.0330231	0.0287812	CD47/RIPK2/ICAM1/CD81/VNN1/HLA-DPA1/TNFSF11/HLA-DPB1/CD83/ITGA6/CD74/ITPKB	12
BP	GO:0031581	hemidesmosome assembly	3/289	12/18670	0.000728101	0.0354769	0.0309197	LAMC2/ITGB4/ITGA6	3
BP	GO:2000341	regulation of chemokine (C-X-C motif) ligand 2 production	3/289	12/18670	0.000728101	0.0354769	0.0309197	LPL/KLF4/CD74	3
BP	GO:0032755	positive regulation of interleukin-6 production	7/289	96/18670	0.000729305	0.0354769	0.0309197	RIPK2/LPL/EREG/TICAM1/TLR6/TLR2/CD74	7
BP	GO:0032635	interleukin-6 production	9/289	161/18670	0.000925893	0.0434994	0.0379117	CD47/RIPK2/LPL/EREG/TICAM1/TLR6/TLR2/CD74/ARRB1	9
BP	GO:0009143	nucleoside triphosphate catabolic process	3/289	13/18670	0.000935728	0.0434994	0.0379117	ENTPD3/ENPP1/NUDT15	3
BP	GO:0090239	regulation of histone H4 acetylation	3/289	13/18670	0.000935728	0.0434994	0.0379117	BRCA1/AUTS2/ARRB1	3
BP	GO:0033044	regulation of chromosome organization	14/289	342/18670	0.000941291	0.0434994	0.0379117	NBN/BRCA1/AUTS2/BUB3/BUB1/MAD2L1/TOP2A/MKI67/DLGAP5/NEK2/NDC80/BUB1B/OGT/ARRB1	14
BP	GO:1903037	regulation of leukocyte cell-cell adhesion	13/289	304/18670	0.000957112	0.0436845	0.0380731	CD47/RIPK2/ICAM1/CD81/VNN1/HLA-DPA1/TNFSF11/HLA-DPB1/SDC4/CD83/KLF4/CD74/ITPKB	13
BP	GO:0044818	mitotic G2/M transition checkpoint	4/289	30/18670	0.00112202	0.0505865	0.0440885	NBN/CDK1/BRCA1/BLM	4
BP	GO:0032868	response to insulin	12/289	272/18670	0.00114149	0.0508446	0.0443134	ICAM1/LPL/SORL1/PIK3R3/WDTC1/HADH/TSC2/PTPRN/ENPP1/TLR2/GAL/OGT	12
BP	GO:0072567	chemokine (C-X-C motif) ligand 2 production	3/289	14/18670	0.00117734	0.0518171	0.045161	LPL/KLF4/CD74	3
BP	GO:0045839	negative regulation of mitotic nuclear division	5/289	52/18670	0.00123099	0.0527169	0.0459452	BUB3/BUB1/MAD2L1/NDC80/BUB1B	5
BP	GO:1902750	negative regulation of cell cycle G2/M phase transition	7/289	105/18670	0.00123812	0.0527169	0.0459452	NBN/DTL/CDK1/BRCA1/PSMB7/PSMB6/BLM	7
BP	GO:0050870	positive regulation of T cell activation	10/289	202/18670	0.00124056	0.0527169	0.0459452	CD47/RIPK2/CD81/VNN1/HLA-DPA1/TNFSF11/HLA-DPB1/CD83/CD74/ITPKB	10
BP	GO:1901989	positive regulation of cell cycle phase transition	7/289	106/18670	0.00130846	0.0548683	0.0478203	DTL/SMARCD3/CDK1/PHB2/RDX/DLGAP5/CCNE1	7
BP	GO:0043434	response to peptide hormone	16/289	436/18670	0.00132294	0.0548683	0.0478203	ICAM1/LPL/SORL1/EREG/PIK3R3/BTG2/WDTC1/HADH/TSC2/CCNA2/PTPRN/ENPP1/TLR2/GAL/OGT/ADCY9	16
BP	GO:0031396	regulation of protein ubiquitination	10/289	204/18670	0.00133572	0.0548683	0.0478203	RIPK2/USP4/BRCA1/TICAM1/SASH1/GTPBP4/MAD2L1/FANCI/OGT/ARRB1	10
BP	GO:0008608	attachment of spindle microtubules to kinetochore	4/289	32/18670	0.00143699	0.0566432	0.0493672	BUB3/ECT2/NEK2/NDC80	4
BP	GO:0055094	response to lipoprotein particle	4/289	32/18670	0.00143699	0.0566432	0.0493672	CD81/LPL/TICAM1/TLR6	4
BP	GO:0034134	toll-like receptor 2 signaling pathway	3/289	15/18670	0.00145491	0.0566432	0.0493672	RIPK2/TLR6/TLR2	3
BP	GO:0045410	positive regulation of interleukin-6 biosynthetic process	3/289	15/18670	0.00145491	0.0566432	0.0493672	EREG/TLR6/CD74	3
BP	GO:0031333	negative regulation of protein complex assembly	8/289	139/18670	0.00146611	0.0566432	0.0493672	SORL1/DKK1/INPP5J/THRA/KIF14/TBCD/TWF1/RDX	8
BP	GO:0140013	meiotic nuclear division	9/289	172/18670	0.00147085	0.0566432	0.0493672	ASPM/EREG/KIF18A/CKS2/BUB1/TOP2A/RAD51/BUB1B/CCNE1	9
BP	GO:0033045	regulation of sister chromatid segregation	6/289	80/18670	0.00150454	0.057343	0.049977	BUB3/BUB1/MAD2L1/DLGAP5/NDC80/BUB1B	6
CC	GO:0000776	kinetochore	12/294	135/19717	8.73209e-07	0.000182815	0.000158506	CLIP1/KAT8/ORC2/KIF18A/BUB3/BUB1/MAD2L1/ZWILCH/NEK2/NDC80/BUB1B/ZWINT	12
CC	GO:0098687	chromosomal region	19/294	349/19717	1.37374e-06	0.000182815	0.000158506	NBN/SCMH1/CLIP1/KAT8/ORC2/CDK1/KIF18A/BUB3/NCAPG/BUB1/ZBTB48/MAD2L1/ZWILCH/BLM/NEK2/RAD51/NDC80/BUB1B/ZWINT	19
CC	GO:0000793	condensed chromosome	15/294	223/19717	1.38147e-06	0.000182815	0.000158506	ORC2/BRCA1/BUB3/NCAPG/BUB1/MAD2L1/ZWILCH/TOP2A/BLM/MKI67/NEK2/RAD51/NDC80/BUB1B/ZWINT	15
CC	GO:0000775	chromosome, centromeric region	13/294	193/19717	6.91178e-06	0.000685994	0.000594777	CLIP1/KAT8/ORC2/KIF18A/BUB3/NCAPG/BUB1/MAD2L1/ZWILCH/NEK2/NDC80/BUB1B/ZWINT	13
CC	GO:0000779	condensed chromosome, centromeric region	10/294	118/19717	1.10036e-05	0.000873684	0.000757509	ORC2/BUB3/NCAPG/BUB1/MAD2L1/ZWILCH/NEK2/NDC80/BUB1B/ZWINT	10
CC	GO:0000777	condensed chromosome kinetochore	9/294	105/19717	2.77232e-05	0.00183435	0.00159043	ORC2/BUB3/BUB1/MAD2L1/ZWILCH/NEK2/NDC80/BUB1B/ZWINT	9
CC	GO:0030496	midbody	11/294	173/19717	5.96944e-05	0.00338552	0.00293535	SHCBP1/RAB11FIP3/CEP55/ASPM/CDK1/TXNDC9/KIF14/ECT2/KIF23/RDX/NEK2	11
CC	GO:0042613	MHC class II protein complex	4/294	16/19717	7.65226e-05	0.00379744	0.00329249	HLA-DPA1/HLA-DRA/HLA-DPB1/CD74	4
CC	GO:0072686	mitotic spindle	8/294	109/19717	0.000229569	0.0101265	0.00878001	ASPM/KIF11/CDK1/NUSAP1/KIF18A/ECT2/MAD2L1/KIF23	8
CC	GO:0042611	MHC protein complex	4/294	25/19717	0.0004785	0.0189964	0.0164705	HLA-DPA1/HLA-DRA/HLA-DPB1/CD74	4
CC	GO:0000794	condensed nuclear chromosome	7/294	99/19717	0.000705255	0.0226895	0.0196724	BRCA1/BUB1/BLM/NEK2/RAD51/NDC80/BUB1B	7
CC	GO:0005819	spindle	14/294	347/19717	0.000759739	0.0226895	0.0196724	SHCBP1/ASPM/KIF11/BEX4/CDK1/KIF14/NUSAP1/KIF18A/ECT2/MAD2L1/KIF23/DLGAP5/NEK2/BUB1B	14
CC	GO:0000800	lateral element	3/294	13/19717	0.000840069	0.0226895	0.0196724	BRCA1/BLM/RAD51	3
CC	GO:0071556	integral component of lumenal side of endoplasmic reticulum membrane	4/294	29/19717	0.000857286	0.0226895	0.0196724	HLA-DPA1/HLA-DRA/HLA-DPB1/CD74	4
CC	GO:0098553	lumenal side of endoplasmic reticulum membrane	4/294	29/19717	0.000857286	0.0226895	0.0196724	HLA-DPA1/HLA-DRA/HLA-DPB1/CD74	4
CC	GO:0000940	condensed chromosome outer kinetochore	3/294	14/19717	0.00105743	0.0262374	0.0227486	BUB1/NDC80/BUB1B	3
CC	GO:0000778	condensed nuclear chromosome kinetochore	3/294	15/19717	0.00130727	0.0305285	0.0264691	BUB1/NDC80/BUB1B	3
CC	GO:0005874	microtubule	15/294	416/19717	0.00154002	0.0339661	0.0294496	SYNJ1/CLIP1/ASPM/KIF11/BEX4/PBXIP1/CDK1/KIF14/NUSAP1/KIF18A/TUBA4A/TBCD/KIF23/NEK2/SCTR	15

## Sheet: S6
Table S6. Clinical annotation and m6A modification pattern of the individual patient in 8 datasets (n=1901).
ID	futime	fustat	geneCluster	m6Acluster	m6Ascore	IRGS	Age	Sex	Smoking	Stage	T_stage	N_stage	Kras	EGFR	STK11	TP53	StromalScore	ImmuneScore	ESTIMATEScore	TumorPurity	METTL3	WTAP	ZC3H13	RBM15	RBM15B	YTHDC1	YTHDC2	YTHDF1	YTHDF2	YTHDF3	HNRNPC	FMR1	LRPPRC	HNRNPA2B1	IGF2BP2	IGF2BP3	FTO
GSM1019139	8.72877	0	C	A	12.5418	High	66	Female	Missing	I&II	Tx/Unknown	Nx/unknown					720.125	1995.61	2715.73	0.537249	8.70429	7.63475	7.64724	8.12948	7.40393	7.43706	7.19382	8.69219	9.5571	9.58942	10.1518	8.64289	8.46921	10.7377	8.01628	3.51627	8.23516
GSM1019140	0.443836	1	C	A	5.20529	High	77	Male	Missing	I&II	Tx/Unknown	Nx/unknown					618.58	2611.81	3230.39	0.472059	7.43453	7.77572	7.67239	7.10275	7.58099	7.37148	5.95048	8.88468	9.78176	8.37443	9.44746	7.47435	7.58284	9.70569	8.32619	5.2933	8.9967
GSM1019143	1.52329	1	C	A	11.7128	High	40	Female	Missing	I&II	Tx/Unknown	Nx/unknown					325.621	1033.39	1359.01	0.69349	8.17142	7.20064	7.66554	6.91568	8.21338	7.37591	6.28081	9.37688	9.75259	8.71196	9.58575	7.57152	8.98679	10.2118	7.65852	2.94777	9.94753
GSM1019144	0.832877	1	A	B	-7.02914	Low	68	Male	Missing	III&IV	Tx/Unknown	Nx/unknown					974.54	1579.1	2553.64	0.557162	8.35944	7.75616	7.47697	6.93689	8.50252	7.21017	5.60579	9.49709	9.45521	8.86448	9.65271	7.60478	8.75184	10.2281	5.47086	2.86935	9.06926
GSM1019145	1.61644	1	A	B	0.164773	High	65	Female	Missing	I&II	Tx/Unknown	Nx/unknown					607.952	1040.74	1648.69	0.662237	7.30305	7.95899	7.01141	7.08945	8.12501	7.00378	5.30021	9.31394	9.44359	8.36683	9.16022	8.40249	8.92266	10.1889	6.70045	3.24629	8.91799
GSM1019147	0.167123	1	C	A	16.0274	High	78	Male	Missing	I&II	Tx/Unknown	Nx/unknown					1251.28	2213.95	3465.23	0.441396	8.22424	7.88095	6.81364	8.06274	7.27937	8.17625	6.47226	10.1191	10.1465	8.36636	9.70408	8.89251	8.54405	10.6145	8.29013	5.27255	8.74348
GSM1019149	1.63014	1	C	B	13.4886	High	74	Female	Missing	I&II	Tx/Unknown	Nx/unknown					948.939	2137.26	3086.2	0.490611	7.38867	7.73819	6.50007	7.64372	7.85643	6.90847	6.31119	9.45716	10.0762	8.44248	9.52571	7.59206	7.92517	10.2572	5.28707	4.73647	8.75639
GSM1019150	5.03836	1	A	B	-0.253645	High	71	Female	Missing	I&II	Tx/Unknown	Nx/unknown					509.928	2267.82	2777.74	0.529549	8.05064	8.05113	6.77967	7.66838	7.81968	7.25893	6.18987	8.6385	9.37725	9.01649	9.84896	9.10646	8.28857	10.2232	6.34814	6.49086	8.31468
GSM1019152	1.43288	1	A	A	-4.50477	Low	54	Female	Missing	I&II	Tx/Unknown	Nx/unknown					497.868	1549.41	2047.27	0.61729	8.54078	8.27051	7.33807	7.7539	7.81636	7.63876	6.41326	9.16514	9.48507	9.24412	10.0183	8.74621	8.90525	10.0453	7.88949	7.56664	8.52074
GSM1019153	1.07671	1	C	B	10.8301	High	73	Male	Missing	III&IV	Tx/Unknown	Nx/unknown					686.057	1845.09	2531.15	0.559901	8.66647	7.46042	7.51897	6.59214	8.06108	7.36953	6.10111	8.90434	9.70849	8.88956	10.1076	8.12166	7.92006	10.6297	8.21374	5.7133	8.66537
GSM1019154	0.684932	1	A	A	-4.59838	Low	56	Male	Missing	III&IV	Tx/Unknown	Nx/unknown					149.371	1124.08	1273.46	0.702483	7.27949	7.87594	7.32925	7.9303	7.99175	7.30027	6.38454	10.0313	9.36681	9.5092	10.0466	8.55403	8.69787	9.92952	8.27451	3.93333	8.46308
GSM1019158	1.34247	1	A	A	-0.631005	High	70	Male	Missing	I&II	Tx/Unknown	Nx/unknown					1611.72	1529.04	3140.76	0.483617	7.83559	7.95376	6.60715	7.2007	7.74883	6.97407	6.07855	9.42969	9.73212	8.66378	9.35882	8.17149	7.94191	10.6047	7.54276	7.09481	8.78883
GSM1019160	0.230137	1	A	B	1.01939	High	72	Female	Missing	I&II	Tx/Unknown	Nx/unknown					127.464	1416.87	1544.34	0.673637	7.7185	7.68457	6.85682	7.62256	7.76082	7.27827	5.98727	9.70224	10.4691	8.53253	9.4713	8.14661	8.6932	10.1113	6.89166	7.19621	8.75372
GSM1019162	0.972603	1	A	A	1.90131	High	70	Male	Missing	I&II	Tx/Unknown	Nx/unknown					1202.57	2332.16	3534.73	0.432218	8.19187	8.41224	6.82325	7.84764	7.61447	7.64602	6.68164	8.59387	9.53633	9.10487	10.039	8.77262	8.02255	10.3716	6.62064	6.38008	7.87019
GSM1019163	0.241096	1	B	A	-8.86088	Low	74	Male	Missing	I&II	Tx/Unknown	Nx/unknown					161.594	1078.24	1239.84	0.705987	7.24422	7.76914	7.70723	8.01294	7.58217	7.3514	6.43037	8.79444	9.3023	9.4642	9.6862	8.26795	7.79129	9.99348	7.59514	6.22272	7.88384
GSM1019164	0.783562	1	A	B	-2.89429	Low	54	Female	Missing	III&IV	Tx/Unknown	Nx/unknown					1453.06	2982.77	4435.84	0.309512	7.48082	7.92641	7.26565	7.15841	7.51198	6.81738	5.89422	9.22743	9.21331	9.04073	9.59379	7.63096	7.71894	9.84901	5.97158	6.43095	8.62378
GSM1019165	0.413699	1	A	A	-8.93811	Low	71	Male	Missing	I&II	Tx/Unknown	Nx/unknown					808.126	3396.69	4204.81	0.341574	7.71884	8.42441	6.7074	7.37846	7.12182	7.52441	6.62383	8.65245	9.14166	8.28292	9.71165	7.23935	7.92395	10.8192	7.57836	3.59898	9.44644
GSM1019166	5.77534	1	C	B	17.4415	High	70	Female	Missing	I&II	Tx/Unknown	Nx/unknown					-141.414	1128.73	987.317	0.731748	8.07244	7.65361	7.09045	7.49984	7.82917	7.29136	6.18901	9.60785	9.70605	8.30199	9.50442	8.37978	8.1986	9.97326	5.95871	5.97094	8.54875
GSM1019169	9.50685	1	A	A	1.63834	High	75	Female	Missing	III&IV	Tx/Unknown	Nx/unknown					996.229	1610.4	2606.63	0.550687	7.7604	7.86712	7.19412	8.19678	7.80408	7.84373	6.38564	8.93212	9.6489	9.7875	9.89308	9.27848	8.76325	10.7518	5.91184	3.60341	7.96153
GSM1019170	11.0411	1	A	A	-4.84777	Low	69	Male	Missing	I&II	Tx/Unknown	Nx/unknown					260.487	1789.25	2049.74	0.617005	8.45785	7.57635	7.19223	7.07086	7.29675	7.37801	6.18464	9.83275	9.40563	8.4131	9.92376	7.41315	9.42493	10.4616	8.15303	6.38128	8.0319
GSM1019171	8.93151	1	C	B	7.61844	High	62	Female	Missing	I&II	Tx/Unknown	Nx/unknown					344.008	2859.44	3203.45	0.475542	8.07786	7.57978	6.44236	7.51383	7.49752	7.19706	6.94395	9.78502	10.0854	7.91218	9.71165	8.54302	8.80846	10.2272	5.04447	5.54988	9.2351
GSM1019174	1.40822	1	A	B	-6.76773	Low	66	Male	Missing	I&II	Tx/Unknown	Nx/unknown					1049.26	2029.84	3079.1	0.491518	7.64058	8.52844	7.45225	7.95562	7.38542	7.35983	6.3066	8.65925	8.90582	9.63668	9.41613	8.68173	8.4215	10.0418	7.17863	8.23043	8.32788
GSM1019175	15.6493	0	C	B	6.93162	High	56	Male	Missing	I&II	Tx/Unknown	Nx/unknown					661.979	1574.07	2236.05	0.595255	8.27934	7.90235	7.12639	6.31188	7.91361	7.08592	6.36552	8.94603	9.05309	8.76975	9.26943	10.6961	8.57822	10.1504	6.47724	3.43461	8.87995
GSM1019176	0.769863	1	C	B	-6.67036	Low	76	Female	Missing	I&II	Tx/Unknown	Nx/unknown					1537.71	2224.77	3762.48	0.401836	7.33617	7.99889	7.03981	7.13536	7.1069	6.97564	4.75487	8.83016	9.65751	8.19959	9.35509	7.46473	7.3012	9.9166	7.62679	3.15825	8.06719
GSM1019180	0.939726	1	B	B	-10.1337	Low	66	Male	Missing	I&II	Tx/Unknown	Nx/unknown					271.03	2455.22	2726.25	0.535945	7.43253	7.87271	6.64124	7.41457	8.00127	7.49384	5.71934	8.93212	9.51807	8.41466	9.45731	7.98168	8.08753	10.3756	9.49022	5.66346	7.5826
GSM1019181	8.82466	1	C	A	5.91292	High	52	Female	Missing	I&II	Tx/Unknown	Nx/unknown					859.115	2519.45	3378.57	0.452775	7.79956	7.86022	6.99992	7.39345	7.60234	7.32294	6.47399	9.00505	9.60614	9.17951	9.62008	8.53891	8.01793	10.3504	6.76364	4.26937	8.24842
GSM1019183	1.61918	1	A	A	4.57092	High	51	Female	Missing	I&II	Tx/Unknown	Nx/unknown					520.656	2379.2	2899.86	0.514259	9.54234	7.85441	6.04508	7.51146	7.9581	7.01635	5.72396	8.7514	9.80107	8.43793	10.6906	8.13939	8.3548	10.2157	5.5312	7.40202	8.14019
GSM1019185	10.189	1	C	B	8.31238	High	62	Male	Missing	I&II	Tx/Unknown	Nx/unknown					439.643	2458.6	2898.24	0.514462	8.15157	7.50486	7.59139	7.33796	7.42672	7.27768	6.52423	8.81604	9.71534	7.84049	9.71606	8.06231	7.94525	10.1409	6.92902	3.24247	8.84137
GSM1019186	10.5315	0	A	A	-2.75662	Low	64	Female	Missing	I&II	Tx/Unknown	Nx/unknown					168.742	1753.74	1922.48	0.631597	8.04449	8.04598	7.74836	7.42338	7.53615	7.07362	5.80408	10.2759	9.51244	8.85518	9.38561	8.5867	8.47712	10.1773	7.39655	5.26125	8.49061
GSM1019187	9.12603	1	A	A	2.47271	High	82	Female	Missing	I&II	Tx/Unknown	Nx/unknown					-2.83663	57.3762	54.5396	0.81793	8.46519	7.57037	7.05308	7.92735	8.34544	7.1652	5.89157	8.98182	10.0167	8.96716	9.99175	7.78608	8.49182	10.7057	6.76365	7.05889	8.15081
GSM1019188	10.2	0	A	B	4.49877	High	55	Female	Missing	I&II	Tx/Unknown	Nx/unknown					-209.248	2131.71	1922.46	0.631599	8.40065	7.44674	7.20697	7.27397	8.09595	6.93574	5.83084	9.69981	9.63186	8.51693	9.46348	8.16407	8.59696	10.4504	5.92001	6.7085	8.95541
GSM1019190	9.92055	0	C	B	16.8862	High	71	Female	Missing	I&II	Tx/Unknown	Nx/unknown					1295.01	2912.82	4207.83	0.341159	8.32908	7.88423	7.33033	6.83528	7.66154	7.42507	5.49126	9.50376	10.1723	8.55857	9.40941	8.65171	7.71284	10.2423	7.64116	4.16438	9.05119
GSM1019192	9.23014	0	C	A	0.806031	High	75	Female	Missing	I&II	Tx/Unknown	Nx/unknown					1346.65	3005.9	4352.55	0.321113	7.21453	8.24383	6.46744	7.2007	7.78665	6.81679	4.81431	9.45528	9.66171	8.3549	9.34856	7.45834	7.82081	10.1987	7.00298	6.23137	7.87465
GSM1019194	7.79178	1	C	A	0.799503	High	74	Female	Missing	III&IV	Tx/Unknown	Nx/unknown					1739.58	1892.9	3632.48	0.419235	7.70211	7.67481	6.50264	7.25522	7.39752	6.82127	4.40479	9.66485	9.72034	8.07966	10.029	6.95421	7.39282	10.2725	5.99143	3.60647	8.43931
GSM1019196	0.0164384	1	C	B	-0.0869078	High	59	Male	Missing	III&IV	Tx/Unknown	Nx/unknown					982.579	1441.42	2424	0.572862	7.64949	7.78105	7.03874	7.31688	8.13054	7.12265	5.73641	9.54006	10.0046	8.71064	9.81506	8.02671	7.58686	9.88201	5.86294	3.81514	8.4328
GSM1019197	0.536986	1	A	B	-4.17085	Low	59	Male	Missing	I&II	Tx/Unknown	Nx/unknown					-154.892	791.878	636.986	0.765815	7.53563	7.74385	7.06458	8.16546	8.62386	7.65488	6.0381	8.84636	9.78675	9.49612	9.67605	7.39235	8.8348	9.88819	5.23373	4.79789	8.026
GSM1019200	0.961644	1	C	A	0.594789	High	51	Female	Missing	I&II	Tx/Unknown	Nx/unknown					-10.1694	1520.39	1510.22	0.677329	7.61721	7.77381	6.94852	7.9493	7.95402	7.4675	6.51931	9.31015	9.9573	8.92341	9.6862	7.30194	8.75573	9.83035	7.11117	3.21031	7.61587
GSM1019203	0.216438	1	A	B	2.88334	High	70	Female	Missing	I&II	Tx/Unknown	Nx/unknown					542.535	2044.96	2587.5	0.553028	7.68489	7.62777	7.70481	7.33617	7.58019	7.729	6.60271	9.1743	9.43373	8.33143	9.60444	8.63692	7.59175	10.4358	5.95797	4.85354	8.69176
GSM1019204	10.8192	1	C	B	2.41435	High	70	Male	Missing	I&II	Tx/Unknown	Nx/unknown					-600.454	791.232	190.778	0.806262	7.84695	7.2502	7.45866	7.3292	8.38115	7.6658	6.22849	9.2778	9.76451	8.71196	9.83297	8.27987	7.81933	9.84344	8.47704	3.05615	8.34419
GSM1019205	12.8849	0	A	B	-2.78341	Low	59	Male	Missing	I&II	Tx/Unknown	Nx/unknown					1731.58	3138.72	4870.3	0.248281	7.44177	7.86382	6.54969	7.2758	8.32916	7.02221	5.53894	9.05862	9.41397	8.62465	9.45572	7.58762	7.93655	9.79953	6.88439	3.88306	8.15616
GSM1019207	0.676712	1	B	C	-19.8277	Low	57	Female	Missing	I&II	Tx/Unknown	Nx/unknown					-7.19785	1891.83	1884.63	0.635895	8.12912	8.30622	7.18067	7.84609	7.95492	7.23662	6.87051	9.82078	9.71086	8.4943	9.84359	7.88131	10.0346	10.6562	7.20579	6.93821	8.63905
GSM1019210	7.52877	1	A	B	-6.59327	Low	66	Male	Missing	I&II	Tx/Unknown	Nx/unknown					391.419	1493.65	1885.06	0.635846	7.62595	7.45003	6.1232	7.39396	7.76208	7.13736	5.8734	8.94858	9.59299	9.03386	9.27356	7.85302	8.12559	9.57606	6.18531	4.96822	8.30532
GSM1019211	0.884932	1	A	B	-4.14902	Low	60	Female	Missing	III&IV	Tx/Unknown	Nx/unknown					1565.35	2193.14	3758.5	0.402371	7.74988	8.22724	7.14441	7.31973	7.82433	7.2904	5.8241	8.90322	9.15515	8.47214	9.77301	8.32402	7.98696	10.1803	8.06111	5.27935	8.26139
GSM1019213	12.2986	0	B	A	-3.23014	Low	61	Male	Missing	I&II	Tx/Unknown	Nx/unknown					559.366	1951.98	2511.35	0.562306	7.3367	8.11924	6.6807	7.00645	7.68077	7.28812	6.2359	8.72617	8.70946	9.07249	9.55115	7.98551	7.92279	10.5501	6.72431	6.13206	7.72837
GSM1019214	12.2904	0	C	B	9.38252	High	55	Female	Missing	I&II	Tx/Unknown	Nx/unknown					953.423	2598.07	3551.49	0.429999	8.59612	7.69663	7.51602	7.25645	7.25191	7.08467	6.09161	9.25449	10.073	8.51538	9.6341	8.65021	8.40973	10.8151	7.59869	6.05035	8.697
GSM1019216	1.08493	1	A	B	4.6576	High	59	Female	Missing	III&IV	Tx/Unknown	Nx/unknown					-806.998	-514.372	-1321.37	0.916712	8.58639	8.33899	6.07615	8.39003	9.39608	6.73398	6.09672	9.47776	10.3831	8.52729	10.5177	8.99592	7.98696	10.4922	4.73658	3.10258	9.02143
GSM1019217	1.0137	1	A	A	-1.56017	Low	70	Female	Missing	III&IV	Tx/Unknown	Nx/unknown					-165.566	188.158	22.5922	0.820619	7.91744	7.34566	8.0065	7.27762	8.41124	7.09578	5.57793	9.70976	10.3723	8.16528	9.82382	7.81064	8.88252	10.0062	7.87148	6.41008	7.94716
GSM1019218	0.717808	1	B	A	-4.41708	Low	67	Male	Missing	I&II	Tx/Unknown	Nx/unknown					688.359	3150.46	3838.82	0.391549	8.67708	7.88293	6.95314	7.28722	8.41934	7.61655	6.20434	9.30861	9.5571	8.32901	9.57529	7.99554	8.78572	10.6297	8.47272	6.45889	7.61443
GSM1019220	1.46027	1	A	B	-8.02862	Low	64	Female	Missing	I&II	Tx/Unknown	Nx/unknown					555.526	2534.5	3090.03	0.490122	7.18081	7.95856	6.97409	6.98827	8.07479	7.55636	6.04371	9.25306	9.31269	8.90597	9.13943	7.94324	7.8454	9.60037	6.6317	6.55296	7.82309
GSM1019224	5.13425	1	A	B	-4.83032	Low	49	Female	Missing	I&II	Tx/Unknown	Nx/unknown					-30.8006	358.513	327.712	0.794209	8.33998	7.55184	7.26501	6.98089	7.57863	7.36144	5.53841	9.28425	9.51627	8.66495	9.81979	8.1041	8.37184	10.1958	6.91875	7.92782	8.17437
GSM1019225	0.484932	1	B	A	-11.9518	Low	51	Female	Missing	I&II	Tx/Unknown	Nx/unknown					1307.36	3568	4875.37	0.247561	8.16654	7.70648	6.63277	7.44884	7.56805	6.74437	6.32866	9.10418	9.90058	8.12965	9.75562	7.89385	8.51375	10.8151	7.40336	5.62621	8.42064
GSM1019228	13.9233	0	C	A	4.26883	High	54	Male	Missing	I&II	Tx/Unknown	Nx/unknown					1329.43	2997.22	4326.65	0.324712	8.10438	7.67276	7.308	7.29733	7.90964	7.0141	5.4578	9.06882	9.38674	8.76083	9.82578	8.59171	7.9581	9.85898	6.45754	5.19551	8.91225
GSM1019230	6.56712	1	A	A	1.46149	High	68	Female	Missing	III&IV	Tx/Unknown	Nx/unknown					349.468	2205.42	2554.88	0.55701	8.0462	7.88051	7.05308	7.56893	7.77483	7.55572	6.05786	9.90913	9.69072	9.02014	9.68353	9.7105	7.91256	10.0375	7.40336	6.49929	8.2518
GSM1019234	5.66575	1	A	A	-3.04593	Low	51	Female	Missing	I&II	Tx/Unknown	Nx/unknown					794.186	2064.68	2858.86	0.519411	8.49642	8.18805	7.02321	8.02872	7.84288	7.1506	6.44314	8.81841	9.15355	9.90777	10.3349	8.41471	8.42293	10.251	5.96793	8.10016	8.08678
GSM1019236	9.71233	1	C	A	4.10341	High	47	Female	Missing	I&II	Tx/Unknown	Nx/unknown					886.906	1752.28	2639.19	0.546691	7.64661	7.91948	7.18003	7.3043	7.96776	7.20292	5.55889	10.2463	9.82862	8.95569	9.96416	7.89206	8.09401	9.96968	8.10822	3.44683	8.34419
GSM1019239	3.34795	1	A	A	-1.11421	High	55	Male	Missing	I&II	Tx/Unknown	Nx/unknown					290.22	838.957	1129.18	0.717397	8.54442	6.8994	6.93896	7.64675	8.04266	7.69991	6.81207	9.94676	9.3344	8.4706	10.1761	7.08236	8.7951	10.5977	7.62278	8.00037	7.94716
GSM1019242	8.8411	0	C	B	7.06969	High	66	Female	Missing	I&II	Tx/Unknown	Nx/unknown					1308.18	2492.2	3800.38	0.396735	7.37511	7.19007	7.6274	6.70398	7.53918	7.9286	6.40166	9.51009	9.51807	7.79487	9.60622	8.29497	7.98135	9.95569	7.07991	3.40746	9.0818
GSM1019243	2.82466	1	A	A	-8.88285	Low	60	Male	Missing	I&II	Tx/Unknown	Nx/unknown					840.186	1856.15	2696.33	0.539648	7.12192	7.30895	7.65538	7.39587	7.98577	7.56823	5.66384	9.36973	8.69772	8.05261	9.43688	7.67058	8.36114	9.84088	8.18763	4.92843	8.64942
GSM1019244	3.40548	1	C	B	10.6877	High	57	Female	Missing	I&II	Tx/Unknown	Nx/unknown					676.37	1725.16	2401.53	0.575563	8.47866	7.18883	7.86313	7.57529	7.89315	8.14137	6.6485	9.0007	9.94444	8.04814	10.226	8.08616	9.14986	10.7298	6.34554	3.42863	8.28614
GSM1019247	3.07671	1	B	B	-10.2868	Low	60	Male	Missing	III&IV	Tx/Unknown	Nx/unknown					1316.69	2419.26	3735.95	0.405398	7.37299	7.50108	6.44493	6.29105	8.1669	7.43161	6.15769	8.97936	9.06038	7.96002	9.5548	8.23882	7.95384	10.2241	8.94001	6.0428	8.61271
GSM1019249	7.85205	0	C	A	4.69952	High	73	Female	Missing	I&II	Tx/Unknown	Nx/unknown					1170.51	2529.93	3700.44	0.410158	6.51964	7.01535	6.68707	7.24264	7.25003	7.86934	6.23538	9.38646	9.4686	7.82792	9.67978	8.43154	7.37938	9.50451	6.26581	3.70311	8.62556
GSM1019253	2.34795	1	A	B	2.91165	High	64	Male	Missing	I&II	Tx/Unknown	Nx/unknown					620.78	1594.23	2215.01	0.597734	7.71427	7.49331	6.84747	7.00269	7.61718	7.65203	6.63164	9.23553	9.59047	7.77962	9.51606	9.12701	8.0485	9.9464	8.11118	7.10957	8.79865
GSM1019254	7.56438	0	A	B	-1.39004	Low	56	Female	Missing	I&II	Tx/Unknown	Nx/unknown					1622.87	2639.07	4261.93	0.333682	8.01424	7.55384	7.66987	7.01149	7.73129	7.59165	6.62075	9.16075	9.39425	8.63646	10.0118	8.23643	8.04677	9.84175	7.08719	5.76557	8.66695
GSM1019256	2.29041	1	B	C	-15.8486	Low	74	Female	Missing	I&II	Tx/Unknown	Nx/unknown					162.448	1776.73	1939.17	0.629695	7.00925	7.37503	7.06732	7.19968	7.64348	7.60198	6.14719	8.90321	8.02991	8.42393	9.54512	8.45603	8.88999	9.65144	9.5941	7.39929	7.82983
GSM1019257	3.26027	1	C	A	10.7018	High	78	Male	Missing	I&II	Tx/Unknown	Nx/unknown					1230.19	1959.62	3189.81	0.477302	7.54674	7.13393	7.17545	6.73537	7.39213	7.70942	6.40535	8.67911	9.36368	8.03968	9.59379	7.935	8.37117	9.80927	7.29798	3.24983	8.91691
GSM1019258	5.94521	1	C	A	15.1879	High	58	Male	Missing	I&II	Tx/Unknown	Nx/unknown					959.208	2641.24	3600.44	0.4235	7.43015	7.02601	7.18767	6.84808	8.07925	7.69165	6.18202	8.93086	9.98157	8.29375	9.49134	7.24773	8.06583	9.93202	6.53329	3.84572	8.74077
GSM1019259	7.09315	0	C	B	3.31732	High	54	Female	Missing	III&IV	Tx/Unknown	Nx/unknown					643.158	1450.58	2093.74	0.611909	7.48742	7.31441	6.58216	7.10424	7.92529	7.97644	5.95594	10.0602	9.5976	9.25964	9.09165	8.2099	8.55558	9.57089	7.62278	6.97187	7.98478
GSM1019260	6.43836	0	B	C	-7.81306	Low	49	Male	Missing	I&II	Tx/Unknown	Nx/unknown					1672.56	2656.61	4329.17	0.324362	7.3296	7.09271	7.0355	7.10062	7.84155	7.69922	6.31271	8.86377	9.06172	8.27878	9.26119	7.93572	8.00366	9.83904	8.12614	7.6831	8.617
GSM1019261	6.32329	0	A	B	-3.60714	Low	53	Male	Missing	I&II	Tx/Unknown	Nx/unknown					-519.149	809.107	289.958	0.797564	8.16429	7.29458	7.35606	7.29255	8.75647	7.70775	6.11011	8.94985	9.49686	8.88523	9.8762	7.76857	9.20775	9.62078	7.25079	7.29598	8.49142
GSM1019264	3.30137	1	C	A	4.51073	High	67	Female	Missing	III&IV	Tx/Unknown	Nx/unknown					633.44	1538.96	2172.4	0.602737	6.90485	7.08342	6.74308	7.03701	8.34206	7.83293	6.11542	8.82303	9.60426	8.15136	9.76533	8.09494	7.93539	9.45072	5.38617	4.56603	8.4491
GSM1019265	6.34521	0	A	A	-1.20987	High	51	Female	Missing	I&II	Tx/Unknown	Nx/unknown					1449.14	2118.91	3568.05	0.427803	8.19008	7.27165	7.06124	7.27915	7.98129	7.85781	6.41634	9.24273	9.56547	7.91364	9.77397	8.19449	8.99919	10.2982	8.21664	7.63194	8.13441
GSM1019268	6.70685	0	A	B	1.39941	High	53	Male	Missing	I&II	Tx/Unknown	Nx/unknown					374.116	1267.68	1641.79	0.662996	7.3449	7.88926	7.60377	6.89063	8.24299	7.60384	6.08153	9.47106	9.14166	7.65794	9.36041	8.80349	8.14795	9.59751	7.16825	6.66446	8.8034
GSM1019270	2.73973	1	C	B	7.95239	High	66	Male	Missing	III&IV	Tx/Unknown	Nx/unknown					518.259	1379.86	1898.12	0.634365	7.67115	7.15099	7.44803	6.74119	8.06404	7.71314	6.07032	9.07766	9.75981	7.81022	9.67236	8.47786	8.59696	10.3373	6.72573	3.57481	8.80254
GSM1019272	3.35342	1	A	B	-2.99013	Low	65	Female	Missing	I&II	Tx/Unknown	Nx/unknown					314.954	1251.86	1566.82	0.671194	7.33617	6.78398	7.18829	7.25336	7.51236	7.73437	7.06921	8.53362	9.49686	7.96715	9.42148	8.34478	7.79241	9.97673	7.1975	5.18442	8.64255
GSM1019273	4.00822	1	B	A	-7.41335	Low	55	Female	Missing	I&II	Tx/Unknown	Nx/unknown					826.005	2660.3	3486.31	0.438617	7.05225	7.07955	6.51589	7.15053	7.86841	7.45643	6.91891	8.99549	9.13194	7.56494	9.41978	8.1403	7.86934	9.84088	6.68862	6.43305	8.56582
GSM1019274	0.136986	1	A	B	6.35129	High	57	Female	Missing	I&II	Tx/Unknown	Nx/unknown					187.914	1309.56	1497.48	0.678704	8.41344	7.37428	6.51057	7.73145	7.90207	7.9148	6.48219	9.57764	10.0046	8.29426	9.86592	9.54691	8.21814	10.5787	7.4936	7.21877	8.64851
GSM1019275	0.873973	1	C	A	5.93284	High	75	Female	Missing	I&II	Tx/Unknown	Nx/unknown					1820.26	2238.13	4058.39	0.361695	7.5281	7.44969	7.7083	6.64939	7.88149	7.80834	7.08324	9.0463	9.78675	8.48508	9.72603	8.36448	7.66095	9.74945	7.64537	5.24277	8.49292
GSM1019283	5.28219	0	B	A	-9.27268	Low	68	Female	Missing	I&II	Tx/Unknown	Nx/unknown					1337.46	2211.32	3548.78	0.430357	7.52061	7.14596	6.92806	6.93249	8.045	7.78519	6.40138	9.0007	9.40563	7.91779	9.14639	8.05375	8.24512	10.1333	7.96534	6.72644	8.13634
GSM1019285	5.00274	0	A	B	-3.2522	Low	47	Female	Missing	I&II	Tx/Unknown	Nx/unknown					998.272	2508.55	3506.82	0.435909	7.84268	8.0464	7.03098	7.63183	7.44245	7.75651	5.90847	9.21013	9.35498	8.55218	9.62298	8.77108	8.18067	10.3053	8.13308	7.46519	8.28343
GSM1019286	2.07123	1	A	A	-3.26443	Low	67	Male	Missing	I&II	Tx/Unknown	Nx/unknown					845.773	2020.64	2866.41	0.518464	7.28386	7.60015	7.11279	7.53774	8.02489	7.88384	6.57792	9.25126	9.34557	8.44055	9.81874	9.09226	8.28607	10.8497	8.5319	7.83263	8.07083
GSM1019288	5.09315	0	A	C	4.87959	High	60	Female	Missing	I&II	Tx/Unknown	Nx/unknown					1464.79	2011.61	3476.4	0.439924	7.73111	6.96387	7.43203	7.211	7.74964	8.59302	6.88147	8.87609	9.46082	7.87567	9.46093	7.74579	8.95641	11.0704	9.17667	8.30761	8.94553
GSM1019289	2.76986	1	A	B	-2.72092	Low	78	Male	Missing	I&II	Tx/Unknown	Nx/unknown					1240.07	1736.47	2976.54	0.504573	7.69875	7.33385	7.55413	6.99728	7.98664	7.51482	6.06643	9.14318	9.3023	8.28115	9.39621	8.46338	8.24277	9.99087	7.26845	6.55544	8.48903
GSM1019290	4.10959	1	C	C	-3.94357	Low	79	Female	Missing	I&II	Tx/Unknown	Nx/unknown					479.474	1294.58	1774.06	0.648337	7.40285	7.33139	7.47075	7.32752	7.875	7.49412	6.09395	8.9384	9.50844	8.71006	9.91678	8.00324	7.9013	9.70188	5.89345	3.33989	9.52533
GSM1019292	3.23562	1	B	C	-10.9897	Low	67	Male	Missing	I&II	Tx/Unknown	Nx/unknown					-662.704	636.714	-25.99	0.824673	8.36514	7.21707	7.30016	7.53011	8.18947	7.47838	5.68906	8.27472	9.20823	9.02843	9.90166	8.03214	9.18996	9.96294	5.70165	6.43152	7.89479
GSM1019295	13.0411	0	A	A	-3.23803	Low	67	Female	Missing	I&II	Tx/Unknown	Nx/unknown					1260.71	2173.08	3433.79	0.445532	7.90353	7.51713	7.22985	7.09842	7.9217	7.50943	6.08757	8.46133	9.06293	8.48348	9.44934	8.4894	8.6995	10.2291	6.99129	6.53191	9.26408
GSM1019298	2.7589	1	B	A	-10.273	Low	57	Female	Missing	I&II	Tx/Unknown	Nx/unknown					-27.0623	2247.62	2220.56	0.59708	7.79765	7.38737	6.37505	7.44929	8.5147	7.72938	6.71335	9.17761	9.15205	7.82015	10.0826	8.03389	9.16038	10.6917	8.41426	8.13489	7.99517
GSM1019299	4.41096	1	A	C	-3.94737	Low	51	Male	Missing	I&II	Tx/Unknown	Nx/unknown					781.191	1696.33	2477.52	0.566405	7.7455	7.0686	6.78329	7.04204	7.30968	7.81897	6.9327	9.26157	9.30568	8.43793	9.39226	8.09494	8.52775	10.3618	6.98728	4.69207	9.58872
GSM1019300	3.74521	1	B	A	-5.34349	Low	73	Male	Missing	I&II	Tx/Unknown	Nx/unknown					-1298.42	1002.13	-296.289	0.84646	7.81171	7.24745	6.84131	6.9403	8.2854	8.44252	6.958	8.97664	9.48897	7.97587	9.12278	8.07846	7.932	10.444	9.9627	7.53117	7.89534
GSM1019302	11.1452	0	C	B	7.6294	High	62	Female	Missing	I&II	Tx/Unknown	Nx/unknown					1242.42	2593.98	3836.4	0.391876	8.36604	7.16142	6.25422	7.09842	8.19578	7.39896	6.55582	8.84149	9.55107	7.25177	9.37912	8.12348	8.08345	10.6645	6.63682	5.33072	8.37808
GSM1019303	2.09863	1	A	B	-2.95897	Low	52	Male	Missing	I&II	Tx/Unknown	Nx/unknown					-150.3	1200.04	1049.74	0.725472	8.12118	7.18424	7.0327	7.23056	7.53729	8.13528	6.11622	9.10257	9.5593	8.4494	9.65626	7.63846	8.74003	11.1733	7.85497	7.89202	8.23746
GSM1019305	10.537	0	A	B	3.72221	High	67	Female	Missing	I&II	Tx/Unknown	Nx/unknown					539.258	1031.76	1571.02	0.670736	8.03264	7.04161	7.65485	7.49248	7.69382	7.88255	6.10699	9.59842	9.68389	8.30448	9.31138	8.65171	8.92767	10.0291	7.76403	5.49495	8.93296
GSM1019308	3.34521	1	C	A	4.06012	High	71	Male	Missing	I&II	Tx/Unknown	Nx/unknown					1445.58	2432.61	3878.19	0.386225	7.75017	6.82979	6.44975	6.94674	8.18253	7.93883	6.82566	9.02743	9.44522	8.06128	9.4153	7.89112	8.01793	10.4311	6.87442	4.85989	8.64942
GSM1019309	2.68219	1	C	A	6.85738	High	83	Female	Missing	I&II	Tx/Unknown	Nx/unknown					1007.02	2514.99	3522.01	0.433902	7.50513	7.31227	7.43619	6.80111	8.16548	7.92255	6.13797	10.1583	9.32907	8.03408	8.93389	8.54684	8.64294	11.6214	8.73182	5.51005	8.7638
GSM1019310	8.8137	0	C	B	17.4117	High	63	Female	Missing	III&IV	Tx/Unknown	Nx/unknown					433.464	1249.71	1683.18	0.658436	7.68875	7.02736	7.09623	7.22949	7.61367	7.77936	6.68468	9.06736	9.74286	7.36017	9.37912	8.0767	8.21814	10.1967	6.03049	6.7379	8.98886
GSM1019311	4.62192	1	A	A	3.69832	High	65	Female	Missing	I&II	Tx/Unknown	Nx/unknown					1145.99	2720.79	3866.78	0.387769	8.12912	7.23535	6.54444	7.45109	7.77862	7.76783	7.50496	8.6872	9.48721	8.29474	9.8121	8.21917	7.95872	10.8454	6.54853	7.27833	7.78861
GSM1019312	5.93699	1	A	A	-1.74237	Low	72	Male	Missing	III&IV	Tx/Unknown	Nx/unknown					1029.99	1955.3	2985.29	0.503464	7.76387	7.56854	6.71643	7.04318	7.57359	8.13025	6.32409	9.44715	9.3719	8.4706	9.44079	8.90264	8.75029	10.4911	8.46173	5.80281	8.92027
GSM1019313	13.8712	0	A	A	-5.19922	Low	49	Female	Missing	I&II	Tx/Unknown	Nx/unknown					454.536	1230.83	1685.37	0.658193	9.26581	7.14966	7.08077	6.69898	8.2205	7.17249	6.13657	10.008	9.30742	7.99437	10.1302	8.405	9.30568	10.4008	8.75164	7.45558	8.3457
GSM1019314	13.4164	0	A	A	-4.485	Low	66	Male	Missing	I&II	Tx/Unknown	Nx/unknown					1618.93	3413.02	5031.95	0.225228	7.97708	7.5119	6.91364	7.31426	7.37719	8.06887	7.02142	8.90434	8.9825	7.8151	9.69171	8.1332	8.0267	10.4638	6.09931	6.49961	8.49061
GSM1019316	3.9589	1	B	B	-8.16151	Low	70	Female	Missing	I&II	Tx/Unknown	Nx/unknown					-555.138	1158.85	603.709	0.768947	7.52426	7.45892	7.29403	7.2347	8.05698	8.06541	7.11844	9.58216	9.78397	8.57236	9.91399	8.5772	8.6362	10.2084	7.97396	6.75081	8.59927
GSM1019318	5.64384	1	A	B	-2.51235	Low	54	Female	Missing	I&II	Tx/Unknown	Nx/unknown					596.601	1302.8	1899.4	0.634219	8.17317	7.31039	7.45397	7.06292	8.3449	7.49614	6.15422	8.74689	9.17666	8.60095	9.82479	7.64691	8.53147	10.1238	6.73753	3.32389	8.4
GSM1019320	4.07671	1	C	A	11.0711	High	52	Male	Missing	I&II	Tx/Unknown	Nx/unknown					234.516	777.496	1012.01	0.729272	7.53965	7.26074	7.75035	6.78541	8.49661	7.60884	5.99357	9.09975	9.57129	7.95743	9.44934	8.1011	8.32015	9.86897	6.51641	3.97349	8.76927
GSM1019321	14.2658	0	B	C	-22.3928	Low	54	Male	Missing	I&II	Tx/Unknown	Nx/unknown					927.646	2950.2	3877.84	0.386272	7.81872	7.35564	7.55981	7.34986	7.72091	7.50553	6.56519	8.91614	8.82581	7.97191	9.67335	7.57979	8.49121	10.1651	5.71293	6.96033	9.18411
GSM1019324	7.69863	1	A	A	-6.65721	Low	67	Male	Missing	I&II	Tx/Unknown	Nx/unknown					1148.58	2221.99	3370.58	0.45382	7.51394	7.319	6.666	7.19566	7.77483	7.71575	6.90081	9.01308	9.48721	7.73637	9.45813	7.85882	7.71947	10.1803	8.31479	5.65061	8.10426
GSM1019328	3.04932	1	B	B	-7.98222	Low	59	Male	Missing	I&II	Tx/Unknown	Nx/unknown					1394.51	1842.43	3236.94	0.471212	7.48218	7.24087	6.56013	7.57131	7.90121	7.78685	6.1849	8.9384	9.59299	8.11237	9.56492	7.97685	8.33375	9.7958	8.14281	7.22132	8.40084
GSM1019330	6.89041	0	A	A	-0.4819	High	53	Male	Missing	I&II	Tx/Unknown	Nx/unknown					491.093	1528.91	2020.01	0.620434	8.06504	7.27765	7.64406	6.98411	8.42249	7.3677	6.51569	9.07619	9.21957	8.58866	9.63766	8.77568	8.65797	9.69298	5.42103	6.56155	8.26934
GSM1019332	2.78082	1	A	A	1.10846	High	47	Female	Missing	I&II	Tx/Unknown	Nx/unknown					573.55	2317.01	2890.56	0.515429	8.16386	7.78343	6.80509	7.31733	7.89365	7.55275	6.22708	8.26035	9.29552	8.15647	9.61822	8.91895	7.98135	10.4334	7.83933	6.27534	8.09744
GSM1213670	7.52	0	A	A	0.93776	High	68.15	Female	Ever	I&II	T1&T2	N0					672.186	2614.15	3286.34	0.464804	7.63902	7.91886	7.63695	7.71359	7.52951	8.12221	6.9836	9.05908	9.50007	8.81733	9.75534	8.69757	9.33892	10.9122	7.94862	4.48614	7.94369
GSM1213671	7.32	0	C	A	15.2713	High	69.15	Male	Ever	I&II	T1&T2	N0					700.852	1757.61	2458.46	0.568709	8.17399	7.33233	7.46828	7.1635	6.8043	8.38558	6.78445	8.83632	9.8301	8.73758	9.74492	9.42268	9.18336	10.9463	8.48864	4.93456	8.08648
GSM1213672	6.84	0	A	A	1.44231	High	82.36	Female	Ever	I&II	T1&T2	N0					1499.38	2397.17	3896.55	0.383738	8.5316	7.29616	7.00697	7.55502	7.61968	7.53118	6.29198	9.60329	9.52646	8.79357	9.8323	8.5826	8.26277	10.6127	6.5374	4.65449	8.63848
GSM1213673	1.91	1	A	B	-7.65234	Low	68	Male	Ever	I&II	T1&T2	N0					1798.27	1809.89	3608.16	0.422473	7.72141	7.51442	7.3064	7.23132	8.13539	7.3128	6.28667	8.94087	9.33557	8.45531	9.47231	8.63398	8.88682	10.1412	7.99552	7.44667	9.11996
GSM1213676	4.33	1	A	B	4.70199	High	71.43	Male	Ever	I&II	T1&T2	N0					-477.374	1673.55	1196.18	0.710511	8.57816	7.89643	7.1842	7.86401	7.49567	8.11242	6.56153	9.81492	9.75794	8.40465	10.3277	9.46854	8.61865	10.5495	7.24197	4.29233	7.71871
GSM1213677	6.22	0	B	B	-10.249	Low	44.21	Female	Never	I&II	T1&T2	N0					248.657	931.308	1179.96	0.712184	6.9126	7.73622	7.06691	7.44369	7.97486	7.29722	5.63391	9.22128	9.14755	8.82141	9.70016	8.00674	8.4189	9.90651	7.94604	7.63113	8.65951
GSM1213678	4.08	1	A	B	-0.860759	High	74.16	Female	Never	I&II	T1&T2	N1&N2&N3					1415.23	1779.31	3194.54	0.476692	7.13114	7.30778	7.14221	7.45741	8.03958	7.60093	6.43039	8.98858	9.38434	8.74201	9.64829	8.34192	8.51444	9.96451	6.1746	5.58851	9.06805
GSM1213679	6.31	0	C	B	-3.76657	Low	66.46	Male	Ever	I&II	T1&T2	N0					1536.25	2421.08	3957.34	0.375483	7.4121	7.62493	7.73716	6.86589	7.58332	7.78468	6.39674	8.66739	9.25116	8.35444	9.21749	8.4729	8.6036	10.2518	6.95507	6.80591	8.68357
GSM1213680	5.99	0	B	A	-12.3095	Low	59.01	Female	Ever	I&II	T1&T2	N0					372.578	1922.51	2295.08	0.58827	7.6846	7.78014	7.02703	7.59155	7.40811	7.79112	6.45934	9.45757	9.41037	9.23986	9.69117	8.21715	8.90474	10.5425	8.44113	7.54534	8.07269
GSM1213681	5.32	0	C	B	0.94391	High	70.56	Female	Ever	I&II	T1&T2	N0					164.576	1615.93	1780.51	0.647616	7.43978	7.15592	6.56992	6.88818	8.19157	6.75639	5.84488	8.90065	9.04936	7.5257	9.62851	7.45101	7.57543	9.68164	4.62222	5.89946	8.19805
GSM1213682	5.56	0	A	A	-2.86196	Low	72.96	Female	Ever	I&II	T1&T2	N0					391.181	1917.97	2309.15	0.586599	7.89134	7.4662	6.66686	7.40482	8.17983	7.66987	6.05892	10.2213	9.19803	8.16828	9.98278	7.71444	8.75189	10.2241	6.89101	4.298	8.05431
GSM1213683	5.02	0	C	A	5.05792	High	79.28	Male	Ever	I&II	T1&T2	N0					940.394	1719.37	2659.77	0.544159	7.52125	7.40438	7.11301	6.70423	7.56504	7.79112	6.56565	9.73283	9.58149	8.3503	9.48709	8.3697	8.46434	9.94641	7.40779	7.65479	8.96689
GSM1213685	6.76	0	C	A	10.037	High	52.14	Male	Ever	I&II	T1&T2	N0					726.241	1218.18	1944.42	0.629097	7.84475	7.42002	7.83886	7.37119	7.49523	8.0861	7.28451	8.92416	9.79137	8.9708	9.54237	8.62947	9.18477	10.5558	6.74293	4.35988	8.3537
GSM1213686	2.84	1	A	B	-0.116925	High	85.78	Male	Ever	I&II	T1&T2	N0					305.912	1424.24	1730.16	0.65323	8.45654	7.69947	7.38103	7.70435	8.5285	7.62346	6.5487	9.95405	9.76213	9.67555	10.0152	8.71704	8.25867	10.3586	8.14352	5.84862	7.69368
GSM1213687	6.46	0	C	B	10.5028	High	76.93	Male	Ever	I&II	T1&T2	N0					14.4527	983.968	998.421	0.730636	8.16958	7.53448	7.28755	7.11654	8.2504	7.67504	6.58101	9.42857	9.75104	8.5532	9.71028	8.18102	8.16023	10.3898	6.63699	4.91107	8.22418
GSM1213688	5.76	0	A	A	4.65445	High	73.23	Male	Ever	I&II	T1&T2	N0					278.854	1216.26	1495.12	0.678958	7.83197	7.64369	7.11618	6.7385	7.73829	7.58877	6.86788	8.8073	9.26741	8.60676	9.75643	7.91085	8.68305	10.63	8.04184	4.17848	8.38106
GSM1213689	4.95	0	C	A	8.30396	High	77.18	Female	Never	I&II	T1&T2	N0					942.548	2940.37	3882.91	0.385586	7.55654	7.14851	7.22231	7.36821	7.8264	7.15371	6.0965	8.8403	9.55858	8.28494	9.51139	7.8081	7.93363	10.0923	6.36516	4.5171	8.5856
GSM1213690	5.12	0	C	A	12.5013	High	78.96	Female	Ever	I&II	T1&T2	N1&N2&N3					283.57	1434.32	1717.9	0.654591	8.39055	7.50875	7.15214	7.04602	7.55058	7.3932	6.49049	8.4121	10.0551	9.34489	10.205	8.73839	8.41622	10.4517	7.07879	4.97744	8.45504
GSM1213691	6.39	0	B	B	-7.29831	Low	78.99	Male	Ever	I&II	T1&T2	N0					401.326	1434.77	1836.1	0.641377	7.93659	7.99665	7.6536	8.22332	8.14659	7.37215	6.43752	8.83632	9.6511	9.02505	10.1805	9.13698	9.13028	10.2407	8.5476	9.28355	7.63342
GSM1213692	5.74	1	C	A	11.8798	High	55.39	Female	Never	I&II	T1&T2	N0					478.215	2185.72	2663.94	0.543645	7.55951	7.68147	7.89602	7.48355	8.18412	7.44912	6.8848	9.1696	9.8301	8.69303	9.58148	8.55763	9.06378	10.2385	6.11601	4.28856	8.07841
GSM1213693	1.1	1	A	B	-0.377443	High	61.53	Female	Ever	I&II	T1&T2	N1&N2&N3					-1382.46	-749.981	-2132.44	0.957679	8.89164	6.69515	7.28755	7.66036	8.3587	7.89726	6.99115	9.37094	9.46881	8.90209	9.86438	7.953	9.38921	10.7885	8.64503	5.49495	7.02808
GSM1213694	6.69	0	A	A	3.5644	High	68.66	Female	Never	I&II	T1&T2	N1&N2&N3					1834.37	1575.28	3409.65	0.448702	7.5287	7.43014	7.84292	7.28928	7.68209	7.75056	6.92322	8.95855	9.53854	8.58453	9.71995	8.78345	8.90258	10.1098	7.98361	7.25828	9.02551
GSM1213695	5.84	0	B	A	-18.1853	Low	62.9	Female	Ever	I&II	T1&T2	N1&N2&N3					582.068	2728.32	3310.39	0.461675	7.39865	8.57312	7.58657	7.95445	7.41891	7.6677	6.82923	8.7272	9.62583	8.63958	9.92414	9.20291	9.06455	10.5518	7.21473	8.25978	7.90278
GSM1213696	5.18	0	C	B	10.1781	High	67.04	Male	Ever	I&II	T1&T2	N0					958.464	1980.24	2938.7	0.509361	7.61151	7.2941	6.97956	7.42976	7.9316	7.26944	6.15438	9.97723	9.94151	8.49577	9.54237	8.49528	8.3129	10.2177	6.14293	6.6713	8.51216
GSM1213697	6.37	0	A	B	-1.02436	High	79.71	Male	Ever	I&II	T1&T2	N0					1222.81	2739.98	3962.78	0.374742	7.67336	7.83666	7.70195	7.26033	7.98362	7.52512	5.9346	9.63552	9.51075	8.78868	9.50303	8.51381	8.82092	10.4611	5.53418	4.49867	8.91076
GSM1213698	5.63	1	B	A	-9.95643	Low	69.59	Female	Ever	I&II	T1&T2	N1&N2&N3					1356.72	3239.02	4595.74	0.28711	7.8727	8.11003	7.32969	7.51082	7.58969	7.51589	6.46771	8.86058	9.53531	8.48214	9.91771	8.91472	8.26747	10.5875	7.31767	4.93968	8.98289
GSM1213699	1.88	1	C	A	11.1459	High	61.13	Male	Never	I&II	T1&T2	N0					625.296	2269.03	2894.33	0.514955	7.21145	8.04822	7.6222	7.22565	7.54388	7.83075	6.62054	9.04155	9.91449	9.10855	9.60167	8.76785	8.80267	10.1365	7.69729	4.82595	7.9081
GSM1213700	4.03	1	A	B	-1.20129	High	73.93	Female	Never	I&II	T1&T2	N0					863.567	2060.74	2924.3	0.511178	7.46846	7.79691	7.55506	7.34761	7.2354	7.57909	6.41986	9.0462	9.3384	8.63061	9.90495	8.63398	8.62071	10.1714	8.75025	6.79108	8.30343
GSM1213702	2.93	1	A	B	-0.570751	High	55.75	Male	Ever	I&II	T3&T4	N0					-288.191	313.91	25.7188	0.820356	8.36002	7.66058	7.03375	7.98027	7.40978	7.52812	6.06422	9.26466	9.79803	9.4589	9.82292	8.1889	8.70665	9.83326	8.63385	6.58657	8.76344
GSM1213703	5.96	1	C	B	11.6344	High	75.68	Female	Never	I&II	T1&T2	N0					1059.74	2228.09	3287.83	0.46461	7.3386	7.85301	7.81637	6.76859	7.53324	7.97044	7.43604	9.2478	9.94151	8.47331	9.54332	8.38687	8.93625	10.1472	6.97862	4.3487	8.92084
GSM1213704	5.54	0	A	A	2.36461	High	61.59	Male	Never	I&II	T1&T2	N1&N2&N3					249.939	1593.42	1843.36	0.640558	7.67903	7.14268	7.18124	7.35539	7.69761	7.31999	6.346	9.10568	9.70389	8.289	9.79636	8.29992	8.33632	10.9046	7.69023	9.27522	9.29531
GSM1213707	5.41	0	C	B	1.63011	High	41.95	Female	Never	I&II	T1&T2	N0					1232.89	2054.38	3287.27	0.464682	7.60494	7.84852	7.03522	7.75732	7.78261	7.27109	5.98765	9.14353	10.0031	8.40067	9.62947	8.37819	8.07659	10.1721	7.1249	7.1679	9.18682
GSM1213710	0.33	0	B	C	-20.9195	Low	67.56	Male	Ever	I&II	T1&T2	N1&N2&N3					571.929	3040.88	3612.81	0.421856	8.25869	8.09313	6.9871	7.71409	7.76681	7.32915	6.19649	8.57633	9.5514	9.13253	10.1819	8.36385	8.96153	10.3923	7.38195	7.58253	7.50938
GSM1213715	7.36	0	A	B	-7.66302	Low	72.97	Female	Ever	I&II	T1&T2	N1&N2&N3					559.304	1230.92	1790.22	0.646529	7.93517	7.77676	6.84268	7.47527	8.20841	7.39202	5.51762	8.88	9.76015	8.29906	10.1488	8.03194	8.14987	10.138	9.11709	7.20557	8.84811
GSM1213716	4.37	1	A	B	-11.7163	Low	73.57	Male	Ever	I&II	T1&T2	N0					-156.222	1377.53	1221.31	0.70791	7.85168	7.9943	6.36766	7.91339	7.98468	7.51474	5.6109	8.90486	9.71393	8.9804	10.3558	8.18322	8.34516	10.1517	9.77264	10.1481	8.71127
GSM1213717	4.91	1	B	A	-15.7436	Low	63.41	Male	Ever	I&II	T1&T2	N0					27.5881	1933.61	1961.2	0.627181	7.85348	7.02059	6.38263	7.14508	8.57978	6.82699	5.3973	9.31923	9.18418	8.19886	9.50029	7.18075	7.66096	9.68533	7.93707	3.92838	8.052
GSM1213720	6.37	0	C	A	3.88799	High	67.6	Male	Ever	I&II	T1&T2	N0					1031	1620.79	2651.78	0.545141	8.6274	7.3472	6.75551	7.32906	8.15014	7.31101	6.03818	9.47987	9.57922	8.97855	9.88246	8.54809	8.37455	9.88785	6.18597	4.1454	8.48204
GSM1213722	1.25	1	A	B	-10.4886	Low	68.87	Female	Ever	I&II	T1&T2	N0					1520.1	1973.26	3493.36	0.437687	7.19657	7.74171	6.29912	7.19609	8.30445	7.08511	5.76082	9.24984	9.07631	8.27878	9.3351	7.62788	7.99209	9.44553	8.27364	5.63275	8.91076
GSM1213723	2.61	1	A	A	-6.15406	Low	79.65	Male	Ever	I&II	T1&T2	N1&N2&N3					646.81	2541.44	3188.25	0.477503	7.908	7.08354	5.9435	6.75912	8.85764	6.91752	5.23109	9.02258	8.77691	7.07218	9.39283	6.73504	7.24664	9.72206	8.71322	4.92817	8.61116
GSM1213724	6.28	0	C	A	21.1174	High	76.91	Male	Ever	I&II	T1&T2	N0					-142.048	401.099	259.051	0.800293	8.91483	7.84851	8.13664	7.1005	7.77049	8.32913	6.64978	9.66755	10.4153	8.59737	9.75215	8.80052	9.17506	10.4888	7.1108	4.70671	8.26898
GSM1213726	6.56	0	C	A	6.1709	High	83.65	Female	Ever	I&II	T1&T2	N1&N2&N3					1343.42	2171.8	3515.23	0.434799	7.51363	7.18658	7.12361	7.04207	7.64578	7.35119	6.08819	9.10082	9.56988	8.50227	9.41927	8.45573	7.96925	9.8753	6.39532	7.32675	8.40597
GSM1213727	5.79	1	A	A	-3.84984	Low	49.24	Male	Ever	I&II	T1&T2	N1&N2&N3					1485.05	3046.81	4531.86	0.296079	7.45387	7.80261	7.0432	7.63864	7.77408	7.12972	5.70816	9.42215	9.59456	8.32772	9.68918	8.00161	7.74045	10.0132	6.59948	4.39951	8.84689
GSM1213728	5.39	0	C	B	7.04456	High	75.89	Male	Ever	I&II	T1&T2	N0					1199.51	1973.03	3172.54	0.479528	7.88211	7.57578	7.27936	7.18957	7.76908	7.31373	5.90405	8.96616	9.43808	8.08202	9.71995	8.44283	7.8987	10.2311	6.80735	7.79902	9.11627
GSM1213730	3.21	1	A	B	-8.72982	Low	65.26	Male	Ever	I&II	T1&T2	N0					1012.05	2404.11	3416.16	0.447848	7.4978	6.93072	6.97744	6.72796	8.42878	7.07773	5.52353	8.92736	8.9088	7.76171	9.20669	7.72239	7.46087	9.82936	7.84739	4.74258	8.48623
GSM1213733	3.48	1	C	A	1.99031	High	78.13	Male	Ever	I&II	T1&T2	N0					-62.8476	833.56	770.712	0.753045	8.2398	6.89561	6.26227	7.60582	8.45609	7.39928	5.53439	9.64105	9.59068	8.03146	9.01078	7.41973	8.30762	9.87744	8.38652	6.59138	8.03935
GSM1213734	5.16	0	A	B	-5.96409	Low	71.23	Female	Ever	I&II	T1&T2	N1&N2&N3					522.544	2316.1	2838.64	0.521945	7.51702	7.6792	7.00091	7.34255	8.0321	7.28433	5.73979	8.98541	9.80516	8.2348	9.49827	7.67165	7.86444	9.82091	6.26419	4.49373	8.81967
GSM1213735	6.06	0	A	A	-4.77269	Low	68.14	Female	Ever	I&II	T1&T2	N0					379.702	430.975	810.677	0.749172	7.94316	7.49308	7.14659	7.32608	8.36159	7.54402	6.457	9.03016	9.31445	9.31358	9.95367	8.32852	8.47708	10.4285	6.97328	3.94152	8.24488
GSM1213736	0.91	1	B	C	-15.5762	Low	54.09	Female	Ever	I&II	T1&T2	N0					1391.61	2830.13	4221.75	0.339237	7.23724	8.17789	7.0676	7.32959	8.05714	7.83718	6.36264	8.5714	9.30861	8.52481	9.5854	8.13561	8.37208	9.89834	7.77853	6.34567	8.51767
GSM1213737	2.95	0	A	A	2.34308	High	64.19	Female	Never	I&II	T1&T2	N0					198.173	747.39	945.563	0.735911	8.25374	6.84028	7.43992	7.02521	8.28827	7.76189	6.70999	8.89939	9.70569	7.87937	9.70016	8.14684	9.08974	10.1398	7.94974	5.27578	8.58114
GSM1213738	3.85	1	C	B	2.87959	High	63.5	Male	Ever	I&II	T1&T2	N1&N2&N3					627.246	1749.51	2376.75	0.578533	7.77761	7.46482	7.25234	7.35377	7.90207	7.67533	6.09126	9.00956	9.72681	8.38466	9.81647	8.12655	7.77022	10.436	5.47663	4.59735	8.49492
GSM1213739	0.12	0	C	A	3.22732	High	74.91	Female	Ever	I&II	T1&T2	N0					1334.66	2365.96	3700.63	0.410133	8.03677	7.0527	6.9004	7.01547	7.95565	7.43102	5.98448	8.9572	9.24366	7.54573	9.70213	8.11308	8.34756	10.3334	5.59104	7.29798	8.90659
GSM1213740	5.84	0	C	A	5.65685	High	85.91	Female	Never	I&II	T1&T2	N0					805.026	2239.65	3044.67	0.495914	8.12637	7.31148	6.66153	7.14614	8.01917	7.57878	6.21457	9.48434	9.5567	8.77802	10.0295	8.26348	7.93542	10.4222	6.46137	5.11281	8.43726
GSM1213741	6.35	1	C	B	11.5995	High	80.61	Male	Never	I&II	T1&T2	N0					590.632	1499.38	2090.02	0.612342	7.88469	7.92229	7.04246	7.1822	7.75263	8.17716	6.30465	10.8544	9.75104	8.24346	9.51423	8.49679	8.46181	10.1209	7.39458	4.3533	9.34439
GSM1213742	5.26	1	A	B	-6.13808	Low	80.76	Male	Ever	I&II	T1&T2	N1&N2&N3					1349.92	1497.46	2847.39	0.52085	7.69746	7.33088	6.80685	7.33396	8.35275	7.34449	6.00518	9.38418	9.40427	8.16689	9.66189	7.65978	8.1073	10.554	7.92917	4.50163	8.33458
GSM1213743	5.03	0	C	B	9.91962	High	40.16	Female	Never	I&II	T1&T2	N0					-39.7257	1873.16	1833.43	0.641677	7.42973	7.04515	6.31707	6.72885	8.2335	6.70204	5.27132	8.91079	9.26741	7.00662	9.05469	6.61323	7.1916	9.33399	4.82526	4.10323	8.83094
GSM1213746	5.17	0	C	A	6.2133	High	60.79	Male	Ever	I&II	T1&T2	N0					869.366	2573.74	3443.1	0.444308	7.80469	7.1273	6.58472	7.00137	7.80316	7.40653	6.00447	9.52268	9.20928	7.81003	9.62349	7.37798	7.69886	10.0232	7.53462	3.95912	8.379
GSM1213747	4.13	0	C	B	9.77525	High	57.09	Female	Ever	I&II	T1&T2	N1&N2&N3					815.507	1440.97	2256.48	0.592843	8.6423	7.76245	7.45106	7.7156	7.12949	7.75085	6.29529	8.54463	9.43637	8.51979	10.2855	8.89209	8.32672	10.744	7.63737	6.41079	8.68172
GSM1213749	3.2	1	C	B	-4.47456	Low	78.26	Male	Never	I&II	T1&T2	N0					1515.71	1983.12	3498.84	0.436964	7.75816	7.70352	6.99382	6.73578	7.94731	7.42897	6.14366	9.08869	9.42327	8.04098	9.43818	8.00579	7.54347	10.0689	7.67338	5.71259	8.9322
GSM1213750	1.03	1	A	A	-2.28931	Low	50.12	Male	Ever	I&II	T1&T2	N1&N2&N3					814.266	1862.87	2677.14	0.542018	8.2188	7.03175	6.13371	7.06512	7.71397	6.89137	5.91146	9.39643	9.3384	7.62514	9.72198	7.89304	8.2729	9.62677	6.30872	4.17562	8.67621
GSM1213751	4.91	0	C	B	8.7882	High	49.86	Female	Ever	I&II	T1&T2	N0					1096.78	2304.99	3401.77	0.449736	8.10069	7.57509	6.28571	6.68291	7.99828	7.09392	5.89461	9.39842	9.62411	7.64811	9.53298	7.60497	7.79128	9.72594	5.9118	4.06391	8.31324
GSM1213752	0.97	1	C	A	7.3529	High	64.73	Male	Ever	I&II	T1&T2	N0					204.643	1634.05	1838.69	0.641085	8.12739	7.22262	6.09283	7.60196	8.30937	7.16456	5.81963	8.92571	9.91174	7.89052	10.3546	7.44301	8.00507	9.80473	7.12589	4.20301	8.35008
GSM1213753	3.09	1	C	B	17.1866	High	80.78	Female	Ever	I&II	T1&T2	N0					-31.5585	757.925	726.367	0.757312	8.41194	7.24543	6.84615	7.12529	8.5689	7.79263	6.15627	9.68657	10.0109	8.26937	9.78289	7.9642	8.31209	10.4525	6.32554	4.30925	7.88178
GSM1213754	2.02	1	A	B	-6.53414	Low	72.96	Male	Ever	I&II	T1&T2	N1&N2&N3					1175.61	1404.29	2579.9	0.553957	8.02446	7.53618	7.47177	7.60244	7.84766	7.53461	6.04697	9.35035	9.34919	8.60162	9.4547	8.64181	8.82013	10.0981	7.84448	7.5598	9.20266
GSM1213756	5.27	0	C	B	5.85388	High	60.85	Male	Ever	I&II	T1&T2	N0					1324.78	1944.28	3269.06	0.467048	7.33146	7.67884	7.44298	7.35687	7.59814	7.43801	6.79581	8.53112	9.95432	9.21986	9.92414	8.29992	8.26529	10.1365	6.36111	4.06626	8.34067
GSM1213757	5.75	0	A	B	-6.14334	Low	69.77	Male	Ever	I&II	T1&T2	N0					1163.03	2481.34	3644.38	0.41765	7.63812	7.53765	6.97453	7.22126	7.99442	7.68168	6.33624	9.16242	9.61983	8.89589	9.73004	8.00674	8.52514	10.082	5.89412	4.70205	8.38298
GSM1213758	5.51	0	C	B	4.76274	High	61.98	Male	Ever	I&II	T1&T2	N0					1575.48	2134.02	3709.5	0.408944	7.85719	7.40507	7.44448	7.24434	8.08413	7.73817	6.2598	8.66619	9.23006	8.25491	9.39029	8.07049	8.1692	10.1812	6.77135	4.22567	9.41624
GSM1213759	5.49	0	A	A	-2.19358	Low	49.41	Male	Ever	I&II	T1&T2	N0					-901.374	-369.133	-1270.51	0.913703	8.19399	7.76067	7.36711	7.83271	8.63082	7.82622	6.24946	9.94087	10.1205	9.54633	9.70812	8.64592	9.01124	10.2628	6.34418	5.98342	8.12856
GSM1213760	4.57	0	A	A	-3.86142	Low	78.11	Female	Ever	I&II	T1&T2	N0					334.312	1188.21	1522.52	0.676	7.68683	6.96569	6.65219	7.12247	8.1862	6.93866	5.77069	9.54882	9.43486	8.21884	9.38064	7.35036	8.23173	9.42346	9.98561	4.25895	7.82336
GSM1213761	4.93	0	C	B	8.33484	High	63.1	Female	Ever	I&II	T1&T2	N0					208.004	1424.53	1632.53	0.664013	7.41737	7.31557	6.84545	7.10878	7.98211	7.52422	5.81528	8.73215	9.75572	8.70618	9.33767	8.23281	8.5197	9.83023	7.34384	4.23195	8.43241
GSM1213762	0.86	1	A	C	-11.3484	Low	57.68	Female	Ever	I&II	T3&T4	N0					900.218	2599.28	3499.5	0.436877	7.30934	7.41355	6.53245	6.88725	8.36159	6.50203	5.393	9.00792	9.11968	7.19627	9.37091	7.24811	7.15386	9.59056	6.87456	7.06035	8.00276
GSM1213763	1.95	1	A	A	-6.92519	Low	62.23	Female	Ever	I&II	T1&T2	N0					1320.69	3524.67	4845.35	0.251827	7.83286	8.30989	7.14659	7.67739	7.84225	7.42086	6.0074	9.24565	9.59255	8.50162	9.58239	8.35878	7.92102	10.3475	7.46065	6.35931	8.398
GSM1213764	7.75	0	C	B	-1.63085	Low	63.54	Female	Never	I&II	T1&T2	N0					1154.16	2559.82	3713.98	0.408344	7.93567	7.05451	6.31364	6.49043	8.13486	6.70119	5.3645	9.22626	8.86608	7.27824	9.1354	7.13253	7.56674	9.68564	7.25875	6.15825	8.69842
GSM1213768	4.34	0	A	B	-3.2212	Low	60.6	Male	Ever	I&II	T1&T2	N0					106.012	1861.62	1967.63	0.626445	8.29779	7.23966	5.97936	7.13318	8.45065	6.91057	5.04876	9.45539	9.24215	7.51816	9.45543	6.95222	7.795	9.44328	7.65217	5.52499	8.46459
GSM1213769	5.29	0	C	A	4.837	High	57.75	Female	Ever	I&II	T1&T2	N0					1236.78	2721.76	3958.53	0.37532	7.87224	7.51364	6.42606	7.4263	7.88867	7.27773	6.13344	9.1591	9.67719	7.95893	9.66676	7.77853	7.7821	9.90773	6.26379	5.12542	8.65249
GSM1213770	2.11	1	A	A	-5.43548	Low	68.59	Male	Ever	I&II	T1&T2	N1&N2&N3					1226.71	2536.74	3763.45	0.401706	7.95713	7.94715	6.44898	7.66603	7.99397	7.65168	5.87483	9.44856	9.68116	8.29291	9.49555	7.84209	8.562	9.97359	6.32144	8.0649	8.65484
GSM1213773	4.79	1	C	A	-1.75705	Low	69.43	Female	Ever	I&II	T1&T2	N0					1610.79	2331.49	3942.28	0.377531	7.83111	7.69202	7.42006	7.08622	7.54651	7.41761	6.29141	8.70551	9.3279	8.68722	9.70315	8.24366	8.34729	10.3781	6.2042	4.19979	8.81967
GSM1213774	3.01	1	B	C	-8.43308	Low	68.25	Male	Ever	I&II	T1&T2	N1&N2&N3					2093.81	2901.26	4995.08	0.230498	7.286	7.96745	7.39312	7.32959	7.32145	7.59472	6.51354	8.80183	9.4202	8.81558	9.46034	8.67857	8.42353	10.3563	8.87143	5.80815	8.66646
GSM1213775	3.14	1	A	A	3.83559	High	70.52	Male	Ever	I&II	T1&T2	N0					18.4026	2810.48	2828.88	0.523167	8.19445	7.56431	7.11771	8.20116	7.20839	7.90662	6.63448	9.49587	9.76644	8.60676	10.2561	8.4849	7.85342	10.4146	7.3483	5.94677	8.5392
GSM1213777	5.45	0	A	B	-3.64036	Low	66.69	Male	Ever	I&II	T1&T2	N0					-266.474	1290.91	1024.43	0.728023	7.99828	7.97879	6.20893	7.93119	8.03907	7.16512	5.67852	9.22457	10.0031	9.00691	9.75326	7.5373	8.48023	9.76116	7.04532	7.96186	9.20117
GSM1213779	3.11	0	C	A	12	High	73.02	Female	Ever	I&II	T1&T2	N0					448.547	2780.16	3228.71	0.472277	7.59632	7.68224	7.11699	7.48997	7.83693	7.6801	6.4551	9.14845	9.85985	8.31115	9.73004	8.61046	8.18184	10.1108	6.71532	4.65024	8.51551
GSM1213780	0.65	1	C	B	2.40884	High	84.19	Male	Missing	I&II	T1&T2	N0					1202.75	2237.43	3440.18	0.444692	7.11405	7.40789	6.60463	7.23314	7.94827	7.59261	6.161	9.0399	9.44534	8.34661	9.74789	7.97791	8.25244	10.1028	6.92686	5.68485	8.36442
GSM1213781	1.8	1	A	B	-5.38468	Low	70.96	Male	Ever	I&II	T1&T2	N1&N2&N3					2327.14	2785.68	5112.81	0.213648	7.61745	7.78473	7.14348	6.88218	7.77278	7.41696	5.9998	8.91683	9.2883	8.16689	9.31946	7.91058	8.20694	9.55177	7.54836	4.90245	9.26278
GSM1213782	3.21	0	C	B	10.4866	High	74.74	Male	Ever	I&II	T1&T2	N0					274.399	1740.06	2014.45	0.621073	8.06611	7.92845	6.96126	7.88091	7.16292	7.8747	6.32678	9.26636	10.3513	9.13091	9.79315	9.01907	8.64012	10.4146	6.74204	5.1457	8.75459
GSM1213783	0.6	1	B	A	-13.5822	Low	83.58	Female	Ever	I&II	T1&T2	N0					1081.83	3010.42	4092.25	0.357056	7.26489	7.62569	6.55428	7.3522	8.23626	6.62586	5.52005	9.71076	9.21601	7.95358	9.47433	7.09971	7.60041	9.56354	7.06969	6.86431	8.22418
GSM1213784	5.2	0	C	B	3.19983	High	66.38	Male	Ever	I&II	T1&T2	N0					229.047	1359.41	1588.45	0.668836	8.43003	7.14815	6.39005	7.25208	7.40857	7.15793	6.11333	9.05308	9.40098	8.52957	9.54608	7.79433	8.24405	9.77954	8.19669	4.32661	8.5549
GSM1213785	3.89	1	A	B	-0.226518	High	73.63	Male	Missing	I&II	T1&T2	N0					253.676	1211.53	1465.2	0.682176	8.30294	7.28888	8.30347	7.73552	8.03907	7.04012	6.03266	9.16436	10.187	8.58187	9.81122	8.6285	8.35867	9.97326	6.28332	8.04177	9.10706
GSM1213787	3.43	0	A	B	-0.685802	High	71.22	Female	Never	I&II	T1&T2	N0					1643.67	3080.81	4724.48	0.268958	7.75263	7.85368	6.86698	7.21421	7.73874	7.69683	6.31367	8.90623	9.35365	8.26449	9.48618	8.03223	8.04429	10.1564	6.3625	5.52499	8.49492
GSM1213788	1.49	1	A	B	-3.86451	Low	80.54	Male	Ever	I&II	T1&T2	N1&N2&N3					1790.64	2126.35	3916.99	0.380965	7.12293	7.90727	6.89525	7.66655	7.74476	7.53488	6.30995	8.73621	9.06047	8.64717	9.7543	7.87374	7.77937	10.2094	5.83109	4.08531	8.67246
GSM1213792	2.92	1	C	A	1.14781	High	79.62	Female	Ever	I&II	T1&T2	N0					793.194	1904.67	2697.87	0.539458	7.43842	7.23109	6.72755	7.18123	7.69307	7.23066	5.90935	9.45539	9.55858	8.34628	9.64418	7.96623	7.73344	9.79409	6.32425	4.161	8.81552
GSM1213793	2.69	0	B	A	-11.9403	Low	72.67	Female	Never	I&II	T1&T2	N0					196.274	2761.71	2957.98	0.506923	7.54246	7.95062	7.00731	7.84535	7.80638	7.66526	6.66198	8.60065	9.2822	8.60584	9.75326	8.71844	8.81389	10.6013	7.39458	8.48737	8.34067
GSM1213794	4.99	0	C	B	17.8469	High	56.71	Female	Never	I&II	T1&T2	N0					-128.169	1830.29	1702.12	0.65634	8.32929	7.77932	7.26415	6.9589	7.56286	7.79542	6.8525	10.3488	10.2218	8.37885	10.2537	8.68507	8.04429	10.3873	6.81487	4.02789	8.73503
GSM1213795	6.67	0	C	A	8.21831	High	60.29	Female	Missing	I&II	T1&T2	N0					1260.5	1980.65	3241.15	0.470666	8.10392	7.73295	6.86446	6.99066	8.06462	7.76849	6.25508	9.18428	9.56034	8.34946	9.57541	7.89612	8.14956	10.3654	6.93133	4.68234	9.12334
GSM1213797	5.84	0	C	A	15.5762	High	70.91	Male	Ever	I&II	T1&T2	N0					326.616	1169.32	1495.94	0.67887	7.92608	7.9081	7.04837	7.22884	7.6494	8.0008	7.08515	10.274	9.89669	9.11013	9.70517	8.84738	8.47052	10.8378	5.91745	4.2602	7.66721
GSM1213798	10.88	0	C	B	-0.115958	High	75.03	Male	Ever	I&II	T1&T2	N0					320.275	1767.28	2087.56	0.612627	7.63435	7.28351	6.8209	7.77601	8.07571	7.27647	6.04361	9.19194	10.4077	8.56593	9.74906	7.28775	8.03934	10.221	5.86749	4.3759	8.51116
GSM1213800	0.51	0	A	A	1.17088	High	84.48	Female	Never	I&II	T1&T2	N0					1745.71	2257.95	4003.66	0.369173	8.2188	7.50942	7.85157	6.90143	7.27427	7.91221	6.74064	9.10333	9.57379	7.94984	9.70713	8.66962	8.48548	10.9378	8.37891	7.49984	9.34981
GSM1213801	4.04	1	B	B	-6.70735	Low	76.94	Male	Ever	I&II	T1&T2	N1&N2&N3					1534.79	3457.82	4992.61	0.230851	8.12966	7.95639	7.46405	7.37987	7.66578	8.07813	7.03229	8.67374	9.16549	8.1197	9.73108	8.2677	8.63307	10.5083	8.94821	7.33383	8.42631
GSM1213803	1.54	0	B	C	-11.2044	Low	73.69	Male	Ever	I&II	T1&T2	N0					1288.2	2058.5	3346.7	0.45694	7.30986	7.62921	6.99907	6.84309	8.16029	7.48853	5.89957	9.16436	9.35079	8.30937	9.4364	7.68335	8.01806	9.8808	8.05482	5.89215	8.28035
GSM1213804	7.83	0	A	B	-2.07211	Low	80.83	Female	Missing	I&II	T1&T2	N0					831.972	1179.79	2011.76	0.621383	7.58398	7.36081	7.36421	6.22712	8.30699	7.28344	5.85231	8.81178	9.31172	8.32504	9.76257	8.31757	8.28745	9.79463	5.89369	4.14054	9.34234
GSM1213805	6.02	0	B	A	-12.301	Low	47.09	Male	Ever	I&II	T1&T2	N0					1382.39	3229.48	4611.87	0.28484	7.40718	8.15491	7.02933	7.58358	7.65477	7.64607	6.21013	8.73737	9.4154	8.61229	9.65001	8.37861	8.12339	10.0862	7.23475	5.22976	8.46028
GSM1213806	1.71	0	B	A	-9.14361	Low	69.03	Male	Ever	I&II	T1&T2	N0					1063.87	3061.28	4125.14	0.352542	7.44335	7.91368	7.08846	8.05832	7.90007	7.74816	6.15203	8.72083	9.38581	9.12502	9.76846	8.17186	8.20416	10.1661	7.74796	6.34454	8.59668
GSM1213807	0.71	0	A	B	-5.72159	Low	69.92	Male	Ever	I&II	T1&T2	N1&N2&N3					834.597	2247.94	3082.54	0.49108	7.25023	7.32583	6.8635	6.99399	8.16184	7.20678	5.17864	8.53892	8.70348	7.82086	9.42746	7.6401	8.42945	9.62425	8.45843	4.52108	7.87901
GSM1213808	5	0	C	A	19.9553	High	48.8	Female	Never	I&II	T1&T2	N0					-50.6431	1364.91	1314.27	0.698207	8.72508	7.81985	7.68952	7.01459	7.52452	8.07686	6.84407	9.13469	10.1295	8.54826	9.65663	9.23022	9.04151	10.7108	7.31514	4.81328	8.62933
GSM1213809	1.27	0	C	B	11.7242	High	78.58	Female	Ever	I&II	T1&T2	N0					552.478	1937.12	2489.6	0.564943	9.19288	7.39104	7.49391	6.8867	7.66622	7.71142	6.39624	8.97592	9.67507	8.04843	10.203	8.04623	8.50062	10.5183	7.12829	4.26445	8.54124
GSM1213810	0.15	0	C	A	13.7009	High	70.38	Female	Never	I&II	T1&T2	N0					-593.91	861.096	267.186	0.799576	7.03877	7.72589	7.49163	7.17801	7.80045	7.97817	7.40075	9.13278	9.91928	9.25795	9.83329	8.7501	8.85285	10.961	6.41198	5.73868	7.43057
GSM1213811	1.37	0	A	A	0.162488	High	62.68	Male	Ever	I&II	T1&T2	N1&N2&N3					1170.03	2818.69	3988.72	0.371209	7.27041	7.4474	7.22112	7.53249	7.82077	7.67805	6.85196	9.45539	9.30563	8.76538	9.55132	8.337	8.17149	10.2362	7.1784	4.42892	8.20929
GSM1213812	0.8	1	B	B	-13.8306	Low	62.17	Male	Ever	I&II	T1&T2	N1&N2&N3					988.229	2802.25	3790.48	0.398068	7.77551	7.7267	6.71433	7.10419	7.79035	7.16851	5.81528	8.88309	9.47434	7.9102	9.45377	7.74019	7.84741	10.0443	8.28783	6.5986	8.55696
GSM1213814	5.1	0	A	A	-1.72561	Low	70.82	Female	Ever	I&II	T1&T2	N0					1444.78	2777.74	4222.53	0.339129	7.54371	7.78279	7.23204	7.22884	8.19658	7.73656	6.66226	9.32554	9.4154	8.58279	9.50303	8.40274	8.33881	10.3989	6.44324	4.8782	8.62933
GSM1213816	0.09	0	A	A	-6.46512	Low	70.56	Male	Missing	I&II	T1&T2	N1&N2&N3					233.844	2071.24	2305.08	0.587082	7.2612	7.2148	7.00913	7.40179	8.04489	7.20678	5.40581	8.94087	9.48388	7.93134	9.38358	7.72654	7.65724	10.2181	7.09304	6.55316	7.82266
GSM1213818	3.38	0	C	B	11.5515	High	84.95	Female	Ever	I&II	T1&T2	N1&N2&N3					1000.4	2073.15	3073.55	0.492228	6.99331	7.76136	7.11849	6.95146	8.23995	7.66956	6.1528	9.45539	9.95666	8.47384	9.36185	8.16578	8.20439	10.2404	7.57521	8.59847	8.71252
GSM1213819	1.52	1	B	B	-10.5508	Low	75.7	Male	Missing	I&II	T1&T2	N0					873.657	544.337	1417.99	0.687226	7.84425	7.70651	7.07564	7.06407	8.12403	8.07442	6.40409	9.05382	9.28527	8.52831	9.53797	8.76785	8.36214	10.5165	7.46968	5.10172	8.66072
GSM1213820	1.91	1	A	A	2.94552	High	67.62	Female	Missing	I&II	T1&T2	N0					-72.5362	1052.97	980.434	0.732436	8.0079	7.3612	7.6614	7.29037	8.03115	7.90609	6.43039	9.85624	9.21041	8.4144	9.61956	8.9017	8.64107	10.5765	8.51428	8.46452	8.18156
GSM1213824	1.59	1	A	A	4.29645	High	70.73	Female	Ever	I&II	T1&T2	N1&N2&N3					-332.2	801.377	469.176	0.781421	8.68711	7.77343	7.35975	8.43775	7.32774	8.06168	7.22879	9.33388	9.81615	9.00617	9.83939	9.30944	9.08935	11.3261	5.6946	4.58655	7.39898
GSM1213825	7.38	0	C	A	19.4946	High	64.13	Female	Ever	I&II	T1&T2	N0					-3.50589	1505.5	1502	0.678217	8.69989	7.34224	7.1343	6.44104	8.29281	7.57341	6.38419	8.95032	9.73533	7.81391	9.65404	7.98751	8.24741	10.1383	7.22939	4.12943	9.206
GSM1213826	0.57	1	B	C	-17.6768	Low	71.7	Male	Ever	I&II	T1&T2	N0					-402.211	1185.93	783.722	0.751787	8.45745	8.08996	7.34525	7.22942	7.52295	7.89204	6.95349	9.0608	9.51577	8.66629	10.1122	8.30439	9.35288	10.4713	6.9111	8.25145	8.11859
GSM1213827	4.17	0	A	A	-0.114173	High	61.13	Male	Ever	I&II	T1&T2	N0					-778.629	110.381	-668.248	0.874256	7.9996	7.45708	7.40654	7.34434	8.3065	7.60311	5.98975	9.47987	9.13416	8.41775	9.18926	8.42549	8.76071	9.48674	5.64311	4.17562	8.0116
GSM1213831	5.13	0	C	B	2.62761	High	76.71	Male	Missing	I&II	T1&T2	N1&N2&N3					-177.214	224.615	47.4013	0.818532	7.88022	7.00361	7.25932	6.72279	8.43726	7.4625	6.51433	9.19727	9.13551	8.32688	9.39127	7.96893	8.14865	10.361	5.08101	3.9268	8.27178
GSM1213833	0.56	1	A	A	-2.73945	Low	68.95	Female	Ever	I&II	T1&T2	N0					409.217	2236.46	2645.67	0.545894	9.71306	7.50909	7.2941	7.19329	7.65192	7.52839	6.53916	9.278	9.1571	8.82419	10.1577	9.04115	8.2625	10.9413	5.5457	7.94161	8.44065
GSM1213834	2.71	0	A	B	-6.53771	Low	68.32	Female	Missing	I&II	T1&T2	N0					1542.51	3128.54	4671.05	0.276503	7.62126	8.30558	7.45227	7.09524	7.76228	7.50406	6.77926	8.75489	9.05301	8.6987	9.42549	8.60822	8.17226	10.4546	6.6106	4.74659	8.29471
GSM1213836	1.26	0	A	B	-0.295254	High	55.53	Female	Missing	I&II	T1&T2	N1&N2&N3					-1285.88	11.243	-1274.63	0.913949	8.03311	7.13544	6.53071	6.59846	8.12403	6.75583	5.43749	9.93426	8.38436	8.20244	9.07265	7.92262	8.25545	9.65109	7.43452	3.83023	8.17745
GSM1213837	7.61	1	B	B	-14.7413	Low	74.09	Female	Ever	I&II	T1&T2	N0					1153.85	1687.92	2841.76	0.521554	8.00241	8.35283	7.75692	7.49385	7.09763	7.9119	7.04359	9.25153	9.31602	9.47271	9.56874	8.82229	9.02839	10.866	7.62447	8.19471	8.48415
GSM1213840	1.23	1	A	B	-2.47295	Low	65.69	Female	Missing	I&II	T1&T2	N0					-72.6101	1253.84	1181.23	0.712053	7.8287	7.72086	7.02524	8.05046	8.05969	7.77483	6.57017	10.3982	9.59872	9.57446	9.6206	9.45985	8.54523	10.5451	10.9547	8.86995	8.84562
GSM1213844	4.54	0	C	B	-2.52953	Low	70.62	Male	Missing	I&II	T1&T2	N0					1743.68	2241.23	3984.91	0.371729	7.34761	7.38362	6.95318	6.84977	7.99978	6.84795	5.62367	9.1988	9.35079	7.88509	9.31684	7.50093	7.31374	9.92608	5.93264	4.16694	8.77873
GSM1213845	1.2	1	A	A	-3.0746	Low	71.84	Female	Ever	I&II	T1&T2	N1&N2&N3					269.383	1992.8	2262.18	0.592169	7.36409	5.79224	6.84338	6.74364	6.94314	6.81603	4.7403	9.50058	8.01979	7.61426	8.26614	6.66126	6.98024	9.47953	8.50451	4.2465	8.35094
GSM1213846	0.31	1	A	C	-0.815344	High	75.58	Male	Ever	I&II	T1&T2	N0					1283.78	2408.22	3692	0.411288	8.89676	7.60352	7.27258	7.58099	7.54388	7.39964	6.457	9.13469	9.74384	8.42045	9.86854	8.21649	8.21792	11.0024	6.51425	4.9851	8.41677
GSM1213847	8.26	0	C	B	9.09245	High	76.07	Male	Never	I&II	T1&T2	N0					650.526	2228.15	2878.68	0.516923	7.47405	7.90848	7.39466	7.07564	7.44515	7.42954	6.35677	8.62652	9.50007	8.77449	9.36185	8.38571	8.38905	9.97326	6.46358	4.76418	8.30801
GSM1213848	0.1	1	B	B	-12.9165	Low	76.25	Female	Ever	I&II	T1&T2	N1&N2&N3					712.857	2160.38	2873.24	0.517607	7.81339	7.94957	7.03638	7.8777	7.25413	7.43917	6.52281	8.92416	9.48729	9.17966	9.61854	8.6566	8.65138	10.8325	9.81629	8.80428	7.80692
GSM1213849	4.16	0	A	A	-6.88502	Low	60.08	Female	Ever	I&II	T1&T2	N0					1405.08	3127.08	4532.16	0.296037	7.69926	8.14426	7.09542	7.25362	7.94933	7.37067	6.09021	8.94392	9.6511	8.34745	9.56973	8.33583	7.52742	10.4769	6.48968	4.19332	8.6995
GSM1465989	18.4167	0	C	A	4.44954	High	60	Female	Missing	Unknown	T1&T2	N0					617.886	1347.33	1965.22	0.626721	7.85567	7.72027	7.55545	7.1028	8.19768	8.04934	5.93876	10.6487	9.76401	7.87999	9.96662	8.77172	8.43259	9.64157	6.79189	4.02142	8.26392
GSM1672281	8.8	0	C	B	1.5183	High	74	Female	Ever	I&II	T1&T2	N0					1132.11	3252.76	4384.87	0.316617	7.57019	7.60686	7.64284	7.18933	7.77869	7.94849	6.66132	8.9812	9.09632	8.84238	9.47357	8.30239	8.21023	9.86608	3.83215	5.08788	8.16715
GSM1672282	2.1	0	C	A	12.7479	High	74	Female	Ever	I&II	T1&T2	N0					688.178	1937.16	2625.33	0.548392	7.18675	7.69183	7.23468	6.92032	7.99878	7.6889	6.83807	9.04902	9.64892	9.1768	8.3132	8.15158	8.74407	10.0113	7.42045	6.50058	8.50036
GSM1672283	5.4	1	C	A	10.7658	High	74	Female	Ever	I&II	T1&T2	N0					814.463	2356.16	3170.62	0.479775	7.89353	7.20867	7.26523	7.63787	7.63839	7.81446	6.50807	9.09184	9.32299	8.35328	9.4079	8.17027	8.58669	9.93137	4.97927	4.43695	8.49065
GSM1672284	5.76667	0	C	A	10.0696	High	82	Female	Never	I&II	T1&T2	N0					803.541	2707.3	3510.84	0.435379	8.01107	7.31323	7.20997	7.0741	7.5909	8.0308	6.32821	9.32446	8.91209	8.20221	9.03514	8.85167	8.27942	9.73698	5.52667	4.35161	8.13445
GSM1672285	2.825	1	C	A	-5.12045	Low	59	Female	Never	I&II	T1&T2	N0					1112.2	2230.09	3342.29	0.457516	7.39505	7.07821	7.20255	7.06764	7.64757	7.77245	5.76194	9.04083	8.34966	8.35486	8.92614	7.96215	7.89517	9.89432	7.81097	5.28242	7.88567
GSM1672286	6.91667	0	C	B	13.1154	High	60	Female	Ever	I&II	T1&T2	N0					-276.483	692.213	415.73	0.786292	7.93348	7.33763	7.36255	7.37847	7.09435	7.73832	6.4526	8.95007	9.31657	8.94785	9.39474	8.25173	8.37383	9.86168	3.61027	4.90474	8.35794
GSM1672287	5.76667	0	C	A	5.59941	High	54	Female	Ever	I&II	T1&T2	N0					1015.25	2072.24	3087.49	0.490446	7.97039	7.23215	6.93077	7.50769	7.47421	7.61899	6.55726	9.30579	9.60574	9.18501	9.47038	8.53951	8.2183	9.99439	6.84903	3.90213	7.80507
GSM1672288	2.25833	0	C	A	6.88253	High	63	Female	Ever	I&II	T1&T2	N0					1028.34	2738.18	3766.52	0.401293	8.22919	7.18534	6.75228	7.96353	7.63231	7.95798	6.38746	9.42748	9.47825	8.70556	9.08344	8.40499	8.19023	10.1259	6.59942	5.07925	8.61455
GSM1672289	0.483333	1	C	A	6.68791	High	63	Female	Ever	I&II	T1&T2	N0					328.205	1823.86	2152.07	0.605115	7.33814	7.84062	6.59582	7.31658	7.82336	7.72474	6.43389	8.89022	10.1062	8.86139	9.48773	8.63542	8.49577	10.0461	6.91529	4.59755	8.50267
GSM1672290	4.18333	1	C	A	7.86255	High	66	Male	Ever	I&II	T3&T4	N0					1134.17	2433.54	3567.71	0.427849	8.02	7.86708	6.98035	7.48865	7.92593	7.44785	6.20358	9.22526	9.9759	8.51532	9.65157	8.84009	8.22982	10.3394	5.06727	7.43668	8.28394
GSM1672291	6.08333	0	C	A	6.98289	High	52	Female	Ever	I&II	T1&T2	N0					645.546	2790.46	3436	0.445241	8.20375	8.00005	7.41617	7.52268	7.98297	7.61977	6.1501	9.48473	9.82468	8.77788	9.79105	8.31713	8.51148	10.3134	5.49207	5.01068	9.03026
GSM1672292	2.9	1	C	A	4.34535	High	62	Female	Ever	I&II	T1&T2	N0					1464.69	3459.23	4923.93	0.240648	8.01365	7.73417	7.16198	7.33455	8.17887	7.88305	6.38346	9.14016	9.37847	7.85283	9.61902	8.70224	8.03166	10.1288	6.4854	4.7325	8.33477
GSM1672293	2.3	1	A	B	-2.79997	Low	60	Male	Ever	I&II	T1&T2	N0					695.882	1524.01	2219.89	0.597159	7.21898	8.16199	7.26523	7.27718	8.43058	7.38734	6.16445	9.55097	9.78469	8.67296	9.62449	8.11232	8.28437	9.9214	5.32766	5.16874	8.93594
GSM1672294	4.06667	1	A	A	-6.54884	Low	66	Female	Ever	I&II	T1&T2	N0					1277.31	3247.29	4524.6	0.297096	7.50307	7.90603	7.38854	7.21001	8.11191	7.73994	6.25811	8.91049	9.53916	7.91631	9.65331	8.19898	7.94506	10.2477	6.53786	6.36012	8.2149
GSM1672295	5.55	0	A	B	5.49407	High	61	Female	Never	I&II	T1&T2	N0					151.988	1400.09	1552.07	0.672797	8.80994	7.54315	7.98128	8.08262	7.65674	7.98347	6.54458	9.25765	10.0279	8.75041	10.3581	8.40385	8.40254	10.9675	7.12532	7.55355	7.35049
GSM1672296	0.841667	1	A	B	-4.17835	Low	68	Female	Ever	I&II	T1&T2	N0					-311.815	353.153	41.3381	0.819043	7.2353	8.09693	7.15402	7.15497	8.12453	7.17254	5.92715	9.27537	9.40089	8.18451	10.014	8.24924	9.26719	10.3936	7.16806	3.83559	9.5121
GSM1672297	0.725	1	A	B	-7.77854	Low	48	Female	Ever	I&II	T1&T2	N0					622.808	1857.26	2480.07	0.566098	8.55039	7.44194	7.51678	7.07836	8.05949	7.37084	6.32549	9.21724	9.20297	9.02846	9.87324	7.47536	8.92466	9.92809	7.087	6.68107	8.90706
GSM1672298	5.1	1	C	A	4.59846	High	75	Female	Ever	I&II	T1&T2	N0					1397.09	2619.29	4016.38	0.367436	7.63386	7.66661	6.90766	7.34446	7.26185	7.6858	6.37812	8.55416	9.82739	8.38026	9.69529	8.02916	8.24427	10.0411	6.11465	4.6812	8.47471
GSM1672299	11.0167	0	B	A	-14.5872	Low	50	Female	Ever	I&II	T1&T2	N0					552.742	2967.46	3520.2	0.434141	7.75658	8.0476	7.04497	7.56618	7.51524	7.68503	6.47237	9.09299	9.59652	8.31264	9.60145	6.99575	8.28087	10.864	7.76035	7.81046	8.51003
GSM1672300	10.7333	1	C	B	16.5826	High	75	Female	Ever	I&II	T1&T2	N0					-1046.14	308.273	-737.871	0.879171	8.42729	7.45178	6.52514	7.12381	7.85549	7.92294	6.81556	8.33313	9.88935	8.07339	10.0914	8.80242	8.33526	10.4827	6.64116	4.34279	9.5157
GSM1672301	3.65	1	C	A	14.442	High	72	Female	Ever	I&II	T1&T2	N0					507.929	2050.96	2558.89	0.556522	8.09355	7.44952	6.94338	7.32363	7.65499	7.89884	6.09799	8.99437	9.82739	8.45623	9.48773	8.29591	8.35525	10.1538	6.89637	3.91421	8.80434
GSM1672302	0.491667	1	B	A	-12.5013	Low	72	Female	Ever	III&IV	T1&T2	N1&N2&N3					500.813	2134.97	2635.79	0.547109	7.82912	7.51834	6.68072	7.44448	7.80101	7.28901	6.40398	9.48985	9.40566	8.5547	9.92728	8.10638	8.7816	10.0772	5.86309	5.47185	8.18257
GSM1672303	0.2	1	B	C	-14.9739	Low	71	Male	Ever	III&IV	T3&T4	N1&N2&N3					117.318	1303.91	1421.22	0.686882	7.2836	7.78856	7.0672	7.20904	7.71942	7.51624	6.12779	9.41675	9.10752	8.91878	10.1248	8.00946	8.82391	10.0823	4.93565	6.74306	8.42834
GSM1672304	1.46667	1	B	A	-11.2152	Low	58	Male	Ever	III&IV	T1&T2	N1&N2&N3					941.659	2857.36	3799.02	0.396919	7.48208	8.03401	6.66474	7.39964	7.43007	7.31645	6.21016	9.13387	9.43806	8.08325	9.64405	8.38789	8.61306	10.4141	7.49488	7.09132	8.05508
GSM1672305	1.35833	1	A	B	-2.40881	Low	63	Male	Ever	III&IV	T1&T2	N1&N2&N3					1862.46	934.487	2796.95	0.527155	7.65797	7.58638	7.18303	7.39749	8.19792	7.64836	6.11821	9.12011	9.2174	8.72093	9.5777	8.38263	8.26764	10.0851	6.06193	7.17295	8.71442
GSM1672306	2.46667	1	A	A	-4.46911	Low	74	Female	Ever	III&IV	T1&T2	N1&N2&N3					1620.25	2518.85	4139.1	0.350624	7.42828	7.85304	7.53648	7.32658	8.04322	7.51485	6.2796	9.07161	9.79279	8.12389	9.68975	8.13028	8.61306	10.1851	4.90155	3.7652	8.6429
GSM1672307	6.76667	1	A	A	3.82539	High	76	Male	Ever	I&II	T1&T2	N0					86.938	1688.01	1774.95	0.648238	8.06458	7.6768	6.52909	7.95226	7.57029	7.887	6.30879	9.73607	9.83272	8.88569	10.3737	8.75587	8.17706	10.5291	5.20288	6.97735	8.10684
GSM1672308	4.91667	1	C	A	3.6297	High	59	Male	Ever	I&II	T1&T2	N0					1024.78	1935.32	2960.1	0.506655	7.73673	7.76053	6.67297	7.27223	7.44423	7.73657	6.21885	9.32446	9.20297	8.94971	8.98883	8.5441	8.60278	10.0211	6.45017	4.7369	8.55019
GSM1672309	7.71667	1	A	C	-10.5279	Low	71	Male	Ever	III&IV	T1&T2	N1&N2&N3					685.471	1291.35	1976.82	0.625392	6.97762	7.41461	7.30306	7.57678	7.26555	7.5198	6.05053	9.45969	9.45541	8.28785	9.70644	7.74461	8.69287	9.66056	2.54014	3.62804	8.76615
GSM1672310	0.333333	1	B	A	-10.6364	Low	45	Female	Ever	I&II	T3&T4	N0					609.703	1522.05	2131.75	0.607486	8.34727	7.45983	7.09878	7.52306	7.99481	7.44911	6.09519	9.80208	9.13081	8.05991	9.79105	8.35572	9.25896	10.1484	8.26858	6.90498	8.11233
GSM1672311	1.4	1	B	B	-5.80512	Low	78	Female	Ever	III&IV	T1&T2	N1&N2&N3					1410.96	3627.43	5038.39	0.224307	7.68038	8.09128	6.96951	7.66147	7.52162	7.57421	6.46249	8.84073	9.01203	8.161	9.64405	8.10777	8.13123	10.0904	7.04686	4.82025	8.67811
GSM1672312	5.16667	0	A	A	-5.75891	Low	75	Male	Ever	I&II	T1&T2	N0					1332.28	2661	3993.28	0.370587	7.44957	7.77656	7.28727	7.41632	7.77226	7.1844	6.45787	8.93377	9.34811	8.25168	9.34535	7.87768	8.46521	9.82296	7.87423	6.74725	8.52988
GSM1672313	5.19167	1	A	A	0.219923	High	61	Male	Ever	I&II	T1&T2	N0					127.625	1255.53	1383.16	0.690932	7.30392	7.86922	6.57695	7.6129	7.92264	7.38851	6.24428	9.39343	9.23455	8.32999	10.0164	8.15247	8.93796	10.3772	5.89719	7.57425	8.01897
GSM1672314	5.98333	0	A	B	-7.66238	Low	65	Male	Ever	I&II	T1&T2	N0					1299.24	3115.75	4414.98	0.312421	7.58684	8.11241	7.03895	7.51065	7.13981	7.59186	6.3497	8.78139	9.5589	8.34842	9.40364	8.60256	8.08596	10.115	8.40317	4.88079	8.65288
GSM1672315	7	0	B	C	-10.7631	Low	69	Male	Ever	I&II	T1&T2	N0					-505.701	706.148	200.447	0.805421	7.5685	7.51897	7.32716	7.57906	7.56679	7.07633	5.76987	9.37381	8.9986	8.87821	9.49701	7.63482	9.13135	10.1511	7.84126	5.53252	7.82264
GSM1672316	1.55	1	C	A	-1.92201	Low	73	Male	Ever	I&II	T1&T2	N0					62.872	1465.77	1528.64	0.675337	7.30793	7.48155	7.40495	7.37565	7.52425	7.65647	6.19129	9.08223	8.7294	8.28626	9.20405	7.87564	7.79425	9.66236	8.02052	5.41888	8.6865
GSM1672317	3.81667	1	B	A	-9.76004	Low	51	Male	Missing	I&II	T1&T2	N0					120.028	2130.41	2250.44	0.593557	8.12664	7.87968	7.25383	7.41741	7.41543	7.43524	5.98349	9.02122	8.94849	8.60004	9.87098	7.80277	8.77853	10.4866	8.91918	7.41108	8.60423
GSM1672318	1.71667	1	B	B	-11.7255	Low	63	Female	Ever	I&II	T1&T2	N0					953.102	1707.71	2660.82	0.54403	7.2848	7.90205	7.03561	7.63239	7.9752	7.31232	5.98137	9.68886	9.73824	8.61562	9.71591	7.46838	8.7596	10.0386	7.89476	7.52032	8.27335
GSM1672319	9.20833	0	A	A	-0.880332	High	60	Male	Ever	I&II	T1&T2	N0					1441.32	3035.95	4477.27	0.303722	8.08213	7.8653	7.13897	7.43056	7.35719	7.47864	6.30124	9.05366	9.21822	8.74682	9.69529	8.14278	8.35081	10.2263	6.05334	4.46344	8.50885
GSM1672320	11.1333	0	A	A	0.928347	High	42	Male	Ever	I&II	T1&T2	N0					1061.47	2034.74	3096.22	0.489329	7.65757	7.79992	7.19606	7.33796	7.79739	7.38979	6.20395	9.19484	9.102	8.63817	9.26025	8.04403	8.41328	9.96312	7.02392	5.34842	8.64472
GSM1672321	5.875	1	C	A	-0.132929	High	56	Male	Ever	I&II	T1&T2	N1&N2&N3					1826.57	2547.19	4373.76	0.318164	7.72504	7.8361	7.07223	7.68333	8.20121	7.3535	6.18819	9.29846	9.80446	8.2184	9.41683	8.09028	8.12629	10.1288	7.56661	4.94024	8.84085
GSM1672322	4.34167	0	C	B	9.03557	High	69	Female	Ever	I&II	T1&T2	N0					1459.6	2597.83	4057.43	0.361826	8.01417	7.81535	6.89499	7.29104	7.3294	7.65076	6.7215	9.11526	9.50231	8.61946	9.1727	8.62928	8.25372	10.1288	5.95905	4.95494	8.94955
GSM1672323	1.46667	1	A	A	0.339875	High	58	Female	Never	III&IV	T1&T2	N1&N2&N3					1876.24	2682.62	4558.86	0.292291	7.59393	7.6114	7.50335	7.27684	7.66904	7.61449	6.76086	9.08576	9.40663	8.61422	9.58107	8.18859	8.03572	10.1678	6.77205	4.54654	8.4581
GSM1672324	1.40833	1	B	A	-9.12926	Low	62	Male	Ever	III&IV	T1&T2	N1&N2&N3					1391.03	2465.62	3856.65	0.38914	7.40731	7.69876	6.55989	7.49999	7.6043	7.5887	6.47901	8.77287	9.15715	8.3746	9.70097	8.35414	8.16008	10.4715	7.34275	8.78746	8.46305
GSM1672325	7.23333	0	C	A	-0.156747	High	62	Female	Ever	I&II	T1&T2	N0					1454.87	2490.16	3945.03	0.377156	7.68725	7.45495	7.41537	7.28222	7.66596	7.69127	6.44116	9.12517	9.62548	8.33633	9.44121	7.89769	8.08974	10.1009	6.56189	5.73403	8.30269
GSM1672326	8.61667	0	C	A	9.31081	High	65	Male	Ever	I&II	T1&T2	N0					1440.89	2278.4	3719.29	0.407633	7.72173	7.71144	6.92361	7.01916	7.91251	7.48339	6.5185	8.8872	9.51731	8.1878	9.43669	8.81033	8.37305	10.3426	5.68032	4.72029	8.46086
GSM1672327	9.8	0	A	A	-3.59287	Low	73	Female	Never	I&II	T1&T2	N0					1185.79	2615.02	3800.81	0.396677	7.44676	7.67519	7.31348	7.52709	7.65279	7.56616	6.41984	8.67655	9.66324	8.91704	9.97945	8.10915	8.38958	10.5253	6.46396	4.1642	8.2313
GSM1672328	9.65	1	C	B	2.03312	High	52	Female	Ever	I&II	T1&T2	N1&N2&N3					1669.65	1593.06	3262.7	0.467872	7.59435	7.52553	7.36548	6.90581	7.04008	7.42223	6.79378	9.04083	9.21905	8.62282	9.68071	8.34035	7.9055	9.96756	6.21315	5.2659	8.68848
GSM1672329	1.58333	1	C	A	6.18328	High	72	Male	Ever	I&II	T1&T2	N0					800.714	2055.36	2856.07	0.519761	7.84048	7.43333	7.31605	7.33967	7.65016	7.87609	6.43821	9.06562	9.35379	8.62814	9.81509	8.86995	8.54643	10.1565	8.20278	4.43315	8.58232
GSM1672330	7.00833	1	A	B	0.173745	High	65	Male	Ever	I&II	T1&T2	N0					1844.43	3055.23	4899.66	0.244105	7.57831	7.71144	6.80078	7.51647	8.09584	7.47864	6.61806	9.17027	9.25291	8.71435	9.57292	7.84224	8.07908	9.97969	6.90746	4.1383	8.30892
GSM1672331	12.775	0	A	A	-3.22678	Low	65	Female	Ever	I&II	T1&T2	N0					676.724	2102.96	2779.69	0.529307	8.18437	8.01085	7.07719	7.26878	7.90547	7.60081	6.09192	9.24412	9.23632	8.63008	9.49407	8.915	8.44478	10.4073	8.29638	7.01737	8.43334
GSM1672332	12.825	0	A	A	-2.73083	Low	59	Female	Missing	I&II	T1&T2	N0					803.206	2538.6	3341.81	0.457579	7.24793	7.83508	6.97489	7.17057	8.1837	7.45438	6.05198	8.89982	9.58642	8.36816	9.82546	8.68781	8.34036	10.5406	8.20212	7.2543	8.50551
GSM1672333	13.55	0	C	A	14.8442	High	62	Female	Ever	I&II	T1&T2	N0					698.227	1793.4	2491.63	0.564698	7.63635	7.98714	7.41742	7.5022	7.151	7.88888	6.8182	9.01108	9.3137	8.46744	9.25225	8.42146	8.45599	10.1907	7.82762	3.31409	8.72616
GSM1672334	5.31667	0	C	B	1.99097	High	63	Male	Ever	I&II	T1&T2	N0					1107.61	2872.9	3980.51	0.372328	7.23366	7.78132	7.49751	6.90649	7.92313	7.38671	6.84755	8.60679	9.5458	8.78554	9.38603	8.07984	8.05977	9.80797	5.56217	4.80101	9.10754
GSM1672335	11.0417	1	A	A	5.23542	High	54	Female	Ever	I&II	T1&T2	N0					1057.43	2594.25	3651.68	0.416675	8.6594	8.01703	7.38896	7.60316	7.76096	7.65474	6.28244	8.93583	9.77956	8.73847	9.87098	8.81241	8.22036	10.6444	7.90431	7.03186	8.95639
GSM1672336	10.9	0	B	A	-5.86611	Low	57	Female	Missing	I&II	T1&T2	N0					341.586	2060.88	2402.46	0.575451	8.58999	8.02738	6.94257	7.36598	7.7135	7.3541	5.80643	9.3172	9.44826	8.42501	9.85832	8.26404	8.59819	10.2979	9.44617	8.7541	8.34363
GSM1672337	13.3	0	A	B	-0.354577	High	59	Female	Ever	I&II	T1&T2	N0					1606.8	2818.98	4425.78	0.310916	7.98117	7.87279	7.00629	7.31188	7.84254	7.41841	6.28614	9.14514	9.49487	8.45791	9.56616	7.88352	8.40709	9.75452	6.20362	4.75268	8.65536
GSM1672338	13.1417	0	B	A	-11.7309	Low	48	Female	Never	I&II	T1&T2	N0					1169.63	2912.73	4082.35	0.358413	7.56892	8.25242	6.51851	7.18637	7.1194	7.10861	6.71054	8.21095	9.25196	8.08497	9.88393	8.55006	8.4353	10.3903	7.49444	7.26974	8.11841
GSM1672339	6.35833	0	A	A	-5.35832	Low	44	Female	Ever	I&II	T1&T2	N0					1039.37	2474.91	3514.28	0.434924	7.2702	7.84423	7.05961	7.38922	7.62025	7.54308	6.10609	8.74467	9.57417	8.46264	9.70836	7.75813	8.32809	10.188	5.99736	3.36491	8.66868
GSM1672340	8.825	0	A	B	-5.04802	Low	40	Female	Ever	I&II	T1&T2	N0					792.516	1780.66	2573.18	0.554778	7.75821	7.61665	7.06972	7.23187	8.07656	7.43848	6.46417	9.10423	9.72088	8.40397	9.74834	8.2715	8.81085	10.1122	6.27928	2.98057	8.29557
GSM1672341	2.35	1	B	C	-12.5847	Low	64	Male	Ever	III&IV	T1&T2	N1&N2&N3					1330.02	2488.62	3818.64	0.394274	7.60433	8.02132	6.86032	7.05276	7.97422	7.63436	6.11429	9.34339	9.3435	8.24341	9.91001	8.21784	8.15425	10.5445	7.29652	8.16747	8.6411
GSM1672342	0.6	1	B	B	-8.07681	Low	69	Male	Ever	III&IV	T1&T2	N1&N2&N3					1579.87	2463.53	4043.4	0.363745	7.34426	7.783	7.11125	6.8559	8.0258	7.52883	6.24253	8.88621	9.28935	8.11923	9.33576	7.71056	8.20141	10.2882	8.51941	6.72259	8.21145
GSM1672343	6.625	1	A	A	2.26389	High	67	Male	Ever	I&II	T1&T2	N0					993.82	2173.52	3167.34	0.480198	7.78271	7.23181	7.93997	7.55843	6.92214	7.76632	6.21086	8.67038	9.6325	8.59683	9.64223	8.4519	7.98467	10.0823	7.2821	5.52342	8.46194
GSM1672344	6.85833	0	C	A	14.9673	High	62	Female	Ever	I&II	T1&T2	N0					213.508	1256.65	1470.16	0.681643	8.02807	8.07684	7.70686	7.27718	7.35808	7.90281	6.73142	9.28521	9.2174	9.18501	9.90349	9.01321	8.47437	10.1706	7.84894	3.28888	8.32909
GSM1672345	8.43333	0	A	B	-6.17818	Low	60	Male	Ever	I&II	T1&T2	N0					1560.62	2459.42	4020.05	0.366936	7.67616	7.83642	7.19317	7.21668	7.76141	7.43191	6.21645	8.75949	9.43133	9.06896	9.65872	7.86601	8.3237	9.85727	7.36695	4.74263	8.72084
GSM1672346	14.0083	0	A	B	-2.36377	Low	46	Male	Ever	I&II	T1&T2	N0					-434.444	-403.945	-838.389	0.886106	8.22088	8.14464	7.09415	7.62891	7.74772	7.33991	6.40058	9.07631	9.99436	8.70005	9.8991	8.71409	9.47861	10.5972	7.55185	7.56329	8.09262
GSM1672347	1.24167	1	A	B	3.50369	High	77	Male	Ever	III&IV	T1&T2	N1&N2&N3					849.267	2182.95	3032.22	0.4975	8.78067	8.06797	6.78079	7.60435	7.09594	7.54953	6.49686	9.76667	9.68872	8.11466	9.32208	9.42867	8.94042	10.8156	7.16279	5.63867	8.32701
GSM1672348	0.8	1	A	B	-2.38266	Low	56	Male	Ever	III&IV	T1&T2	N1&N2&N3					1359.95	2642.22	4002.17	0.369376	7.72421	7.6275	7.38896	7.59582	7.9717	7.72641	6.1491	8.83387	9.32843	8.25626	9.64223	8.1233	8.35298	10.0039	7.38298	6.55497	8.49176
GSM1672349	7.91667	0	A	B	-5.66967	Low	53	Female	Ever	I&II	T1&T2	N0					173.988	1499.79	1673.78	0.659473	8.53925	7.23755	6.80288	7.60279	7.56595	7.38851	5.88087	8.85169	9.80313	8.70503	10.1767	8.35787	8.6901	10.1706	7.15845	8.39744	8.19456
GSM1672350	5.2	0	B	A	-8.40669	Low	51	Male	Ever	I&II	T1&T2	N0					1162.55	2560.98	3723.53	0.407065	7.50763	7.95837	6.91739	7.66699	8.05184	7.42744	5.96126	9.36644	9.28757	8.42997	9.56616	7.93306	8.11749	9.89432	7.51289	7.11328	8.70015
GSM1672351	5.35833	0	A	A	0.214098	High	63	Female	Ever	I&II	T1&T2	N1&N2&N3					927.823	2668.51	3596.33	0.424047	7.53076	7.62685	6.84854	7.75024	7.95364	7.49908	6.53173	9.54737	9.41937	8.49792	9.58767	8.28018	8.5241	10.2601	7.62636	4.47362	8.5644
GSM1672352	1.74167	1	C	B	6.14089	High	85	Female	Ever	I&II	T1&T2	N0					123.104	1438.91	1562.01	0.671717	7.99679	7.53119	6.9379	7.08646	7.81058	7.48823	6.60657	8.70892	9.1012	8.90274	9.32477	8.1756	8.08035	9.7772	4.67876	3.89001	8.56024
GSM1672353	1.85833	1	A	B	-3.20028	Low	60	Female	Ever	I&II	T1&T2	N1&N2&N3					105.035	1310.75	1415.79	0.687461	7.2447	7.41277	7.48677	7.37158	7.82613	7.53235	6.18197	9.50761	9.35844	8.7652	9.48773	7.91035	8.31498	10.1456	7.69	6.54821	9.42251
GSM1672354	5.65833	1	C	B	10.4275	High	58	Male	Ever	I&II	T1&T2	N1&N2&N3					674.87	1768.36	2443.23	0.570546	8.0567	7.12999	7.39397	7.26315	8.15728	7.61222	6.28308	8.78509	9.65713	8.02671	9.57463	7.76326	8.17903	9.70574	8.05186	3.64312	9.69407
GSM1672355	3.025	0	A	B	-5.87171	Low	81	Male	Ever	I&II	T1&T2	N0					1112.19	2595.66	3707.85	0.409166	7.32998	7.86214	7.27484	6.32963	8.16925	7.51345	6.05236	9.0513	9.4223	8.13937	9.34954	8.54121	8.38882	9.75668	7.97196	6.00867	9.01344
GSM1672356	1.89167	1	A	B	0.592354	High	52	Female	Ever	I&II	T1&T2	N1&N2&N3					-517.738	1975.38	1457.64	0.682987	8.26172	8.0043	7.28896	7.33284	7.41368	7.42223	6.29366	9.44517	9.37847	9.02332	9.78916	9.24298	7.88059	10.619	8.1952	7.49866	8.34363
GSM1672357	2.74167	0	A	B	8.41177	High	81	Female	Never	I&II	T1&T2	N1&N2&N3					1380.16	1291.31	2671.47	0.542716	7.77929	7.57464	7.03475	7.68459	7.49995	7.70775	5.92234	8.9369	9.19302	8.5547	9.75017	8.3985	8.37827	10.2817	7.41918	7.1347	9.01101
GSM1672358	3.175	0	A	B	-1.32407	Low	57	Female	Never	I&II	T1&T2	N0					95.8027	1954.2	2050	0.616974	8.53174	7.5004	7.75024	6.92295	8.27551	7.27165	5.9697	8.90516	9.22863	8.56724	9.85016	8.03096	8.5759	10.2293	5.37623	6.11528	8.59439
GSM1672359	4.51667	1	C	B	13.9861	High	76	Female	Never	I&II	T1&T2	N0					192.773	1681.84	1874.61	0.637029	8.5585	7.51165	6.84647	7.68697	7.30529	7.98666	6.81239	8.76045	9.76392	9.49426	9.63161	8.9494	7.96298	10.1706	7.45493	4.06561	9.00144
GSM1672360	8.00833	1	C	A	10.1942	High	60	Female	Ever	I&II	T1&T2	N1&N2&N3					959.766	2067.22	3026.99	0.498166	7.9144	7.27408	6.84182	7.39576	7.46672	7.74596	6.34838	9.92838	9.9991	8.34119	9.45652	8.68141	8.12938	10.2414	6.18432	4.09752	8.38332
GSM1672361	4.43333	0	C	A	9.85903	High	62	Female	Ever	I&II	T1&T2	N0					882.149	2168.81	3050.95	0.495113	8.17287	7.58372	6.81041	7.76439	6.9383	7.52123	6.5845	8.9522	9.67676	8.85183	9.72151	8.56617	8.29845	10.1511	5.51609	4.99069	9.06733
GSM1672362	1.04167	1	B	A	-10.5496	Low	68	Male	Ever	I&II	T1&T2	N1&N2&N3					264.962	374.613	639.575	0.76557	7.87557	7.68777	7.6938	7.50328	7.74344	7.36278	6.2366	9.45322	9.38235	8.64648	9.77545	8.37681	8.4188	10.2693	6.19449	3.73334	8.62071
GSM1672363	2.45833	0	C	A	-2.28742	Low	73	Male	Ever	I&II	T1&T2	N0					1033.01	1654.54	2687.55	0.540733	7.36986	7.83508	7.42749	7.60786	8.05333	7.41316	6.26152	9.36479	9.65006	8.69141	9.51465	8.30189	8.20344	9.60463	5.36311	3.86944	8.63868
GSM1672364	8.95833	0	A	B	-0.204283	High	65	Female	Ever	I&II	T1&T2	N1&N2&N3					828.487	1879.84	2708.32	0.538165	8.24389	7.34845	6.94257	7.78072	6.8856	7.38542	6.91769	9.27537	9.70228	8.57651	9.58767	8.76826	8.54901	9.69382	7.37704	5.86598	9.0575
GSM1672365	4.475	0	C	B	6.32032	High	63	Male	Ever	I&II	T1&T2	N0					656.867	1429.72	2086.59	0.61274	7.27186	7.1431	6.62127	7.2163	8.24197	7.6205	6.70065	9.2521	10.0024	7.84412	10.0212	8.65636	8.21692	10.0436	6.11586	4.1771	8.38599
GSM1672366	1.81667	0	C	A	10.5134	High	70	Male	Ever	I&II	T1&T2	N0					761.352	1556.58	2317.93	0.585554	7.67034	7.75346	6.83027	7.78235	7.33355	7.55161	6.86797	9.25765	9.96051	8.50726	9.31502	8.80457	7.89462	9.76679	7.46052	4.98315	8.47807
GSM1672367	4.65	0	A	A	-3.6295	Low	78	Male	Ever	I&II	T1&T2	N0					2098.41	3562.87	5661.28	0.134391	7.73248	8.00623	6.97614	7.38823	7.50474	7.32057	6.56349	8.63055	9.42327	8.53034	9.28814	8.40723	7.58944	10.0982	6.81604	5.05934	8.68916
GSM1672368	1.75	1	B	A	-13.7127	Low	54	Male	Ever	I&II	T1&T2	N1&N2&N3					-82.5357	314.382	231.846	0.802681	7.56892	7.64552	7.34336	6.67097	7.47293	7.54668	6.32176	8.79764	8.92827	8.62862	9.9612	7.71174	8.57253	9.16362	6.73495	3.5919	8.50206
GSM1672369	0.608333	1	C	B	6.26419	High	78	Male	Ever	I&II	T1&T2	N1&N2&N3					956.031	2093.08	3049.11	0.495347	7.698	7.98151	7.06305	7.90529	6.76335	7.83121	6.53901	9.08108	9.63011	8.87764	9.43506	8.01119	8.23876	9.95368	6.85705	5.33685	8.81211
GSM1672370	13.325	0	A	B	-0.380148	High	66	Male	Missing	I&II	T1&T2	N0					452.8	1459.92	1912.72	0.632707	7.13117	7.48959	7.29642	7.32627	7.31195	7.60832	6.47434	8.40622	9.56972	8.71839	9.8521	8.3863	8.58934	10.0211	3.15963	4.13658	8.1466
GSM1672371	5.06667	0	C	A	14.4679	High	72	Male	Ever	I&II	T1&T2	N0					1362.62	1686.19	3048.81	0.495387	8.61029	7.60101	7.3413	7.21871	7.47337	7.74259	6.28486	9.60306	9.55777	8.70911	9.25766	8.9768	8.336	10.2414	7.22958	4.02237	8.91288
GSM1672372	1.76667	1	C	B	8.52928	High	81	Female	Never	I&II	T1&T2	N0					1290.42	2906.99	4197.41	0.342595	8.0303	7.99667	6.96822	7.25369	7.70779	7.65396	6.51101	8.58808	9.65006	8.46049	9.598	8.38735	8.19089	10.2116	7.57969	6.36135	8.41657
GSM1672373	4.46667	0	C	B	13.5447	High	69	Female	Never	I&II	T1&T2	N0					1004.65	2337.25	3341.91	0.457566	8.08397	7.42373	7.57354	7.42628	7.53107	7.91282	6.80562	8.75576	9.50019	8.08812	9.59626	8.07984	8.32071	10.1907	7.99326	4.59483	8.65163
GSM1672374	1.93333	0	B	A	-5.81025	Low	59	Male	Ever	III&IV	T3&T4	N1&N2&N3					1661.13	2664.9	4326.03	0.324797	7.77261	7.75346	6.99241	7.30743	7.98634	7.51697	6.18026	9.11653	9.36509	8.30357	9.49251	7.98385	7.93174	10.2693	7.60815	6.39926	8.40905
GSM1672375	3.93917	0	A	A	2.9298	High	76	Female	Missing	I&II	T1&T2	N0					438.203	1426.27	1864.47	0.638176	9.42367	7.70075	7.02383	7.75239	8.48055	7.64604	6.7496	9.4516	9.82739	8.5335	10.4937	9.18564	8.87557	10.4904	6.62046	4.42345	7.99074
GSM1672376	4.92583	1	B	A	-10.674	Low	70	Male	Missing	I&II	T1&T2	N0					1049.52	2774.99	3824.5	0.393483	7.64771	7.98792	7.18219	7.63554	7.84482	7.47453	6.32282	8.7217	9.44113	8.47134	9.85832	8.42525	8.32661	10.1822	6.74972	6.93175	8.4339
GSM1672377	4.29833	0	A	B	0.824789	High	58	Male	Missing	I&II	T1&T2	N0					-393.599	-199.55	-593.149	0.868851	8.86676	7.37112	7.38558	7.4672	7.99574	7.45042	5.99831	9.74832	9.61725	9.38053	9.9318	8.59142	9.00136	10.5445	5.54282	3.1471	8.415
GSM1672378	3.02083	1	A	A	0.486814	High	48	Female	Missing	I&II	T1&T2	N0					1287.78	2305.38	3593.17	0.424468	7.75371	7.57976	7.63287	7.12281	7.94077	7.57501	6.51165	9.25899	9.44113	8.22135	9.72344	8.09901	8.66877	10.2385	6.48098	4.45755	8.31411
GSM1672379	0.55	1	C	A	10.5337	High	82	Male	Missing	I&II	T3&T4	N0					1116.7	2393.5	3510.2	0.435463	7.4427	7.74597	7.5004	7.32804	7.89779	7.6382	6.9199	8.61619	9.57417	8.82396	9.66976	8.24924	8.57082	10.2028	7.64968	4.83148	8.38599
GSM1672380	4.5775	1	B	C	-15.9073	Low	62	Male	Missing	I&II	T1&T2	N0					1226.41	2477.67	3704.08	0.409671	7.45157	7.97098	6.72203	7.3843	7.81193	7.46385	6.77827	8.91762	9.41246	8.61181	9.77545	8.41432	8.81746	10.4904	6.0734	7.59923	8.50206
GSM1672381	0.811667	1	C	B	1.83171	High	82	Male	Missing	III&IV	T3&T4	N0					722.959	1731.58	2454.54	0.569183	7.54708	7.49719	6.96398	7.63554	7.51815	7.68663	6.06021	9.20415	9.72827	8.55426	9.72537	8.18519	8.30855	10.0644	6.57822	4.04719	8.70758
GSM1672382	4.90667	0	C	A	15.5847	High	68	Male	Missing	I&II	T1&T2	N0					486.322	1815.68	2302	0.587448	8.28418	7.50325	7.28727	7.16498	7.90646	7.92191	6.69133	9.01334	9.79135	8.537	9.58939	9.00029	8.29559	9.99439	6.66853	4.3871	8.75094
GSM1672383	4.3175	0	B	C	-11.6764	Low	58	Male	Missing	I&II	T1&T2	N0					1193.83	2775.46	3969.3	0.373855	7.70925	8.25471	6.82354	7.72335	7.5225	7.79464	6.40161	9.20671	9.60003	8.64251	9.69166	8.45462	8.336	10.1316	7.33163	4.75074	8.60423
GSM1672384	1.79	1	C	A	10.3826	High	63	Male	Missing	I&II	T1&T2	N0					1347.01	2423.32	3770.33	0.40078	7.76751	7.57241	6.76143	7.62265	7.3074	7.47174	6.44839	8.9369	9.54247	8.87292	9.31783	8.78146	8.57936	10.0184	5.83164	4.50533	8.62071
GSM1672385	0.531667	1	A	B	-3.75089	Low	78	Male	Missing	I&II	T1&T2	N1&N2&N3					1125.17	2526.69	3651.86	0.416651	7.87862	7.83015	7.77378	7.64256	7.62462	7.55825	6.23207	8.93377	9.44424	7.92441	9.85429	8.53298	8.30199	10.4715	7.83865	4.9674	8.91742
GSM1672386	5.75083	1	A	B	-2.54909	Low	57	Female	Missing	I&II	T1&T2	N0					1927.41	2035.78	3963.2	0.374686	7.92218	7.71938	7.37184	7.23858	7.29874	7.55825	6.33997	9.11281	9.66191	9.0669	9.69716	8.48324	8.08663	10.0461	7.15845	4.01471	8.58289
GSM1672387	5.345	0	C	B	4.60417	High	77	Female	Missing	I&II	T1&T2	N0					1497.15	1880.49	3377.64	0.452896	7.65671	7.38076	6.61998	7.55281	7.33773	7.58949	6.35822	8.95667	9.43711	8.54103	9.53912	8.55901	8.56456	10.4643	7.33705	7.565	8.37483
GSM1672388	2.68667	1	A	A	-4.72761	Low	86	Female	Missing	III&IV	T3&T4	N0					1271.29	2320.68	3591.97	0.424627	8.25235	7.65234	6.90309	7.62109	7.59617	7.36402	6.11286	9.46134	9.35561	8.35814	9.67158	7.50511	9.00283	9.69591	7.2706	4.8333	8.33374
GSM1672390	4.69583	0	A	A	3.64726	High	73	Male	Missing	I&II	T1&T2	N0					796.029	1001.59	1797.62	0.6457	8.27211	8.03518	7.61137	7.43763	7.5949	7.54094	6.96519	9.02122	8.92476	9.0952	10.5476	9.23607	8.6678	10.4287	6.12387	5.96582	8.64233
GSM1672391	5.75417	0	C	C	3.27659	High	70	Female	Missing	I&II	T1&T2	N0					1527.22	2661.54	4188.76	0.343787	7.93652	7.96053	6.96777	7.06028	7.67696	7.73912	6.37876	9.12517	9.61153	8.62239	9.48151	8.24821	8.16342	10.1456	5.42355	3.70516	8.95714
GSM1672392	4.69333	0	A	A	6.04075	High	75	Female	Missing	I&II	T1&T2	N0					742.091	2010.57	2752.66	0.532668	7.26687	7.00871	6.2174	7.47995	8.15297	7.68253	6.35584	8.58117	9.47189	8.74629	9.85832	7.8607	8.19291	10.3134	8.1526	3.18474	8.71892
GSM1672393	5.10417	0	A	C	-8.51602	Low	49	Female	Missing	I&II	T1&T2	N0					300.53	2130.19	2430.72	0.572054	8.05269	8.22235	7.44347	7.40798	7.79282	7.28604	5.88878	9.13017	8.89739	8.60101	9.81715	7.44787	8.71146	9.96756	7.5141	7.12938	8.32541
GSM1672394	4.2025	0	C	B	13.7221	High	51	Female	Missing	I&II	T1&T2	N0					550.915	2039.26	2590.17	0.552701	8.40308	7.56274	7.07425	7.24187	7.3863	7.82278	6.42688	9.12901	9.93373	8.90391	9.68253	8.44735	8.19157	10.1316	7.20759	4.58109	8.63239
GSM1672395	6.11333	0	A	B	-7.01763	Low	66	Male	Missing	I&II	T1&T2	N0					1244.84	2074.51	3319.36	0.460507	7.0872	7.86003	7.23803	7.57183	7.31233	7.32417	5.91378	8.48794	9.49801	8.77736	9.82546	8.53008	7.9372	9.83126	7.42645	7.56682	8.38491
GSM1672396	5.56167	0	C	B	7.23664	High	76	Female	Missing	I&II	T1&T2	N0					1240.01	2648.45	3888.46	0.384834	7.81684	7.6026	6.55152	7.35882	7.92169	7.52468	6.42521	8.98663	9.78216	8.43628	9.42859	8.61246	8.14142	10.1706	6.42665	5.32745	8.81848
GSM1672397	6.06667	0	C	A	-0.823368	High	78	Female	Missing	I&II	T1&T2	N0					1570.11	2466.19	4036.29	0.364716	7.96865	7.35995	7.2083	7.09354	8.01226	7.4145	6.31424	8.79863	9.65469	8.74881	9.87734	7.92379	8.38193	9.68832	5.10787	3.9375	8.56382
GSM1672398	1.65833	1	C	A	14.5395	High	76	Male	Missing	I&II	T1&T2	N0					-270.121	285.387	15.2662	0.821233	8.95302	6.81049	6.90387	7.63514	7.23805	7.78054	6.8971	8.6196	9.58314	8.90215	9.94976	8.65911	8.86167	10.0235	7.54739	4.12245	8.4262
GSM1672399	2.60667	1	B	B	-8.04274	Low	60	Female	Missing	III&IV	T3&T4	N1&N2&N3					744.563	2130.39	2874.96	0.517391	7.34977	7.7094	7.3182	7.35137	7.4721	7.43524	6.14289	8.9634	9.38139	8.80674	9.75575	8.32889	8.42734	10.2693	7.49488	5.65297	8.14614
GSM1672400	3.7775	1	A	A	4.45281	High	73	Male	Missing	I&II	T1&T2	N0					676.08	2884.62	3560.7	0.428778	7.94186	7.7776	7.47519	7.17835	7.90646	7.71794	6.24356	9.05019	9.76656	9.07556	9.82941	8.58541	8.45599	10.3598	7.71096	7.26713	8.3928
GSM1672401	6.99583	0	B	A	-13.2351	Low	72	Female	Missing	I&II	T1&T2	N0					1015.66	3204.46	4220.12	0.339462	7.56483	8.09775	6.9627	7.18968	7.67171	7.3375	6.15567	8.65387	9.15715	8.54237	9.69348	8.27005	8.49654	10.2087	8.14714	6.93583	8.50715
GSM1672402	1.0525	1	B	A	-7.49461	Low	55	Female	Missing	III&IV	T3&T4	N0					656.221	2346.03	3002.25	0.501311	7.43027	7.44477	7.12846	7.30342	8.12614	7.50658	6.27491	8.88819	9.74985	8.84953	9.96591	8.33256	8.65918	9.78547	7.35983	6.77806	8.35536
GSM1672403	6.49083	0	A	A	-1.02446	High	64	Female	Missing	I&II	T1&T2	N0					1617.47	3062.6	4680.06	0.275231	8.42997	7.83574	7.14235	7.37813	7.77273	7.75221	6.39724	8.83001	9.76718	8.762	9.88393	8.41706	8.14796	10.4141	6.74562	5.33422	9.20697
GSM1672404	0.931667	0	B	C	-13.6115	Low	53	Female	Missing	I&II	T1&T2	N0					1036.55	3313.48	4350.02	0.321465	7.77174	8.2206	7.19317	7.78967	7.8545	7.79197	6.59042	8.45338	9.5535	8.25473	10.0028	8.3863	8.23265	10.5213	7.33746	4.368	8.61888
GSM1672405	2.54417	0	C	A	13.0873	High	77	Female	Missing	III&IV	T3&T4	N0					966.639	2378.99	3345.63	0.45708	7.99679	7.64423	6.73235	7.30642	7.42967	7.65076	7.00076	9.14016	9.80858	8.96402	9.15549	8.85458	8.4149	10.0461	7.41405	4.17458	8.48149
GSM1672406	6.1325	0	C	A	3.92095	High	55	Female	Missing	I&II	T1&T2	N0					1633.73	3078.69	4712.42	0.270662	8.00476	7.65138	6.83324	7.21133	7.96972	7.83302	6.69548	8.92412	9.94969	8.7204	9.8481	8.64382	8.33031	10.4141	6.5631	5.88163	9.12381
GSM1672407	0.973333	1	B	C	-7.15844	Low	67	Male	Missing	I&II	T1&T2	N0					857.063	2391.97	3249.03	0.469645	7.97132	7.94404	7.30227	7.20243	7.90971	7.67609	6.36197	9.13017	9.25291	8.31499	10.0237	8.72495	8.11874	10.4393	8.0873	5.70983	8.76817
GSM1672408	6.2175	0	B	B	-9.28953	Low	70	Female	Missing	I&II	T1&T2	N0					-630.258	632.791	2.53262	0.822298	7.84557	7.00055	7.04158	7.56354	7.48726	7.46703	6.37876	9.08108	9.86219	8.81323	9.71783	7.91376	8.19483	10.3631	8.07282	7.55759	7.99481
GSM1672409	2.66167	1	C	B	10.1322	High	72	Female	Missing	I&II	T1&T2	N0					859.522	2097.62	2957.14	0.50703	7.49742	7.91649	7.57019	7.04302	7.65854	7.6874	6.16752	9.06204	10.188	8.69243	9.35235	8.32473	7.97894	10.1259	7.36654	3.58617	9.35381
GSM1672410	0.186667	1	A	B	-6.7322	Low	43	Male	Missing	I&II	T1&T2	N0					2038.12	2845.1	4883.23	0.246443	7.40146	7.91077	7.1751	7.32328	7.99136	7.40811	6.29884	8.38158	9.51418	8.8694	9.75767	8.5969	8.18492	9.85086	7.80996	6.49205	8.94206
GSM1672411	0.7375	1	B	C	-19.5739	Low	52	Female	Missing	I&II	T1&T2	N1&N2&N3					371.601	2458.09	2829.69	0.523065	7.37599	7.76906	6.83106	7.53675	8.19842	7.46908	6.52872	8.67213	9.82335	8.42418	9.87734	8.52835	8.65918	10.1456	6.87411	7.50616	8.46467
GSM1672412	7.68333	0	A	B	-0.992394	High	69	Female	Missing	I&II	T1&T2	N0					1650.03	2865.24	4515.27	0.298404	7.00472	8.2299	7.18006	7.15137	7.77821	7.57129	6.37069	8.68103	9.50871	8.42045	9.46398	8.19805	8.09577	9.89208	7.15885	5.20758	8.4009
GSM1672413	7.50583	0	C	C	-5.53449	Low	33	Female	Missing	I&II	T1&T2	N0					1556.56	2772.59	4329.16	0.324364	7.36183	7.64875	7.56071	7.27454	7.85265	7.63132	5.90409	8.77941	8.91002	8.56862	9.5558	7.91118	7.80421	9.80605	7.44392	5.9458	8.6712
GSM1672414	2.08083	1	B	A	-11.8059	Low	59	Male	Missing	III&IV	T3&T4	N1&N2&N3					1255.81	2464.43	3720.24	0.407505	7.77217	7.77828	7.16027	7.86754	7.95708	7.48542	6.02151	9.05849	9.40663	7.40739	9.94976	8.30999	8.4235	10.1851	7.94017	6.65706	8.84729
GSM1672415	3.50333	1	A	A	0.289529	High	62	Male	Missing	I&II	T1&T2	N0					1425.38	2922.29	4347.66	0.321793	7.21005	8.16282	7.08316	7.32026	7.59754	7.60758	6.33802	9.66147	9.27868	8.33595	9.44463	8.47988	8.56805	10.2059	6.27844	6.37221	9.23177
GSM1672416	1.01667	1	B	A	-16.6416	Low	70	Male	Missing	I&II	T1&T2	N0					1273.47	2803.36	4076.83	0.35917	7.37268	8.81864	7.06385	7.15202	7.05088	7.26938	5.92941	7.90944	9.29487	8.54832	9.47038	8.28981	8.37008	9.95843	8.30902	7.57648	8.08526
GSM1672417	0.225	1	B	A	-12.9925	Low	74	Male	Missing	III&IV	T3&T4	N1&N2&N3					1277.9	2501.31	3779.2	0.399587	7.92444	7.68476	7.91211	7.65519	7.76096	7.37148	5.98532	9.12137	8.85094	7.43783	9.68071	7.72092	8.23333	9.98461	7.27935	7.42643	8.45148
GSM1672418	8	1	B	C	-15.0548	Low	46	Male	Missing	I&II	T1&T2	N0					722.169	1771.25	2493.41	0.564481	7.30313	7.36121	6.55197	7.05565	8.24036	7.66968	6.03738	8.78704	9.64191	7.67451	9.8521	7.71443	8.65618	9.85727	6.91948	8.05604	8.37429
GSM1672419	5.50833	1	A	A	-3.79193	Low	67	Male	Missing	III&IV	T3&T4	N0					2052.08	3073.53	5125.62	0.211812	7.43627	7.66427	7.12888	7.68861	7.69178	7.51841	6.41952	8.7929	9.59423	8.52231	9.57292	7.98514	8.07547	10.0851	7.14164	4.56933	8.97339
GSM1672420	5.71667	1	A	B	-2.43712	Low	60	Male	Missing	I&II	T1&T2	N0					1379.66	2865.28	4244.94	0.336032	8.36526	8.33888	7.34419	7.53041	7.59754	7.58949	6.02941	8.95901	9.3941	8.69141	9.82327	8.01641	8.68234	10.2755	6.93833	4.93447	8.17772
GSM1672421	4	1	B	A	-17.4893	Low	75	Male	Missing	I&II	T1&T2	N0					641.744	1795.33	2437.07	0.571289	7.49218	7.8126	7.00334	7.66823	7.48389	7.48611	6.37306	9.22671	9.29581	8.36894	9.94309	7.77015	8.59469	10.2632	6.86672	8.00418	8.42348
GSM1672422	1.33333	1	B	A	-16.299	Low	64	Male	Ever	III&IV	T3&T4	N1&N2&N3					12.5459	1744.96	1757.51	0.650184	7.21363	7.58337	6.73366	7.26144	8.2106	7.23405	6.184	9.24815	8.86602	8.18417	9.6771	7.36414	8.57849	10.2632	8.06111	4.49138	7.82558
GSM1672423	6	0	B	A	-6.45896	Low	62	Male	Ever	I&II	T1&T2	N0					1119.04	2887.01	4006.05	0.368846	8.22439	6.94017	6.91779	7.71351	7.79642	7.77072	6.65938	9.17919	9.58642	8.68937	9.68787	8.30138	7.97444	11.0335	8.47748	7.96929	7.86302
GSM1672424	3.91667	0	C	A	1.65667	High	70	Female	Ever	I&II	T1&T2	N0					1450.4	3061.06	4511.46	0.298938	7.4069	7.71804	7.24262	6.83871	7.6949	7.91089	6.60853	8.96998	9.33971	8.31423	9.45053	7.87268	7.84882	10.1822	8.5281	4.14698	8.04923
GSM1672425	4.33333	1	C	A	12.2356	High	67	Male	Ever	III&IV	T3&T4	N1&N2&N3					529.272	2241.1	2770.37	0.530466	7.79152	7.24468	7.1681	6.76252	8.09064	7.94335	6.3081	9.2333	9.53916	7.95664	9.44121	7.91165	8.18755	9.77921	8.61277	3.74873	7.88567
GSM1672426	3.25	1	A	A	-8.38337	Low	56	Female	Ever	I&II	T1&T2	N1&N2&N3					407.041	2308.55	2715.59	0.537266	8.00169	7.20259	6.41016	7.68333	8.02731	7.37777	6.06979	10.1608	9.63478	7.71241	9.33576	7.29917	8.83933	9.95128	7.34237	7.66199	8.415
GSM1672427	5.5	0	C	B	11.3773	High	57	Male	Ever	I&II	T1&T2	N1&N2&N3					1164.95	2807.62	3972.57	0.37341	7.77512	7.71576	7.45329	6.66797	7.9135	7.72474	6.06868	8.59143	9.02279	7.73446	9.48298	8.03584	8.11257	9.67534	8.65572	4.59084	8.17056
GSM1672428	3.66667	0	C	B	10.4175	High	81	Female	Never	I&II	T1&T2	N0					1077.21	2107.65	3184.86	0.47794	7.95841	7.32087	6.5367	7.22301	8.25305	7.78499	6.42654	9.37964	9.7345	8.76361	9.31783	8.45028	8.04288	10.5445	8.56208	6.42748	8.73096
GSM1672429	5.83333	0	C	A	10.355	High	65	Female	Ever	I&II	T1&T2	N0					480.396	1954.73	2435.12	0.571524	7.77549	7.14018	6.68753	7.24421	8.15245	7.90481	7.278	9.05019	10.0374	8.53743	9.48464	8.03627	7.91043	10.7489	8.08323	5.12081	8.40474
GSM1672430	6.25	0	C	B	11.3969	High	73	Female	Never	III&IV	T1&T2	N1&N2&N3					1032.61	2361.43	3394.04	0.450749	8.32307	7.09847	6.85327	7.15756	7.65279	7.72641	6.46284	8.73028	9.73563	7.84606	9.52593	8.32681	8.05737	9.97969	7.90846	4.5218	8.65163
GSM1672431	7.66667	0	C	A	7.70945	High	65	Male	Ever	I&II	T1&T2	N0					-18.6754	1098.56	1079.88	0.722419	8.19739	7.57365	7.45243	7.60786	7.65232	7.84435	6.44808	9.22526	10.0443	8.24153	9.65872	8.26956	8.91888	10.2263	4.30128	3.63509	9.3209
GSM1672432	5.41667	0	A	B	4.74067	High	62	Male	Ever	I&II	T1&T2	N0					-426.356	846.453	420.098	0.785896	8.34568	8.00202	7.04279	7.5901	8.20455	7.82552	5.9671	9.40898	9.13253	9.28185	10.1248	9.00348	8.73273	10.4323	6.958	7.8229	7.7636
GSM1672433	3.58333	0	A	A	-1.06849	High	71	Male	Ever	III&IV	T1&T2	N1&N2&N3					411.464	1013.6	1425.06	0.686472	8.07152	6.76966	7.13601	7.52378	7.90251	7.5474	6.12351	9.61567	9.24233	8.49003	9.72727	8.08255	8.42272	10.0718	4.93565	5.67365	8.49176
GSM1672434	5.75	0	B	A	-14.7679	Low	82	Female	Ever	I&II	T1&T2	N0					259.58	2164.67	2424.25	0.572832	8.16283	7.08725	7.48719	6.88924	8.27332	7.41776	6.26047	8.97444	9.05977	7.88302	9.94522	7.37173	8.29209	10.8012	9.5475	7.61434	8.53977
GSM1672435	3.33333	1	A	A	-1.07274	High	68	Male	Ever	I&II	T1&T2	N0					122.405	2231.43	2353.84	0.581274	7.91654	7.58669	6.87776	7.46225	7.66199	7.60153	6.28683	9.15647	9.65469	8.11025	9.64593	7.89234	8.36577	10.3869	5.74258	7.22893	8.66929
GSM1672436	1.75	1	A	B	3.44674	High	48	Female	Never	III&IV	T1&T2	N1&N2&N3					97.6049	1575.81	1673.42	0.659513	7.677	7.90745	7.16938	7.63121	8.09425	7.7102	6.31726	8.60089	9.63956	7.54604	9.68253	8.54121	8.64479	10.4866	7.2015	5.40893	8.36275
GSM1672437	2.41667	1	A	B	-1.5897	Low	82	Female	Ever	I&II	T1&T2	N0					322.646	1819.14	2141.79	0.606316	8.27909	6.96647	7.3284	7.91196	8.1584	7.81446	6.30333	9.34188	9.87644	9.18274	9.75967	7.89604	8.44553	10.8156	5.12256	3.79286	9.19047
GSM1672438	2.16667	1	A	B	-3.84829	Low	64	Male	Ever	III&IV	T1&T2	N1&N2&N3					856.019	1934.73	2790.75	0.527928	7.49987	7.53894	5.88089	7.13871	8.34285	7.65647	5.76832	9.30998	9.33217	7.46929	9.11349	7.85214	8.98606	9.8487	7.71764	7.14909	8.19547
GSM1672439	6.41667	0	B	A	-15.1156	Low	68	Male	Ever	I&II	T1&T2	N0					-277.209	955.137	677.928	0.761936	7.57407	8.07974	7.15857	7.44976	8.23311	7.5765	5.98422	8.90833	9.86069	8.025	9.77133	7.74543	8.12437	10.2028	6.74972	3.44438	8.40796
GSM1672440	0.166667	1	B	C	-20.4449	Low	58	Male	Ever	III&IV	T1&T2	N1&N2&N3					194.295	1251.33	1445.63	0.684274	7.63101	7.35128	6.83502	7.55392	7.88417	7.31467	6.34935	8.92091	9.25998	8.73954	9.90349	7.44865	9.26407	10.1593	6.60571	7.28885	8.50206
GSM1672441	5.5	0	C	B	8.30057	High	73	Male	Ever	I&II	T1&T2	N0					213.128	1327.87	1540.99	0.673999	8.15145	7.21552	6.97157	7.41354	7.90401	7.6492	6.44714	8.80147	9.87091	9.32207	9.61175	8.35787	8.2893	9.94664	7.71475	6.32584	7.54282
GSM1672442	1.16667	1	B	C	-10.07	Low	52	Female	Ever	III&IV	T1&T2	N1&N2&N3					1474.47	2864.98	4339.46	0.322933	8.03209	7.62458	6.92116	6.92957	7.95606	7.57577	6.18164	8.55917	9.4917	8.27855	9.45957	7.69786	8.11073	10.3461	8.05238	7.06018	7.65399
GSM1672443	2.75	0	C	B	13.268	High	62	Male	Ever	I&II	T1&T2	N0					479.327	1150.87	1630.19	0.664269	8.12992	6.93236	6.78755	7.9894	8.42262	7.89281	6.32072	9.31568	9.70971	8.92775	9.42707	7.62005	7.86093	9.95368	8.06226	4.04076	9.15392
GSM1672444	7.08333	0	B	A	-14.837	Low	51	Male	Ever	I&II	T1&T2	N0					-531.846	1365.21	833.36	0.746962	7.48208	7.7585	7.45578	6.63865	8.2029	7.55161	6.2415	8.60006	9.36127	8.4596	9.38885	7.97953	8.83271	10.2849	7.92317	8.26348	8.4339
GSM1672445	5.5	0	C	B	7.14649	High	62	Male	Ever	I&II	T1&T2	N0					320.971	729.107	1050.08	0.725438	7.27999	7.10104	6.11331	6.83216	8.31492	7.29678	6.41984	9.5651	9.4494	7.99961	9.60829	7.44591	8.51484	9.78122	3.12353	3.78226	8.02443
GSM1672446	1.25	0	C	A	5.07942	High	50	Female	Ever	I&II	T1&T2	N0					846.58	2212.86	3059.44	0.49403	8.19688	6.92707	6.98742	7.69303	7.44135	7.41642	6.01465	9.21333	9.79	8.90157	9.43975	8.32218	8.31429	9.25915	7.13637	3.73661	8.19114
GSM1672447	7.58333	0	A	A	3.89336	High	65	Male	Ever	I&II	T1&T2	N0					125.819	1358.27	1484.09	0.680146	8.33388	6.50436	6.73019	7.88098	8.21	7.49232	6.37104	9.78092	9.28126	8.01605	10.0642	7.69551	8.46688	10.709	6.59343	6.0611	8.80716
GSM1672448	5.66667	1	C	A	9.56838	High	74	Male	Ever	I&II	T1&T2	N0					1115.04	2240.9	3355.94	0.455733	8.39332	7.05498	6.86668	6.89017	7.86916	7.87794	6.69356	10.1241	9.67913	8.59683	9.45362	8.13985	7.97894	10.4573	7.37619	4.27357	7.89075
GSM1672449	2.75	0	A	A	-4.97069	Low	55	Female	Ever	I&II	T1&T2	N1&N2&N3					1547.67	3465.78	5013.44	0.227874	8.31583	7.80678	6.64088	6.95693	7.76676	7.69628	6.40994	8.81319	9.52491	7.94231	9.79289	7.61191	8.05977	10.3936	7.05681	5.54863	8.76682
GSM1672450	2	1	A	A	-3.75044	Low	54	Male	Ever	III&IV	T3&T4	N1&N2&N3					429.456	2649.81	3079.26	0.491498	7.54101	7.43303	7.08744	6.75479	8.22002	7.82923	6.08009	9.35061	9.33879	8.02946	9.27482	7.53292	7.90174	10.2632	9.13631	7.57512	8.5866
GSM1672451	5.16667	0	C	A	9.08707	High	76	Male	Ever	I&II	T1&T2	N0					360.56	2026.45	2387.01	0.577305	7.56245	7.16457	7.20255	7.24915	8.25194	7.78415	6.20358	9.24412	9.58086	8.50773	9.46101	8.24821	7.78822	10.0564	5.60135	5.63187	8.18586
GSM1672452	9.5	1	A	A	-1.47768	Low	64	Female	Ever	III&IV	T1&T2	N1&N2&N3					117.422	395.871	513.293	0.777364	9.03901	7.41751	6.65422	6.64715	8.44065	7.83211	6.09445	8.74926	9.29581	7.62396	9.74834	7.56524	9.33998	9.91441	6.73055	8.81897	7.75581
GSM1672453	0.333333	1	A	A	-1.77504	Low	58	Female	Ever	III&IV	T1&T2	N1&N2&N3					1457.87	2035.63	3493.5	0.437668	7.48086	7.6868	6.84982	6.97073	7.93936	7.41512	5.82392	9.08342	9.33971	8.14596	9.17632	7.75141	8.44955	10.1316	8.9741	6.60382	8.70857
GSM1672454	1.66667	1	B	A	-10.0205	Low	70	Male	Ever	I&II	T1&T2	N1&N2&N3					-280.565	995.71	715.145	0.758386	7.44878	8.44972	7.81645	7.42557	7.82749	7.65956	6.29814	9.1665	9.57082	8.3344	9.43669	7.53523	8.03224	10.4715	8.17659	7.71994	7.69102
GSM1672455	4.33333	1	A	B	-1.151	High	57	Female	Ever	III&IV	T1&T2	N1&N2&N3					849.731	654.185	1503.92	0.67801	7.9619	6.67978	6.72416	7.28595	7.99136	7.75821	6.02292	9.58147	9.6266	8.44691	9.36669	8.18276	8.34785	10.5134	7.25431	7.16513	9.27054
GSM1672456	7.75	0	A	A	-9.31679	Low	67	Female	Ever	I&II	T1&T2	N1&N2&N3					684.682	1678.61	2363.29	0.580144	8.11777	7.65169	7.63509	6.80006	7.63922	7.57501	6.40296	9.30429	9.52832	8.98999	10.1662	8.12654	9.0784	9.81225	6.84505	3.54208	8.15708
GSM1672457	1.16667	1	B	A	-13.9761	Low	74	Female	Ever	I&II	T1&T2	N0					-170.556	1110.08	939.523	0.736511	8.00476	7.51865	7.32457	7.02181	8.11767	7.44588	5.69086	9.22243	9.48134	7.68887	9.87734	7.95701	8.2787	10.0136	6.85262	4.38631	7.36911
GSM1672458	8.33333	0	C	B	8.82518	High	59	Female	Never	I&II	T1&T2	N1&N2&N3					1285.08	2550.51	3835.6	0.391985	7.70636	7.65268	7.24514	6.60651	8.31081	7.82278	6.55536	9.49474	10.0543	8.68191	9.77133	8.02089	8.2116	10.6318	7.70378	4.56647	7.85878
GSM1672459	2.75	0	C	B	6.92152	High	66	Female	Ever	I&II	T1&T2	N0					244.083	1422.16	1666.25	0.660304	7.78976	7.32152	7.35373	7.59169	7.75049	7.42996	6.42826	9.00884	9.79	8.93687	9.96591	8.01734	8.21359	10.0956	6.4898	4.07269	8.84517
GSM1672460	2.66667	1	C	B	13.5876	High	67	Male	Never	I&II	T1&T2	N1&N2&N3					139.701	1447.74	1587.44	0.668947	7.87993	6.88245	7.16027	7.39059	8.35064	7.78671	6.63874	9.27824	9.77704	7.87907	9.98191	8.32889	8.60657	10.2028	7.86296	7.34312	8.84376
GSM1672461	5	0	C	B	12.1688	High	57	Female	Ever	I&II	T1&T2	N0					1025.2	2178.78	3203.98	0.475474	8.40626	7.70408	7.06082	6.67064	7.42007	7.76363	6.28924	9.33317	9.82739	8.31737	9.47198	8.48548	7.8881	10.4004	7.52861	3.78226	8.27436
GSM1672462	4.16667	0	C	B	8.61121	High	64	Male	Ever	I&II	T1&T2	N0					-701.499	279.695	-421.804	0.856126	7.94799	5.94322	6.96398	7.79359	8.05024	7.9148	6.45033	9.47616	9.11949	8.81549	9.90568	8.62113	8.40254	10.4538	7.57829	3.9385	8.06372
GSM1672463	1.25	1	B	A	-5.47031	Low	59	Female	Ever	I&II	T1&T2	N0					409.859	1968.49	2378.35	0.578343	7.85407	8.5569	6.9509	6.99882	8.03368	7.68168	6.11751	8.99651	10.1025	8.25967	10.2206	8.36941	8.99497	10.9893	8.57153	8.49992	7.6104
GSM1672464	3.08333	0	C	B	12.8108	High	76	Female	Never	I&II	T1&T2	N0					786.261	2182.2	2968.46	0.505597	8.55334	7.12004	6.74762	7.45081	7.54665	7.97478	6.49058	9.31568	10.0341	8.50509	9.91428	8.39535	7.82317	10.1621	7.34526	6.05787	9.09812
GSM1672465	4.5	0	C	A	13.9827	High	82	Female	Ever	I&II	T1&T2	N0					362.261	2057.98	2420.24	0.573315	7.95754	7.0695	7.08232	7.37121	7.79001	7.78499	6.56024	9.13017	9.67676	9.02846	9.405	8.22125	7.78116	9.84208	8.36904	3.90115	9.16101
GSM1672466	2.58333	0	C	B	17.5724	High	58	Male	Ever	I&II	T1&T2	N0					342.455	1069.3	1411.76	0.687891	8.41285	7.2299	7.35834	6.54699	7.95997	7.40181	6.55274	8.9634	9.79795	8.24678	9.50173	8.02873	7.81545	10.1822	7.61494	7.43967	9.25709
GSM1672467	3.16667	0	A	B	-0.371467	High	65	Male	Ever	I&II	T1&T2	N0					503.693	2317.76	2821.45	0.524095	8.94704	6.98376	6.85781	7.56991	7.86071	7.66109	6.08469	9.26174	9.32299	8.67247	9.71591	7.80674	8.31071	10.5213	8.12046	7.7452	8.15618
GSM1672468	9.58333	0	C	B	13.0715	High	49	Female	Never	III&IV	T1&T2	N1&N2&N3					-415.785	804.508	388.724	0.788735	8.71172	7.1271	6.6734	7.39264	8.00125	7.67535	6.29264	9.53138	9.81523	8.45292	9.92099	8.34035	8.19945	10.0669	7.99326	7.51304	8.60787
GSM1672469	3	0	C	B	9.89336	High	71	Female	Ever	III&IV	T1&T2	N1&N2&N3					1508.16	2970.87	4479.02	0.303478	8.08533	7.39787	6.95722	7.12113	7.31274	7.63278	6.4773	8.72365	9.57976	8.50464	9.56449	8.32061	7.55862	10.2912	7.74206	3.82339	8.6374
GSM1672470	4	1	C	B	6.96083	High	61	Female	Ever	I&II	T1&T2	N0					1237.28	3261.61	4498.9	0.300697	7.78767	7.66522	7.10672	7.47626	7.71714	7.52326	6.4797	8.62887	9.74194	8.31857	9.1727	8.69886	7.69596	10.1456	6.66138	4.0682	8.62497
GSM1672471	1.58333	1	C	A	4.95993	High	75	Male	Ever	III&IV	T1&T2	N1&N2&N3					869.999	2262.23	3132.23	0.484712	7.75821	7.85863	7.65852	7.27223	8.17142	7.40876	6.65485	8.80623	9.76392	9.10823	9.72727	8.93253	8.26005	10.3103	6.35695	3.5588	7.6702
GSM1672472	7.58333	0	C	B	3.90215	High	46	Female	Ever	I&II	T1&T2	N0					794.362	1662.73	2457.09	0.568874	7.52468	6.83305	7.1394	7.43593	8.18699	7.84812	6.56857	9.16771	9.43329	9.28429	9.36373	8.32162	8.05977	9.97006	7.11244	3.78128	7.77979
GSM1672473	17	1	B	A	-7.72399	Low	74	Female	Ever	I&II	T1&T2	N0					653.117	2058.14	2711.26	0.537802	8.16138	7.6915	7.00962	7.09544	8.04822	7.38793	5.99074	8.80344	9.79535	7.87667	9.52593	7.45854	8.57682	10.3631	8.15138	7.95567	8.28803
GSM1672474	4.16667	0	C	B	15.0105	High	51	Female	Never	I&II	T1&T2	N1&N2&N3					-541.555	1255.48	713.93	0.758503	9.06043	7.27859	6.82441	6.10017	8.13932	7.98347	6.97509	9.47779	9.31471	8.30199	9.54239	8.5691	8.47195	10.4323	7.44392	3.86632	9.74056
GSM1672475	6.66667	0	A	B	0.680405	High	54	Male	Ever	I&II	T1&T2	N0					452.598	1662.69	2115.29	0.609405	8.30367	7.97851	7.14818	7.59623	7.84989	7.61222	6.12387	8.75487	9.89939	8.71994	9.72151	7.93386	8.84038	10.4789	8.7686	8.92152	8.17343
GSM1672476	3.5	1	C	A	8.58464	High	50	Female	Ever	III&IV	T1&T2	N1&N2&N3					1306.16	2632.93	3939.09	0.377965	7.70131	7.64325	7.1718	6.86942	7.79282	7.54953	6.31595	9.11653	9.46659	8.13333	9.13865	8.35572	7.97495	10.3869	7.28958	6.97028	8.39022
GSM1672477	5	0	A	B	-0.371753	High	69	Female	Ever	I&II	T1&T2	N0					8.79776	413.185	421.983	0.785725	8.99066	7.32055	7.18303	8.11252	7.29452	7.54953	5.6261	8.9369	9.56002	9.67891	10.333	8.30949	9.101	10.9045	7.58238	6.7568	8.07379
GSM1672478	2.16667	0	A	B	-5.41708	Low	63	Female	Ever	I&II	T1&T2	N1&N2&N3					534.355	1876.57	2410.93	0.574434	7.9361	6.67007	6.992	7.59319	7.97422	7.64996	6.3878	10.7613	9.72088	8.32284	9.70097	8.0354	8.15816	10.4573	6.29783	4.12953	7.92776
GSM1672479	5.16667	1	B	A	-10.2835	Low	76	Female	Ever	I&II	T1&T2	N0					1082.99	3342.82	4425.81	0.310911	8.07567	7.76354	6.82145	7.26913	8.15565	7.59263	6.41462	8.84073	9.17701	8.14672	9.66976	8.55721	7.69113	10.5812	6.46396	6.41618	8.32441
GSM1672480	1.83333	0	A	A	3.03689	High	72	Female	Ever	I&II	T1&T2	N1&N2&N3					644.857	1639.58	2284.43	0.589533	8.43757	7.32859	7.0617	7.52672	7.95411	7.93499	6.3878	9.51281	9.38139	8.46138	9.76737	8.83293	8.87218	11.1019	10.7703	8.51394	8.40359
GSM1672481	5.25	0	C	B	3.92432	High	70	Female	Ever	I&II	T1&T2	N0					854.005	2454.9	3308.91	0.461868	8.089	7.76626	7.09458	6.95987	7.65499	7.68817	6.23833	8.71711	9.39211	8.35771	9.56616	7.8071	7.97045	10.1122	8.53814	4.60865	8.26483
GSM1672482	5.66667	0	C	A	7.41253	High	76	Male	Ever	I&II	T1&T2	N0					1204.36	3381.57	4585.94	0.288488	7.59954	7.96089	7.37806	6.85654	8.06143	7.83858	6.2759	9.11401	9.10671	7.93336	9.43975	8.21542	7.92898	10.2087	6.91219	5.18735	7.80836
GSM1672483	0.583333	0	C	A	1.71331	High	81	Female	Ever	I&II	T1&T2	N0					887.85	2364.74	3252.59	0.469184	7.92875	7.10721	7.41659	7.89773	7.66507	7.78326	6.45423	9.12643	9.52159	8.60431	9.64405	7.94294	8.00761	10.1342	7.86697	4.0481	8.34153
GSM1672484	4.33333	1	C	A	7.33593	High	61	Female	Never	I&II	T1&T2	N0					689.648	2273.54	2963.19	0.506264	8.21259	6.75195	7.08027	7.49597	7.82105	7.87014	6.07192	9.36938	9.71831	8.53034	9.63161	8.75724	7.94895	10.1621	8.46321	4.85326	8.46407
GSM1672485	3	0	C	B	17.4874	High	53	Female	Never	I&II	T1&T2	N0					284.428	1712.08	1996.51	0.623135	8.70282	6.90982	7.37018	6.60197	8.12077	8.11175	6.57707	9.2521	9.88068	8.57004	9.00732	8.92494	8.24073	10.4287	7.92051	6.86532	8.50772
GSM1672486	1.25	1	A	B	-4.42066	Low	72	Female	Ever	I&II	T1&T2	N1&N2&N3					1032	1440.25	2472.24	0.567044	8.06646	7.65957	7.35876	6.88924	7.82934	7.64369	5.98099	9.46631	9.4917	8.45918	9.75767	8.43231	8.99738	10.9613	4.92847	7.26052	8.27436
GSM1672487	1.66667	1	B	A	-3.0954	Low	53	Female	Ever	I&II	T1&T2	N1&N2&N3					0.722382	792.182	792.904	0.750898	8.11261	7.15979	7.51473	7.88008	8.47671	7.98768	5.83249	9.35215	9.28222	8.52319	10.1848	7.41361	8.86519	10.4904	7.79165	7.66693	7.7993
GSM1672488	3.41667	0	C	B	9.54398	High	61	Male	Ever	I&II	T1&T2	N0					535.494	1170.53	1706.03	0.655908	7.87557	7.08951	6.94837	7.80132	8.28277	7.87512	6.1029	10.149	9.96373	8.09385	9.72344	8.75857	8.14465	10.7489	7.10341	6.59107	8.22696
GSM1672489	2.08333	1	A	B	3.77397	High	66	Male	Missing	III&IV	T1&T2	N1&N2&N3					-275.257	860.226	584.97	0.770702	8.04405	6.83138	6.92361	7.37813	8.1424	7.55755	6.32723	8.77376	9.43514	9.01738	9.60829	8.20131	8.3157	10.0136	7.73635	6.36348	8.17009
GSM1672490	3.5	0	A	B	-1.76183	Low	74	Female	Ever	I&II	T1&T2	N1&N2&N3					826.656	2026.11	2852.76	0.520176	8.04446	7.5268	7.68199	6.78709	8.20237	7.55672	6.15429	9.49474	9.46138	7.86753	9.76942	8.10451	8.80762	10.1371	6.15596	3.81823	8.56554
GSM1672491	4.25	1	C	A	13.7596	High	48	Female	Ever	III&IV	T1&T2	N1&N2&N3					136.941	842.416	979.357	0.732543	8.38372	7.38234	6.85409	7.11884	7.66155	7.56327	6.58316	9.41814	10.1396	8.3328	9.30973	8.19518	7.98007	10.1763	6.70107	8.05349	8.35432
GSM1672492	4.16667	0	A	B	-7.63543	Low	65	Female	Ever	I&II	T1&T2	N0					417.463	1828.73	2246.19	0.594058	7.57831	8.24135	6.8658	6.89404	7.8005	7.66655	5.73596	9.1715	9.30523	8.17716	9.40209	8.09115	8.81956	10.3461	9.41635	7.26626	8.30222
GSM1672493	4.75	1	A	B	-6.7987	Low	70	Female	Ever	I&II	T1&T2	N0					1067.68	2064.39	3132.07	0.484732	8.2204	7.42536	7.03098	7.32627	8.05333	7.25168	5.84985	9.42425	9.5589	7.96487	9.91209	7.89484	8.36276	9.96312	8.74745	6.9786	7.36234
GSM1672494	1.08333	1	B	A	-9.39056	Low	79	Female	Ever	I&II	T1&T2	N0					848.418	2575.05	3423.47	0.446888	7.55794	7.44826	7.07937	7.35505	7.78228	7.39928	6.17482	9.14262	9.58538	8.83742	9.74649	8.24222	8.54643	9.96535	7.88522	4.22985	7.54008
GSM1672495	6.5	1	C	A	13.7123	High	67	Male	Ever	I&II	T1&T2	N0					-173.956	1589.67	1415.71	0.68747	7.6456	6.70885	6.52073	6.84492	8.04475	7.85864	7.08841	9.54395	9.97903	8.55957	9.76145	8.16503	8.03401	10.2912	8.82165	3.6715	8.19211
GSM1672496	4	0	C	A	10.4455	High	77	Male	Ever	I&II	T1&T2	N0					115.79	1456.21	1572	0.67063	8.33807	7.28337	7.45618	6.41216	7.8192	7.87512	6.43057	9.94233	9.3407	7.76674	9.53255	9.04371	8.10831	10.4141	7.39087	4.81084	8.49869
GSM1672497	2.75	1	C	B	10.8703	High	63	Female	Ever	III&IV	T1&T2	N1&N2&N3					969.333	3152.33	4121.66	0.35302	7.87256	7.77656	7.00116	6.85842	7.84347	7.90382	6.26047	8.69722	9.54247	8.25967	9.29345	8.2004	7.89859	9.92584	8.0501	4.94856	8.5667
GSM1672498	3.08333	0	C	A	8.85871	High	76	Female	Ever	I&II	T1&T2	N0					1592.51	3200.46	4792.96	0.259262	8.01417	7.87351	7.44471	7.06571	7.72418	7.95584	6.79947	8.84479	9.30331	8.81055	9.4521	8.89891	7.81186	10.1009	7.80056	3.73982	8.29356
GSM1672499	1.41667	1	C	B	0.8486	High	72	Male	Ever	I&II	T1&T2	N1&N2&N3					889.085	1751.01	2640.1	0.546579	8.16907	7.97998	7.90311	6.66279	7.96339	7.96216	6.14877	10.1984	9.06904	8.83395	10.0766	8.22466	8.65043	9.78122	6.98513	5.66979	7.89289
GSM1672500	2	1	B	A	-10.6696	Low	51	Female	Ever	I&II	T1&T2	N0					520.77	2274.84	2795.61	0.527323	7.77549	7.17639	6.70994	7.15396	6.80783	6.97971	5.8476	9.15773	8.68308	8.45206	9.91662	7.48825	8.90944	10.1427	7.33622	8.2683	8.30421
GSM1672501	3.66667	0	C	B	23.2892	High	63	Female	Never	I&II	T1&T2	N0					-60.3812	888.58	828.199	0.747466	9.16943	7.32087	6.88111	6.65659	7.79191	7.86061	6.2212	9.36798	10.4682	8.15255	9.70469	8.63415	8.65228	10.254	7.75753	3.50022	8.61396
GSM1672502	2.5	0	A	B	1.51977	High	80	Female	Ever	I&II	T1&T2	N0					169.13	1516.47	1685.6	0.658168	7.78105	6.9327	7.31306	7.86984	7.90449	7.66496	6.57516	9.80437	9.5238	9.09797	9.8991	7.99588	8.49577	10.0851	7.97472	3.87051	7.90055
GSM1672503	4.16667	0	A	A	2.4557	High	74	Female	Never	I&II	T1&T2	N1&N2&N3					200.833	919.018	1119.85	0.71835	8.3631	6.87249	6.80916	7.18773	7.11149	7.41316	6.36825	9.27259	9.77956	8.20221	9.23057	9.44875	8.07908	10.2116	7.58417	5.92478	8.89303
GSM1672504	7.33333	0	C	A	10.7073	High	58	Female	Ever	I&II	T1&T2	N0					74.5496	1154.44	1228.99	0.707114	8.37891	7.71675	7.0954	7.49576	8.04475	7.96954	6.20358	9.70445	10.1043	8.32835	9.81106	8.67374	8.22373	10.7489	7.70088	7.63353	8.21536
GSM1672505	3.5	0	C	A	6.66679	High	62	Female	Ever	I&II	T1&T2	N0					1525.63	2718.39	4244.02	0.336159	7.67786	7.9086	7.06972	6.80497	8.30965	7.43717	6.58067	8.76045	9.73949	8.27045	9.26284	8.12887	8.18363	10.1093	6.89245	4.25309	8.14001
GSM1672506	3.83333	0	A	B	0.0492884	High	67	Female	Missing	I&II	T1&T2	N0					1391.18	2115.4	3506.58	0.435941	8.23855	7.30755	6.97199	7.05962	8.2029	7.64288	6.39154	8.54106	8.4659	7.46831	9.41387	7.97129	8.07065	9.81874	5.22362	4.91204	8.50151
GSM1672507	4.66667	0	C	B	10.2592	High	71	Female	Ever	I&II	T1&T2	N0					1664.09	2568.26	4232.34	0.337773	8.1271	7.87351	7.26609	6.8328	7.5742	7.64369	6.47335	9.0304	9.37847	8.77315	9.74649	8.66803	8.10644	9.94664	7.44042	4.67452	8.5727
GSM1672508	3.33333	0	C	B	11.3837	High	61	Female	Ever	I&II	T1&T2	N0					819.189	2807.2	3626.39	0.420047	9.33457	7.62361	7.61947	7.21738	8.1589	7.84047	6.36627	9.02804	9.33499	8.00134	9.87517	8.15705	8.38574	10.2385	7.74058	4.40833	8.46249
GSM1672509	3.16667	0	C	B	9.87386	High	38	Female	Never	III&IV	T1&T2	N1&N2&N3					345.966	1828.18	2174.14	0.602532	8.6109	7.05066	6.66305	6.68045	7.88696	7.63436	6.268	9.32878	9.307	8.02047	9.68253	8.40773	8.36936	9.87483	7.26566	5.0708	8.5374
GSM1672510	3.58333	0	B	A	-12.3189	Low	72	Female	Ever	I&II	T1&T2	N1&N2&N3					508.042	2869.99	3378.03	0.452844	7.71724	7.7615	7.11206	7.45368	8.03572	7.48271	6.34737	8.87912	9.1012	7.57676	9.94522	8.87813	8.30413	10.6444	7.90692	6.27424	7.81885
GSM1672511	4.58333	0	C	B	8.79089	High	43	Female	Ever	I&II	T1&T2	N0					491.297	1845.87	2337.17	0.583263	8.22683	7.23787	7.83723	6.75287	8.62358	7.75652	6.75308	9.61203	10.0071	8.57326	9.34535	8.1698	8.08663	10.4215	8.70524	7.86691	8.41761
GSM1672512	1.41667	1	A	B	-0.210629	High	65	Female	Never	III&IV	T1&T2	N1&N2&N3					1245.49	1849.77	3095.26	0.489451	8.32719	7.72073	6.8574	7.17483	7.80515	7.65956	6.56188	8.88214	10.161	7.95526	9.55924	8.50211	7.95348	11.138	8.93395	8.2242	8.40632
GSM1672513	3	0	C	A	-4.06849	Low	54	Female	Never	I&II	T1&T2	N0					473.701	1279.43	1753.13	0.650672	6.98824	7.85304	7.36548	6.82603	7.93886	7.74431	6.46551	8.83387	8.85363	8.34361	9.53092	8.41432	7.80115	10.2477	8.05935	3.90422	8.42191
GSM1672514	0.833333	1	C	B	7.29798	High	79	Female	Never	I&II	T1&T2	N1&N2&N3					1017.41	2143.16	3160.57	0.481069	8.03436	7.29364	7.0996	7.08258	8.06539	7.37716	6.65837	9.95668	9.37847	8.04031	9.3978	9.29414	8.30775	10.7353	7.48579	7.14864	8.3612
GSM1672515	1.91667	1	A	B	2.01133	High	61	Male	Never	I&II	T1&T2	N0					-377.634	72.7511	-304.883	0.847131	7.52183	6.55221	6.79269	7.17216	7.97854	7.97585	7.30348	9.11764	9.58858	8.78664	9.43506	8.06679	8.61759	10.9452	6.34128	5.38923	9.03491
GSM1672516	5.16667	0	C	B	8.25598	High	74	Male	Ever	I&II	T1&T2	N0					-315.089	527.594	212.504	0.804371	7.51543	6.81957	7.4907	7.35101	7.68711	8.14947	6.05198	8.84872	9.45338	8.75203	9.61725	8.1756	8.14596	10.4141	8.15201	5.83726	8.0231
GSM1672517	7.08333	0	C	B	8.65735	High	80	Female	Ever	I&II	T3&T4	N0					353.44	1799.7	2153.14	0.60499	7.94008	7.84911	6.76667	6.91121	7.44295	7.50998	5.97152	9.02922	9.62297	9.09864	9.30692	8.12609	8.1856	10.1851	9.15267	9.09489	7.97497
GSM1672518	3.91667	1	B	A	-4.17627	Low	68	Female	Ever	I&II	T1&T2	N0					699.105	1306.38	2005.48	0.622104	7.60031	7.3035	8.11593	7.41814	8.18914	7.5787	6.26219	8.82908	9.7993	9.41517	9.20523	9.05121	8.33384	10.7489	9.0574	4.89039	8.31776
GSM1672519	4	1	C	B	9.24705	High	64	Female	Ever	I&II	T1&T2	N0					469	1870.38	2339.38	0.582999	8.31074	7.02852	7.88377	7.40105	7.95314	7.61299	6.38178	9.18051	9.08467	9.944	9.214	8.21734	7.92571	10.0113	8.14775	4.63407	8.00697
GSM1672520	4.75	0	C	A	14.7156	High	58	Female	Ever	I&II	T1&T2	N1&N2&N3					381.611	992.405	1374.02	0.691902	9.36362	6.17592	6.95173	7.9464	7.98934	7.44049	6.5214	8.99977	9.57417	9.31354	9.75967	8.13529	8.00139	10.4608	7.15121	6.58779	8.80296
GSM1672521	3.58333	0	C	B	6.75093	High	57	Male	Ever	I&II	T1&T2	N0					962.097	2456.39	3418.49	0.447542	8.29704	7.56211	7.1985	6.97572	8.05845	7.94222	6.66937	9.26713	9.44113	8.05815	9.38317	8.01374	8.39271	9.83998	7.91312	4.44624	9.3902
GSM1672522	3.41667	0	C	A	7.78875	High	57	Female	Ever	I&II	T1&T2	N0					1399.67	2559.11	3958.78	0.375287	8.1872	7.51643	6.93628	7.45226	7.74912	7.78236	6.77176	9.01888	9.40281	8.51795	9.43015	8.17215	8.0453	10.33	7.89214	4.16951	9.57317
GSM1672523	3.58333	0	C	B	17.4243	High	67	Male	Never	I&II	T1&T2	N0					530.796	2101.46	2632.26	0.547542	8.12621	7.69019	7.52154	6.52932	8.27885	7.87302	6.6082	9.3302	10.391	8.62382	9.55399	8.79411	7.97553	10.4215	6.1269	4.52252	7.53163
GSM1672524	2.66667	0	B	B	-8.51055	Low	75	Female	Ever	I&II	T1&T2	N1&N2&N3					274.963	296.306	571.27	0.771982	8.56615	6.71856	7.7524	7.92761	8.05845	7.67926	5.92756	9.21596	9.73203	9.08831	9.43669	8.01246	8.38052	10.1794	7.99612	3.69167	8.43667
GSM1672525	5.33333	0	C	A	10.5065	High	74	Male	Never	I&II	T1&T2	N0					1221.87	2643.29	3865.16	0.387989	8.44457	7.73687	7.0067	6.59966	7.97762	8.14294	6.66547	9.46134	9.77432	8.67348	9.53255	8.29996	8.11628	10.657	6.17205	4.69429	7.83272
GSM1672526	8.91667	0	C	B	6.63772	High	59	Male	Ever	I&II	T1&T2	N0					634.5	2076.46	2710.96	0.537839	7.48086	6.99785	5.42631	7.28866	8.13663	6.2864	4.79955	8.88315	9.33971	8.32959	9.64593	7.26893	6.6602	8.86236	7.84583	4.57754	9.36539
GSM1672527	2.08333	1	C	B	12.5762	High	75	Male	Ever	I&II	T1&T2	N0					486.923	1279.07	1765.99	0.649238	7.27144	7.25687	5.46645	6.86361	7.7139	6.87052	4.2975	8.97109	10.1218	7.73511	9.70644	7.03439	7.56129	9.15051	6.36153	6.99521	8.97569
GSM1672528	8	0	C	B	-4.34902	Low	60	Female	Ever	I&II	T1&T2	N0					1407.63	2818.84	4226.48	0.338584	7.29056	7.38361	6.99367	7.31789	7.87482	7.10915	5.37054	9.19085	9.1139	7.52683	9.25225	7.84504	7.35532	10.1037	5.59478	4.3467	9.03136
GSM1672529	8.16667	0	A	B	-5.80369	Low	41	Female	Ever	I&II	T1&T2	N0					1384.98	1969.54	3354.52	0.455918	6.33214	7.10976	5.87026	7.35816	8.80208	6.1986	4.45865	9.37078	9.41937	7.6728	9.42553	7.01018	7.53265	9.32261	8.3397	7.17338	9.09901
GSM1672530	3.08333	1	A	B	-2.99458	Low	59	Male	Ever	I&II	T1&T2	N0					101.715	2073.78	2175.5	0.602373	6.85152	7.28852	6.15012	7.80306	8.18531	6.82286	5.55372	8.95785	9.28321	7.36662	9.63871	8.35465	8.07487	10.2573	6.75973	6.56611	8.4058
GSM1672531	7.5	0	A	A	-4.41068	Low	60	Female	Ever	I&II	T1&T2	N0					1643.92	2939.91	4583.83	0.288783	6.98704	7.76486	6.36441	6.87495	8.44635	7.17306	5.5957	8.86281	8.39319	8.08497	9.36527	7.74423	7.43069	9.94218	6.51659	5.3164	8.72553
GSM1672532	3.33333	0	A	B	0.437569	High	43	Male	Ever	I&II	T1&T2	N1&N2&N3					1306.06	2589.97	3896.03	0.383808	7.77428	7.54315	6.77436	7.2147	8.40428	7.43524	5.56459	9.62309	9.14967	8.76413	9.5212	7.32314	8.03983	9.72921	6.63957	3.15643	8.77151
GSM1672533	5.91667	1	C	A	-0.970637	High	54	Male	Ever	I&II	T1&T2	N0					1016.16	2653.65	3669.81	0.414254	7.42866	7.70671	6.25188	6.58464	8.13771	6.99666	5.94623	9.04559	9.00234	7.9737	9.19141	7.27156	7.4491	10.0669	5.94335	5.46777	7.85623
GSM1672534	0.75	1	A	B	-7.20656	Low	52	Female	Ever	I&II	T1&T2	N1&N2&N3					668.309	2791.73	3460.04	0.442079	7.57426	7.54568	6.65382	7.02278	8.11974	6.21861	5.23749	9.25073	9.09398	7.08819	9.48298	6.65395	7.47488	9.90546	8.57231	3.65901	8.6586
GSM1672535	9.16667	0	A	B	-5.65303	Low	47	Male	Ever	I&II	T1&T2	N0					1800.92	2635.43	4436.35	0.30944	7.21654	7.91149	7.24639	7.60827	8.42144	7.00886	5.84087	9.09065	9.20472	8.29013	9.70644	7.73827	8.14596	9.8487	6.38221	6.55931	9.0413
GSM1672536	9.16667	0	C	B	-0.132109	High	55	Female	Ever	I&II	T1&T2	N0					1151.52	2585.3	3736.83	0.405281	6.29694	7.8361	6.32001	6.73143	8.67005	6.86877	5.40822	8.949	9.307	8.44479	9.06879	8.69557	7.84777	9.53186	6.85142	7.2165	8.57082
GSM1672537	0.5	1	B	C	-19.4058	Low	66	Female	Never	I&II	T1&T2	N0					579.239	2262.47	2841.71	0.521561	7.27875	7.7284	6.0822	7.55281	8.34943	6.50932	4.70193	8.78991	8.76977	8.12574	10.1041	7.43713	7.5151	9.09794	8.46107	6.52559	9.1592
GSM1672538	7.91667	1	C	B	-1.71611	Low	70	Female	Ever	I&II	T1&T2	N1&N2&N3					938.966	2120.46	3059.42	0.494032	7.52672	7.17347	7.00207	7.44624	8.50502	7.32355	6.00588	9.34339	9.34717	8.61279	9.36669	7.25314	8.09388	9.64762	6.68955	4.00612	8.8338
GSM1672539	3.16667	1	A	B	-3.19004	Low	68	Male	Ever	I&II	T1&T2	N0					59.8235	1895.92	1955.74	0.627804	7.23614	7.95438	5.99595	7.38823	8.99987	7.04168	5.88275	9.11764	9.32753	7.80463	9.28411	7.70114	7.56847	10.4827	6.96234	4.84054	8.47863
GSM1672540	0.75	1	B	B	-17.2869	Low	61	Female	Ever	I&II	T1&T2	N0					1747.5	1492.06	3239.56	0.470872	7.63141	7.61697	7.09082	6.99245	7.98737	7.04559	5.81451	9.19613	9.32936	8.0892	9.23563	8.15158	8.23735	9.96071	8.44261	6.70488	8.81062
GSM1672541	7.25	0	A	C	-9.0141	Low	60	Female	Ever	I&II	T1&T2	N0					-289.693	1559.95	1270.25	0.702818	8.01417	7.23499	6.73408	7.38088	8.16646	6.82026	5.63377	9.88781	9.18965	7.79148	9.30429	7.43787	9.07415	9.95368	8.3397	7.9002	8.12595
GSM1672542	7.33333	0	C	B	-5.10828	Low	35	Male	Ever	I&II	T1&T2	N0					959.74	2067.51	3027.25	0.498132	7.10267	7.79262	6.59148	6.66863	8.26999	7.12669	5.54717	8.57572	9.23632	7.70115	9.4625	6.72659	7.3911	9.74089	7.26441	3.08683	8.7151
GSM1672543	6.16667	0	A	B	-8.95805	Low	53	Female	Ever	I&II	T1&T2	N1&N2&N3					937.559	2632.31	3569.87	0.427562	7.18228	8.30394	6.68367	7.07119	8.24251	6.64337	5.88759	8.63481	9.30523	7.45931	9.35235	7.1953	7.81646	10.2663	7.97636	6.62972	7.7993
GSM1672544	0.666667	1	B	C	-20.1186	Low	54	Male	Ever	I&II	T1&T2	N1&N2&N3					992.054	1391.42	2383.48	0.577728	7.02014	8.14669	7.00836	7.71267	8.3405	7.06383	6.08397	8.75301	9.37174	7.64948	9.55226	7.78665	8.18169	9.77519	6.97867	4.93279	8.17343
GSM1672545	4.91667	0	C	A	13.6983	High	73	Female	Ever	I&II	T1&T2	N0					-591.536	1153.3	561.763	0.772868	8.16044	6.67075	5.6312	7.92242	8.19622	7.48139	5.88386	10.5964	9.60683	8.50241	9.75017	8.50444	8.26419	10.4904	8.72654	4.7781	8.30993
GSM1672546	4.58333	0	B	A	-11.0614	Low	38	Female	Ever	I&II	T1&T2	N0					246.696	1738.58	1985.28	0.624423	7.67829	7.45881	7.09332	7.61408	7.86587	7.43454	5.43853	9.45322	8.68866	7.68498	9.92099	7.92713	8.38353	10.1511	8.90391	9.03614	8.33899
GSM1672547	3	0	B	B	-9.39204	Low	58	Male	Ever	I&II	T1&T2	N0					428.351	2581.88	3010.24	0.500297	7.48046	7.7592	6.68028	7.32627	8.03421	7.22512	5.94659	9.17658	9.20383	7.77454	9.35794	7.88564	8.05616	9.73882	7.73682	5.60626	9.37882
GSM1672548	1.25	1	C	A	3.60728	High	65	Male	Ever	I&II	T1&T2	N0					1572.74	2834.83	4407.57	0.313455	7.86911	7.53373	6.5774	6.82955	8.17723	6.74136	5.77482	8.70093	9.20136	7.3842	8.94767	7.10734	7.55195	10.194	6.84463	4.03771	8.8974
GSM1672549	7.08333	0	B	A	-14.8044	Low	66	Female	Never	I&II	T1&T2	N0					889.66	2199.5	3089.16	0.490232	7.28731	8.49338	6.89413	7.01065	7.71758	7.33507	6.38315	9.00884	9.08623	8.19367	10.1274	7.88104	8.144	10.1259	7.96058	7.46035	8.86311
GSM1672550	0.75	1	A	B	-11.6572	Low	66	Male	Ever	I&II	T1&T2	N1&N2&N3					-224.23	222.621	-1.6084	0.822644	7.59714	7.63733	6.17786	6.9283	8.48944	6.61535	4.1425	9.90366	8.76788	7.83433	9.80258	6.53035	8.30775	10.5096	8.5799	5.78972	8.70204
GSM1672551	0.916667	1	B	A	-17.8947	Low	76	Male	Ever	I&II	T1&T2	N1&N2&N3					391.57	2834.31	3225.88	0.472643	7.35297	6.40791	6.47218	7.76526	7.73083	6.90241	6.24601	9.47779	9.05651	8.5469	9.54239	7.98642	8.14986	10.0718	7.35184	5.50474	8.095
GSM1672552	6.58333	1	C	A	2.97394	High	53	Male	Ever	I&II	T1&T2	N0					1634.25	3113.07	4747.32	0.265727	7.41853	7.99707	7.07893	7.09608	8.16324	7.47243	6.56381	8.8398	9.41644	8.01325	9.13014	8.08941	8.18296	9.87702	7.79464	7.24351	8.74146
GSM1672553	8.75	0	C	A	9.67255	High	60	Male	Ever	I&II	T1&T2	N0					298.544	2063.83	2362.37	0.580254	7.31717	7.71344	6.39082	7.78488	8.35482	7.09333	6.10643	9.23475	9.00086	8.38475	10.0282	8.61308	8.44478	9.24743	7.91059	5.20979	9.24391
GSM1672554	8.08333	0	B	A	-20.352	Low	40	Female	Ever	I&II	T1&T2	N0					1206.5	2596.8	3803.29	0.396342	6.53195	7.95474	6.13993	6.69212	8.1409	6.8485	5.36451	8.75212	8.77632	7.75281	9.49701	7.27956	7.80828	9.81874	6.43947	4.90665	8.71574
GSM1672555	0.333333	1	A	C	-11.7934	Low	67	Male	Ever	I&II	T1&T2	N1&N2&N3					972.866	1376.88	2349.75	0.581762	7.48499	7.59644	7.19317	6.64907	8.21	6.92589	5.723	8.80147	8.81184	8.09889	9.57615	6.49077	7.92956	9.63334	6.80413	6.27466	8.29959
GSM1672556	3	1	A	B	-0.723431	High	62	Male	Ever	I&II	T1&T2	N0					688.484	1022.11	1710.59	0.655402	7.97846	7.46241	7.08998	7.3031	7.89496	7.41057	5.52763	9.61023	9.43234	8.43925	9.66065	8.16691	8.64949	10.3936	6.46358	8.05454	8.31666
GSM1672557	3.66667	1	C	B	10.4746	High	61	Male	Never	I&II	T1&T2	N1&N2&N3					-308.685	815.103	506.417	0.777998	8.26463	7.74735	6.6871	7.18703	8.20121	7.04795	6.12139	9.86278	9.57755	7.26037	9.52287	8.16132	8.18169	10.3496	5.53042	8.08617	9.62852
GSM1672558	6.16667	1	A	A	-0.71301	High	63	Male	Ever	I&II	T1&T2	N1&N2&N3					149.505	1858.43	2007.94	0.621822	7.54749	7.25335	6.3025	7.03826	8.77289	6.40166	4.68443	9.4693	8.60096	8.04652	9.75575	6.97112	7.71044	10.0436	7.60586	5.0651	8.41398
GSM1672559	1.08333	1	C	A	1.62699	High	62	Male	Ever	I&II	T1&T2	N1&N2&N3					892.727	1956.32	2849.05	0.520641	7.1514	7.58506	5.75149	6.01872	8.26154	6.76306	5.27735	9.28233	9.11228	7.69053	9.09822	7.16537	7.99205	9.92584	8.98076	6.15946	8.55199
GSM1672560	7.5	0	A	B	0.0604681	High	51	Female	Ever	I&II	T1&T2	N0					910.427	1925.66	2836.08	0.522265	7.5685	7.62781	6.62042	7.08971	8.08694	7.38148	5.91195	9.30861	9.06137	7.91968	9.14354	8.01032	7.69113	9.94893	6.32943	6.9024	8.90047
GSM1672561	7.08333	0	A	B	-6.52846	Low	53	Female	Ever	I&II	T1&T2	N0					189.042	1644.69	1833.73	0.641643	7.5844	7.65364	7.04279	6.79455	8.00276	6.99096	5.9947	9.15014	9.72827	8.49094	9.61902	8.00325	8.25178	10.188	3.13261	6.41879	9.03809
GSM1672562	5.91667	1	A	B	2.81087	High	56	Female	Ever	I&II	T1&T2	N1&N2&N3					66.8955	1578.87	1645.76	0.662559	7.86661	7.61475	7.57191	6.90581	7.8832	7.43062	5.65409	9.30429	9.31173	8.84183	9.92516	7.64351	8.39346	10.3496	8.01935	5.07925	8.4009
GSM1672563	5.33333	1	C	B	0.0613649	High	61	Male	Ever	I&II	T1&T2	N1&N2&N3					1027.25	1412.34	2439.59	0.570985	7.14048	7.2402	7.07341	7.1755	8.18318	7.19295	5.30365	8.7109	9.06827	8.29852	9.71223	7.0271	7.77911	9.5576	6.30327	3.5649	9.08557
GSM1672564	5.41667	1	A	B	-8.45249	Low	52	Female	Ever	I&II	T1&T2	N0					1210.38	2198.35	3408.73	0.448823	7.79195	7.26862	7.03141	6.87919	8.3405	7.2448	5.88915	9.1526	9.035	8.24266	9.41683	7.69666	8.35228	9.92809	5.74484	3.66807	8.71574
GSM1672565	5.66667	0	A	B	-1.09754	High	60	Male	Ever	I&II	T1&T2	N0					908.436	1239.93	2148.37	0.605548	7.67202	7.65625	6.26774	7.35101	7.73491	7.27908	5.77409	9.02686	9.63011	8.2585	9.66793	7.8071	8.18363	9.86608	6.63158	3.01148	9.22719
GSM1672566	5.33333	0	C	B	3.37137	High	57	Male	Ever	I&II	T1&T2	N1&N2&N3					184.232	775.438	959.67	0.734508	7.40185	7.32471	7.41784	6.94402	8.42748	7.62134	5.79612	9.31287	9.59096	7.80727	9.75767	7.72092	7.72347	9.96535	7.02025	4.56015	8.4652
GSM1672567	5.25	0	A	B	0.783416	High	46	Female	Missing	I&II	T1&T2	N0					-533.819	131.962	-401.857	0.854609	8.39602	7.20101	7.0811	7.33931	6.96729	7.16828	6.19303	9.10926	9.45436	9.10957	9.70279	7.67506	8.83708	9.82086	5.38199	4.04163	8.65794
GSM1672568	1.08333	1	C	B	0.936285	High	71	Male	Ever	I&II	T1&T2	N1&N2&N3					-81.1253	1046.93	965.802	0.733896	6.73927	6.61255	6.62173	6.90902	8.41403	5.98461	5.0063	9.00765	9.09874	7.66184	8.59698	6.16121	7.46682	9.36164	6.46075	5.84715	8.99445
GSM1672569	7.91667	0	B	B	-12.1434	Low	53	Male	Ever	I&II	T1&T2	N1&N2&N3					-291.349	1597.25	1305.9	0.699085	6.67421	7.85757	6.24413	7.78578	7.93607	6.95619	5.82991	9.37964	9.17283	8.08955	9.5558	7.34135	8.20141	9.73301	7.90481	6.74177	7.84333
GSM1672570	6.16667	0	A	B	1.34435	High	68	Male	Ever	I&II	T1&T2	N1&N2&N3					1540.14	2238.03	3778.18	0.399725	7.37724	7.29013	6.15794	7.28764	8.12559	6.88066	5.24753	9.2413	9.28849	8.12721	9.07991	8.09351	7.8093	9.26578	7.35812	4.26367	9.3559
GSM1672571	4.75	1	C	B	13.5064	High	72	Female	Ever	I&II	T1&T2	N1&N2&N3					735.038	1522.56	2257.6	0.59271	7.94232	7.61175	6.40888	7.26586	8.70067	7.03721	5.5248	9.38118	10.0071	8.10987	9.23563	6.79106	7.91365	9.58867	7.13966	4.93279	8.90985
GSM1672572	4.66667	1	C	A	8.43301	High	68	Female	Ever	I&II	T1&T2	N0					-134.589	1941.02	1806.43	0.644712	7.33203	6.91046	6.4914	7.1543	7.98837	7.26761	6.24567	9.32878	9.39711	7.54161	9.31238	8.22557	7.42393	9.94664	8.02902	4.44264	8.38599
GSM1672573	4	0	A	B	-6.42706	Low	65	Male	Ever	I&II	T1&T2	N1&N2&N3					670.37	1242.03	1912.4	0.632743	7.30189	7.13924	7.05004	7.49185	8.12872	7.38851	5.78228	9.18956	9.73703	8.68635	9.45362	7.98514	8.38882	10.0184	7.23848	6.55759	7.98772
GSM1672574	4.08333	0	C	B	10.5599	High	68	Female	Never	I&II	T1&T2	N0					1344.96	2037.12	3382.08	0.452315	6.71884	7.6705	6.99787	7.30914	7.24397	7.30025	5.68076	9.32878	9.81523	8.01672	9.28411	8.0646	7.75205	9.56623	6.82113	4.21969	9.20042
GSM1672575	2.33333	0	A	B	-1.81834	Low	68	Male	Ever	I&II	T1&T2	N0					1977.97	2414.66	4392.63	0.315536	7.41732	7.27504	6.8658	7.2163	7.59574	7.31879	6.05418	9.14632	8.94408	8.537	9.03625	8.63115	8.54901	9.67731	7.02589	3.22692	9.14783
GSM1672576	3	0	A	B	-4.10859	Low	57	Female	Ever	I&II	T1&T2	N0					1667.81	3223.5	4891.31	0.245293	7.33325	7.2344	6.3954	7.29227	8.75071	6.77205	5.18285	9.67736	9.3359	7.42786	9.35526	6.67546	6.32391	9.29628	6.54947	6.31927	8.56203
GSM1672577	3.33333	0	A	B	-2.20909	Low	56	Female	Missing	I&II	T1&T2	N0					1244.66	1260.62	2505.27	0.563044	7.82912	7.73042	7.40747	7.45755	7.82842	7.35284	5.76349	9.04902	9.48643	8.19662	9.25489	7.96215	7.97726	10.0461	7.96974	5.88686	8.96835
GSM1672578	3.08333	0	B	A	-8.16184	Low	56	Male	Ever	I&II	T1&T2	N0					799.802	2948.1	3747.9	0.403795	7.60564	7.14082	6.79269	7.57067	7.98712	7.66109	6.14706	9.02456	9.30428	8.39982	9.55059	8.21784	7.88274	10.0982	8.3198	5.67027	8.51925
GSM1672579	3.33333	0	C	B	-1.67417	Low	51	Female	Missing	I&II	T1&T2	N0					405.63	1998.51	2404.14	0.575249	6.85567	7.5984	6.09971	6.18011	8.05481	6.64028	4.89053	8.6678	8.91285	7.24327	8.87809	6.84141	7.00475	8.94116	7.74545	2.3589	8.69175
GSM1672580	1.91667	1	C	B	-2.97017	Low	68	Female	Ever	I&II	T1&T2	N0					1567.01	2602.73	4169.73	0.346409	7.40146	7.44859	6.63009	6.34029	8.43247	6.39353	4.62895	9.30137	8.90656	7.48937	9.20143	6.94484	6.43061	9.35595	8.29841	5.15015	9.11347
GSM1672581	6.33333	0	A	A	-0.799722	High	61	Male	Ever	I&II	T1&T2	N0					639.214	1689.25	2328.46	0.5843	8.17141	7.23151	6.8641	7.23493	8.39393	7.34353	5.9045	8.89125	9.497	9.06827	9.75385	7.39102	7.5827	9.59391	6.90668	3.92226	8.6872
GSM1672582	2.83333	1	C	B	-5.10076	Low	62	Female	Ever	I&II	T1&T2	N0					1564	2120.46	3684.47	0.412295	7.84176	7.17029	6.64476	6.03642	8.05481	6.54547	5.129	9.09065	8.89093	7.53628	9.31924	6.76084	6.65834	9.58006	6.18308	3.41825	9.15833
GSM1672583	5.5	0	C	B	-2.91245	Low	73	Male	Never	I&II	T1&T2	N0					1300.81	1655.5	2956.31	0.507134	7.30554	6.47487	6.74463	4.91813	8.86833	6.00789	4.52835	8.949	8.15926	7.73039	9.25901	6.38261	6.42879	9.16014	6.51448	3.58957	9.01344
GSM1672584	2.41667	1	A	C	-6.6378	Low	63	Female	Ever	I&II	T1&T2	N1&N2&N3					-694.634	-771.418	-1466.05	0.92499	7.28856	7.13219	6.34828	7.02795	8.03619	7.10396	5.32919	10.6469	8.7537	8.49353	9.98191	7.11372	7.52033	10.3631	6.35091	7.4073	8.93522
GSM1672585	0.583333	1	A	B	-10.9544	Low	72	Male	Never	I&II	T1&T2	N0					-546.763	393.686	-153.077	0.835081	7.55716	7.46557	6.8164	7.1755	8.43564	6.44453	5.24709	9.62867	9.63478	7.69449	10.2206	7.60921	8.03514	10.6103	9.72024	8.18776	8.69754
GSM1672586	4.41667	0	C	A	10.4834	High	57	Female	Ever	I&II	T1&T2	N0					-848.75	734.293	-114.457	0.831948	7.35654	6.47559	6.95632	7.69103	7.83693	6.56453	5.93496	9.46134	9.76001	8.63961	9.72151	7.73353	7.73231	9.72137	7.69186	4.10014	8.9344
GSM1672587	5.25	0	C	B	2.60912	High	55	Female	Missing	I&II	T1&T2	N0					587.751	1759.88	2347.63	0.582015	7.26564	7.99896	6.3232	4.81552	8.11093	6.17747	4.421	9.54024	9.06295	6.91032	9.36972	6.53195	6.79082	9.20628	5.88535	2.70206	9.12466
GSM1672588	1.91667	0	C	B	0.0630333	High	64	Male	Ever	I&II	T1&T2	N0					1856.22	2835.46	4691.68	0.273592	7.2836	7.73789	6.63394	7.03468	8.28166	7.17795	5.59931	8.87598	9.26433	7.78683	9.69529	7.88732	7.15684	10.0591	8.20588	5.04615	8.86672
GSM1672589	5.16667	0	A	B	-3.5819	Low	40	Female	Ever	I&II	T1&T2	N0					308.45	1825.83	2134.28	0.607191	8.06876	7.45628	6.86073	7.36914	8.3063	7.05234	5.68501	9.10037	9.57867	8.40063	10.0306	7.7899	7.80171	10.6103	8.18953	6.68194	8.59011
GSM1672590	0.583333	1	A	C	-10.5961	Low	75	Female	Never	I&II	T3&T4	N0					771.346	2332.76	3104.1	0.488319	7.66781	7.88616	6.45426	6.3561	8.40002	6.19069	4.63287	10.0527	8.76914	7.06203	9.92313	7.06567	6.51213	9.94444	8.16724	6.95037	8.32749
GSM1672591	2.16667	0	A	B	-3.30942	Low	60	Male	Ever	I&II	T1&T2	N0					1347.41	2652.64	4000.05	0.369665	7.55035	7.70874	5.91302	6.93368	8.68165	6.5712	5.24753	9.07631	9.41549	7.51183	9.7292	7.3763	7.12911	10.2632	8.46321	6.95812	8.74892
GSM1672592	3.33333	0	A	A	-3.35723	Low	58	Female	Ever	I&II	T1&T2	N0					1154.78	2976.36	4131.15	0.351717	7.30111	7.79816	6.44629	6.83809	8.03774	6.90103	5.08671	9.38872	9.3765	7.69615	9.47357	7.45394	7.71091	10.0287	8.30299	4.50878	8.8894
GSM1672593	2.5	0	A	B	-6.01617	Low	64	Male	Ever	I&II	T1&T2	N0					984.277	2551.56	3535.83	0.432073	7.78936	7.93927	6.50237	6.956	8.63949	6.2333	4.40826	9.02241	9.59423	7.38437	10.0187	7.0206	6.88662	10.1621	8.53347	5.40264	8.50382
GSM1672594	3.33333	0	A	A	-0.159113	High	62	Male	Ever	I&II	T1&T2	N0					508.294	1330.19	1838.48	0.641108	7.26246	7.28017	6.94503	6.73725	8.22594	6.59298	4.21945	9.40745	8.29936	7.5724	9.89477	6.93064	7.43657	9.89208	6.04344	4.51323	8.63926
GSM1672595	7	0	C	B	10.518	High	75	Male	Never	I&II	T1&T2	N0					1185.28	2129.92	3315.2	0.461048	7.72957	7.02009	6.15012	6.79874	8.32352	7.26707	6.03374	9.17276	9.72706	7.33629	9.23436	7.92883	7.7486	9.86837	6.96777	6.26883	9.26283
GSM1672596	1.5	1	A	B	1.76313	High	76	Male	Ever	I&II	T1&T2	N0					879.087	1412.9	2291.98	0.588638	7.92706	7.20387	6.86934	6.18936	9.15488	7.34412	5.81676	9.96817	9.79657	7.17739	9.74834	7.99544	7.20796	10.569	8.65572	4.34279	8.53918
GSM1672597	2.08333	1	C	B	0.993928	High	59	Female	Ever	I&II	T1&T2	N1&N2&N3					1062.62	1932.65	2995.27	0.502198	7.30512	7.51101	6.27358	7.12728	8.56251	7.03484	5.67442	9.20016	9.48858	8.21094	9.699	7.54028	7.53088	9.98461	7.80897	3.97379	8.50093
GSM1672598	6.66667	0	C	A	1.88152	High	54	Male	Ever	I&II	T1&T2	N0					1256.96	1061.38	2318.35	0.585505	7.28608	7.28978	6.54976	7.20804	8.41403	6.97141	5.58494	9.67161	9.84494	8.16175	9.09604	8.35104	8.19812	10.0644	7.46486	4.7039	8.94206
GSM1672599	1	1	B	A	-11.4486	Low	74	Male	Ever	I&II	T1&T2	N1&N2&N3					529.306	1886.6	2415.91	0.573836	6.73043	7.97698	6.67382	7.28353	8.13663	7.40744	6.00477	9.51609	9.4917	8.39448	9.29871	7.8781	8.43136	10.0017	7.79265	6.75432	8.39075
GSM1672600	2.66667	0	C	A	3.1754	High	70	Female	Never	I&II	T1&T2	N0					1096.9	2455.08	3551.98	0.429933	7.56933	7.40579	6.36758	7.05865	8.29086	7.09937	5.69748	9.56883	9.63011	7.69753	10.0237	7.88312	8.05078	10.1822	6.75567	4.07467	8.12214
GSM1672601	8.75	0	C	B	3.81104	High	68	Female	Ever	I&II	T1&T2	N0					1037.56	2659.48	3697.05	0.410612	6.57409	7.8579	6.71085	7.12823	8.79135	7.16453	5.26708	9.1665	9.83947	7.97199	9.41239	7.41028	7.54442	9.93501	7.16724	4.45226	8.74481
GSM1672602	6.75	0	A	B	-0.96406	High	69	Male	Ever	I&II	T3&T4	N0					-130.652	1317.08	1186.43	0.711517	7.7201	7.50583	5.9327	7.21238	8.44822	6.92496	5.46184	8.90406	9.93658	7.86618	10.0816	8.35211	8.45518	9.87483	7.04327	6.49166	8.79338
GSM1672603	6.25	0	C	B	2.15725	High	75	Male	Ever	I&II	T1&T2	N0					465.062	2543.96	3009.03	0.50045	7.21407	7.41372	6.64519	7.04052	7.85499	7.302	5.73557	9.19211	9.46659	8.11064	9.08344	8.22798	8.14272	10.1401	7.61215	6.37797	8.64856
GSM1672604	8.08333	0	C	B	15.9468	High	64	Male	Ever	I&II	T1&T2	N0					373.459	1487.33	1860.78	0.638592	8.11974	7.61603	6.04084	6.89529	7.88557	7.61747	6.05773	8.65213	10.3101	7.10776	9.405	7.79833	8.0088	10.2414	7.24748	6.35753	9.39237
GSM1672605	1.5	1	A	B	2.18545	High	79	Male	Never	I&II	T1&T2	N1&N2&N3					645.35	1547.79	2193.14	0.600304	8.1113	7.16811	7.04834	7.4807	7.83693	7.37148	6.00233	9.05019	9.35193	8.94723	10.1375	8.30239	8.23333	10.254	5.5076	4.86919	8.5993
GSM1672606	2.66667	1	C	B	-0.134791	High	69	Male	Ever	I&II	T1&T2	N0					388.752	1533.79	1922.55	0.631589	6.91425	7.54126	6.39679	7.0534	8.88379	6.93039	5.50262	9.09299	9.32571	8.06661	9.76534	8.24372	7.96652	9.76894	6.48782	6.13058	8.6343
GSM1672607	0.833333	1	B	A	-15.9729	Low	77	Male	Ever	I&II	T1&T2	N1&N2&N3					816.46	3063.06	3879.52	0.386045	7.59553	7.34043	6.79992	6.84429	8.05738	6.30017	5.22483	9.33317	9.05429	7.94365	9.87098	7.40834	7.30468	9.43937	6.86987	5.28403	8.87325
GSM1672608	3.745	1	A	A	-0.594082	High	66	Female	Ever	I&II	T1&T2	N0					342.875	1466.5	1809.38	0.644381	8.01551	7.48318	7.446	7.98399	7.69806	7.85099	6.51462	9.42915	9.81134	9.09996	9.94522	8.32731	9.13135	10.6957	8.77138	7.70384	7.7802
GSM1672609	2.89667	1	A	A	-0.537262	High	79	Male	Ever	I&II	T1&T2	N0					459.041	1175.62	1634.66	0.663779	8.7908	7.60163	7.63594	7.37361	8.13771	7.94005	7.09784	10.5564	9.34532	9.45795	9.82546	8.78628	8.98862	10.7311	7.17242	3.94255	8.28549
GSM1672610	1.65333	1	B	B	-8.02765	Low	72	Female	Ever	I&II	T1&T2	N0					-251.376	870.12	618.745	0.767534	7.74866	7.75577	7.34689	7.07601	8.34224	7.26309	6.25055	9.54564	9.42327	8.26005	9.7793	9.49668	8.89295	10.8544	7.57607	6.54562	8.42245
GSM1672611	0.7175	1	A	C	-0.43068	High	67	Male	Ever	III&IV	T3&T4	N1&N2&N3					1409.83	2020.55	3430.38	0.445981	8.29036	8.01703	7.72269	7.54612	7.80695	7.81898	6.4763	8.97109	9.61495	8.73022	9.79289	8.51715	8.37682	10.7965	7.37867	6.7405	8.19833
GSM1672612	0.0441667	1	C	A	10.8033	High	79	Female	Ever	III&IV	T1&T2	N1&N2&N3					600.376	2260.42	2860.8	0.519168	8.14305	8.05072	7.59109	7.6414	7.70864	8.1305	6.65358	9.13509	10.1343	9.61212	9.54239	9.37685	8.37079	10.4323	6.09113	4.72806	7.1846
GSM1672613	3.12917	1	B	A	-5.80616	Low	74	Female	Ever	III&IV	T1&T2	N1&N2&N3					376.296	1293.07	1669.37	0.659959	8.37788	7.57273	7.90178	7.33591	7.75585	7.85301	6.63973	9.02122	9.71459	8.79367	9.57127	8.77378	8.79146	11.3634	8.11925	8.64963	8.29112
GSM1672615	10.275	0	A	B	0.603085	High	40	Male	Ever	I&II	T1&T2	N0					1107.07	2153.35	3260.42	0.468169	8.60973	7.55986	7.61519	7.30946	7.81969	7.50109	6.31494	9.52277	9.66449	9.6246	10.014	8.83012	8.6362	10.5173	7.54783	7.42726	8.47863
GSM1672616	4.73333	1	A	B	3.93977	High	79	Male	Ever	I&II	T1&T2	N1&N2&N3					-129.267	1005.96	876.691	0.742718	8.04087	8.09815	7.80417	6.36025	8.04223	7.85099	6.25881	8.59481	9.13253	9.15749	9.68975	8.19142	9.35785	10.619	6.44935	3.62011	8.19883
GSM1672617	2.51	1	B	A	-4.28548	Low	75	Female	Ever	I&II	T3&T4	N0					611.56	2763.01	3374.57	0.453297	8.43052	7.89806	7.85659	7.75871	8.03023	7.92395	6.81949	8.54106	9.92749	8.78606	10.1961	8.72893	8.69287	11.0559	7.94883	6.36606	7.99481
GSM1672619	8.8325	1	C	B	17.6034	High	77	Female	Never	I&II	T1&T2	N0					117.774	1300.97	1418.74	0.687147	8.47042	7.50357	7.64503	7.79868	7.8165	7.9148	7.14182	8.73319	10.2798	7.90957	10.1144	8.52947	8.31929	10.9295	7.07143	6.09814	8.4652
GSM1672620	3.70167	1	A	A	1.0525	High	66	Female	Ever	III&IV	T3&T4	N0					-38.1712	1690.85	1652.68	0.661799	7.96909	7.75577	7.55855	7.22105	7.95029	7.88507	6.08044	9.81279	10.0341	8.62194	9.68253	9.41621	8.99738	10.4573	6.12305	6.87197	9.76952
GSM1672621	1.73833	1	A	C	-6.65853	Low	49	Male	Ever	I&II	T1&T2	N0					710.867	1824.09	2534.96	0.559438	7.3196	7.83329	7.33496	6.7454	8.16976	7.50869	6.23798	9.60471	9.41549	8.36531	9.65331	7.45582	8.67073	10.7965	7.60305	7.92719	8.51401
GSM1672622	2.3025	1	A	A	3.74856	High	62	Male	Ever	I&II	T1&T2	N1&N2&N3					-857.79	294.174	-563.616	0.866697	7.60069	7.32471	7.45112	7.04498	7.98982	7.69628	6.22675	9.22671	9.70597	8.73022	10.3423	8.99526	9.50633	10.5487	6.04128	3.75549	8.32441
GSM1672623	6.18167	1	A	A	3.376	High	66	Male	Ever	I&II	T1&T2	N0					-99.7062	807.622	707.916	0.759078	7.32998	7.34013	7.10878	7.464	7.89729	7.94222	7.186	9.49777	10.1662	8.70809	10.0474	8.28475	8.58028	10.9559	7.25391	6.23099	8.19114
GSM1672624	8	1	C	B	14.2419	High	87	Female	Never	I&II	T1&T2	N0					117.2	1119.82	1237.02	0.706279	7.74627	7.2943	7.06677	6.87008	8.03523	7.97271	6.76666	10.6635	9.71093	9.11942	9.44903	8.44337	8.67661	10.4141	8.25539	5.26967	8.39603
GSM1672625	3.44417	1	B	A	-4.30323	Low	62	Female	Ever	I&II	T1&T2	N1&N2&N3					920.265	2490.37	3410.64	0.448572	7.85542	7.99548	7.5959	7.56354	8.1224	7.69549	6.31969	9.65117	9.27235	8.5591	10.2014	8.57694	8.62968	10.782	7.71475	7.35403	7.08049
GSM1672626	0.470833	1	A	C	-5.49751	Low	82	Male	Ever	I&II	T3&T4	N0					916.906	1834.39	2751.3	0.532838	7.24508	7.22667	7.17758	7.34071	7.68522	7.70695	6.57971	9.1715	9.27774	8.72093	9.0329	8.28272	8.41407	10.1706	8.20655	6.99935	7.71185
GSM1672627	0.0358333	1	A	B	2.52791	High	77	Male	Ever	I&II	T1&T2	N0					-445.926	162.862	-283.064	0.845425	7.95393	7.90241	7.38063	6.93919	7.38586	7.75739	6.97792	9.76463	9.50339	8.65682	9.68438	8.20718	8.78272	10.3266	7.28545	5.40573	7.91897
GSM1672628	1.38	1	A	A	-2.49976	Low	61	Female	Ever	I&II	T1&T2	N0					927.609	2487.15	3414.76	0.448031	8.27111	8.11761	7.96177	7.43969	7.61631	7.73994	6.97983	8.91986	9.70477	9.16731	9.9566	8.83501	8.65043	10.8847	6.67928	7.605	8.3017
GSM1672629	5.10083	1	C	B	4.03127	High	81	Male	Ever	I&II	T1&T2	N0					-77.0549	1586.33	1509.27	0.677431	7.61179	7.63267	7.58011	6.99693	8.35299	7.71539	6.41696	9.14884	9.87369	9.31109	9.53255	8.31153	8.67367	10.0235	6.87179	4.00895	8.3012
GSM1672630	8.70583	0	A	B	-2.82427	Low	72	Female	Ever	I&II	T1&T2	N1&N2&N3					1318.73	1831.16	3149.89	0.482443	7.52995	7.49658	7.12261	7.30882	8.16214	7.78499	6.62486	9.20016	9.78724	9.71965	9.82546	7.94681	9.13135	10.5096	8.07449	6.56821	7.69752
GSM1672631	5.88333	1	A	B	5.84797	High	67	Female	Ever	I&II	T1&T2	N0					109.441	1556.27	1665.71	0.660363	8.46767	8.07931	7.33704	7.77728	7.82516	7.88305	6.61708	9.26305	10.2901	9.48531	10.1298	8.56187	8.58119	10.91	5.19074	5.19918	8.26088
GSM1672632	0.293333	1	B	B	-3.71613	Low	74	Female	Ever	III&IV	T1&T2	N1&N2&N3					-376.842	969.99	593.148	0.769937	8.11306	7.69479	6.51033	7.76908	8.15088	7.65956	6.53767	11.061	9.53696	7.81957	10.1195	8.45739	8.62497	10.619	7.52861	5.72255	8.5993
GSM1672633	1.46167	1	A	A	-0.46829	High	64	Female	Ever	I&II	T1&T2	N0					749.458	2000.49	2749.95	0.533005	7.88501	7.99436	7.29392	6.96148	8.52915	7.71873	6.57613	9.20143	10.294	8.69898	10.0259	8.89081	8.51484	11.0277	6.3421	4.76045	7.93576
GSM1672634	2.29667	1	A	B	-4.22841	Low	65	Female	Ever	I&II	T1&T2	N0					-632.083	47.9603	-584.123	0.868194	7.71308	7.87933	7.7971	7.08385	7.85883	7.87302	6.08758	9.39039	9.73824	9.89795	9.70644	8.8901	8.71499	10.657	5.76788	3.92645	7.88744
GSM1672635	1.36583	1	B	B	-11.8989	Low	76	Male	Ever	I&II	T3&T4	N0					13.0968	1558.41	1571.51	0.670684	8.97024	7.51133	7.13304	7.26621	7.82473	7.49301	6.2543	9.35861	9.8779	9.18203	10.2206	8.53888	9.22974	10.7583	7.10465	7.7804	9.98483
GSM1672636	6.475	0	A	A	-4.40045	Low	66	Female	Never	I&II	T1&T2	N0					-148.018	1387.89	1239.88	0.705983	7.29383	7.43366	7.45661	7.09478	7.4497	7.82278	6.67351	9.17339	9.40373	9.15902	9.73111	8.21111	8.14077	10.6909	7.71382	3.96919	8.61946
GSM1672637	7.84667	0	C	B	18.6449	High	70	Male	Ever	I&II	T1&T2	N0					296.932	1177.35	1474.29	0.6812	8.16665	7.8231	7.10589	7.25538	7.87618	7.97271	6.51462	9.82359	10.4883	8.66365	9.80457	8.82942	8.336	10.3394	8.02279	4.65686	8.73422
GSM1672638	6.11667	0	A	B	1.52565	High	66	Female	Ever	I&II	T1&T2	N0					1085.36	1367.77	2453.13	0.569353	7.99987	7.33016	7.736	7.15002	7.65854	7.7045	6.10328	9.84724	9.59652	9.5892	9.42859	8.91119	8.73273	10.6828	8.07046	7.02187	8.3928
GSM1672639	3.77	1	A	A	5.98476	High	70	Male	Ever	I&II	T1&T2	N0					483.784	1537.74	2021.53	0.620259	7.75208	7.14276	6.68409	7.90051	7.49911	7.82181	6.88877	9.96817	9.73703	8.85521	9.8521	8.62492	8.86167	10.7915	6.98743	5.09918	7.97274
GSM1672640	0.0025	1	A	A	-2.73574	Low	63	Male	Ever	I&II	T1&T2	N0					828.338	2374.93	3203.27	0.475565	8.41766	7.64162	7.68725	7.80571	7.83593	7.90681	6.48366	9.12267	9.97903	9.2723	9.82327	8.97839	8.63799	10.657	7.87219	4.47285	8.03438
GSM1672641	6.31083	1	C	A	14.1246	High	68	Female	Never	I&II	T1&T2	N0					980.088	2137.71	3117.8	0.486563	8.89909	7.78856	7.23967	7.6772	7.54497	8.03442	6.83008	9.28812	10.0181	8.80405	9.44903	8.22226	8.80546	10.33	7.47748	3.73334	9.19047
GSM1672642	3.255	1	A	B	6.19767	High	76	Male	Ever	I&II	T1&T2	N0					66.9637	1348.47	1415.43	0.6875	8.26463	7.14243	7.28938	7.5825	7.94126	7.76001	6.67965	8.95556	9.73563	8.85127	9.85016	8.43615	8.75858	10.5569	7.47354	6.07447	8.18824
GSM1672643	6.46667	1	A	B	2.27316	High	49	Male	Ever	III&IV	T1&T2	N1&N2&N3					785.167	1208.23	1993.4	0.623492	7.99627	7.12417	7.49998	7.38505	7.98537	7.71873	6.80232	8.69722	9.77049	7.89862	9.77133	8.96813	8.425	10.2177	7.80547	3.61196	8.0848
GSM1672644	0.189167	1	A	A	-3.41838	Low	61	Male	Ever	III&IV	T1&T2	N1&N2&N3					94.1774	955.367	1049.54	0.725491	7.71764	6.94313	7.72001	7.3843	7.37885	7.67609	6.54552	9.46292	9.3952	8.58847	10.0567	8.1423	8.97349	10.1316	5.43652	3.41435	8.326
GSM1672646	3.515	1	A	A	-3.42884	Low	60	Male	Ever	I&II	T3&T4	N0					308.482	2467.63	2776.11	0.529752	8.63336	7.65924	7.06125	7.45226	8.07148	7.86339	6.71246	9.38554	9.76392	8.65634	10.0028	8.87958	8.85155	11.304	7.00834	5.66387	7.75704
GSM1672647	7.1375	1	C	A	4.55249	High	73	Female	Ever	I&II	T1&T2	N0					882.399	2622.46	3504.86	0.436168	8.31583	7.48155	7.63025	7.73726	7.63618	7.76088	7.02328	8.97444	9.91093	8.92838	9.75967	8.3652	8.13881	10.4608	7.59808	4.62938	8.07471
GSM1672648	7.71	0	B	C	-11.2378	Low	47	Male	Ever	I&II	T3&T4	N0					-252.474	936.247	683.773	0.76138	7.71764	7.74061	6.7566	7.39126	7.66023	7.40243	6.54193	8.81125	9.83947	8.98194	9.51149	8.47766	8.95588	10.5731	6.82465	7.63791	7.6512
GSM1672649	3.28	1	A	B	-0.14807	High	64	Male	Ever	I&II	T1&T2	N0					-976.016	455.766	-520.25	0.863504	8.74622	8.00161	7.90971	7.76781	7.56984	8.11301	6.0484	8.76138	10.2534	8.8839	10.5511	8.28929	8.72457	10.6527	8.17841	8.35428	8.47584
GSM1672650	6.875	0	A	A	7.36999	High	66	Female	Ever	I&II	T1&T2	N0					327.132	1056.68	1383.82	0.690862	8.32567	7.35837	7.2694	7.47405	8.06242	7.80721	6.68485	10.3281	9.77825	9.28029	9.69529	9.39933	9.14594	10.6694	8.01935	5.19866	7.85541
GSM1672651	2.64167	0	A	B	2.50374	High	48	Male	Ever	I&II	T1&T2	N1&N2&N3					129.221	1696.13	1825.35	0.642586	8.21012	7.22192	7.38268	7.3325	8.00424	7.96854	6.21123	9.48985	9.84085	8.93687	10.1688	9.17033	9.15779	10.7444	6.47692	3.79714	8.73485
GSM1672652	3.50167	1	C	B	7.82184	High	79	Male	Ever	III&IV	T3&T4	N1&N2&N3					-4.04736	1256.64	1252.6	0.704659	8.20474	7.26008	7.44815	7.43201	7.85499	7.71443	6.70001	8.8811	9.97134	8.96078	9.82327	8.53414	8.63433	10.4181	7.51724	5.80946	8.18112
GSM1672653	0.481667	1	C	A	16.2068	High	68	Female	Ever	III&IV	T1&T2	N1&N2&N3					-380.286	1109.3	729.011	0.757058	8.20283	7.44194	7.76377	7.92052	7.3605	8.03206	7.2517	9.19749	10.0117	9.34289	9.83572	8.63859	8.25794	10.5487	7.56437	4.18671	7.98545
GSM1672654	0.640833	1	B	A	-7.79225	Low	68	Female	Ever	III&IV	T3&T4	N1&N2&N3					-20.3277	1338.45	1318.12	0.697802	7.71639	7.93004	7.0785	7.76567	7.94645	7.47113	7.31456	9.45636	9.66924	8.75937	9.57944	8.98653	8.73273	10.7003	8.204	8.60674	7.71715
GSM1672655	3.99167	1	A	A	1.11957	High	82	Female	Ever	I&II	T1&T2	N0					1425.75	2909.19	4334.94	0.323561	7.93349	8.04017	6.9505	7.6188	7.81193	7.55021	6.59658	9.57964	9.69861	8.65532	9.81509	8.50849	8.23669	10.9245	7.17287	5.60137	7.92688
GSM1672656	4.90333	0	A	A	-1.20807	High	70	Male	Ever	I&II	T1&T2	N0					754.37	2576.31	3330.68	0.45903	8.06416	7.80578	7.63904	7.3836	7.90498	7.70938	7.15366	9.74229	9.55246	8.94056	9.70279	8.59506	8.72053	10.3805	6.43031	5.43064	8.34309
GSM1672657	6.795	0	A	A	8.41267	High	75	Male	Ever	I&II	T1&T2	N0					475.776	936.402	1412.18	0.687846	7.36385	7.94806	7.74846	7.30914	7.52851	7.85392	6.74046	10.4195	9.60916	8.49132	9.51149	8.50622	8.3942	10.4215	6.50578	4.89167	8.31461
GSM1672658	2.0425	1	A	A	4.04877	High	63	Female	Ever	I&II	T1&T2	N0					422.147	1331.9	1754.04	0.650571	7.32592	7.05269	6.85024	7.23187	7.76185	7.66726	6.9368	9.13883	9.44326	8.70556	9.91001	8.03052	8.56284	10.5096	7.4022	6.97735	8.07662
GSM1672659	0.585833	1	A	A	-0.621588	High	81	Female	Ever	I&II	T1&T2	N0					1379.76	2912.1	4291.86	0.329537	8.17141	7.91941	7.67121	7.22203	8.10783	7.64129	6.75184	8.73881	9.80188	8.68988	9.62261	9.26874	8.02811	10.5569	7.0413	4.58608	8.25039
GSM1672660	0.8025	1	B	A	-11.0932	Low	75	Female	Ever	I&II	T3&T4	N0					285.691	1890.16	2175.86	0.602332	8.44676	7.79431	7.05461	7.20507	7.67885	7.58414	6.49387	9.13509	9.61385	8.66314	10.2262	8.31153	8.81956	10.2786	7.48099	7.19897	7.53559
GSM1672661	3.35083	1	C	B	12.0517	High	60	Female	Never	I&II	T1&T2	N0					371.811	1424.77	1796.58	0.645817	7.93739	7.85088	7.67211	7.16368	8.25639	7.72964	7.03223	9.43242	9.55457	8.78881	9.24074	8.49347	8.49078	10.6957	8.00428	4.40549	8.62011
GSM1672662	5.5575	0	C	A	13.204	High	60	Female	Ever	I&II	T1&T2	N0					-467.239	1170.04	702.805	0.759566	7.70503	7.4283	7.3413	7.4665	7.94645	7.60081	6.24493	8.81231	9.98495	9.00523	9.66065	8.12791	8.75752	10.5057	6.59783	6.58862	8.09217
GSM1672663	3.41417	1	A	B	7.67586	High	71	Female	Ever	I&II	T1&T2	N0					-439.816	476.974	37.1581	0.819395	7.55394	7.47993	7.63113	7.53004	7.77273	7.83583	6.64814	8.83196	9.75609	8.90752	9.42422	8.76266	8.54815	10.0063	7.13885	4.07467	9.07067
GSM1672664	6.34333	0	A	A	-1.51239	Low	73	Male	Ever	I&II	T1&T2	N0					-98.2134	1316	1217.79	0.708275	7.93964	7.36698	7.0398	7.26516	8.01579	7.6492	6.62608	9.10926	10.2233	8.72554	9.92099	8.14787	8.59555	10.3529	7.17483	5.15516	8.48857
GSM1672665	6.05333	1	A	A	-4.8014	Low	77	Male	Ever	I&II	T1&T2	N0					1051.57	2478.84	3530.41	0.432791	7.63674	7.47196	7.40663	7.20376	7.93311	7.73482	6.54326	9.25073	9.3632	8.55057	9.45362	8.15341	8.10831	10.3426	8.14409	5.50683	8.23231
GSM1672666	0.999167	1	A	B	-0.0546906	High	50	Male	Ever	I&II	T3&T4	N0					555.527	1497.71	2053.24	0.616601	8.70465	7.49087	7.41784	7.21438	7.74912	7.74863	6.54775	8.94678	10.0559	9.0782	10.1424	8.97207	8.86519	10.4573	7.20395	6.11482	8.61946
GSM1672667	0.52	1	A	B	-2.71109	Low	59	Female	Ever	I&II	T1&T2	N1&N2&N3					18.9248	698.598	717.523	0.758159	8.08075	7.19427	7.40037	7.19916	8.04822	7.6681	6.22956	9.83441	9.86069	9.03106	10.1688	8.29996	8.54986	10.4358	4.91679	3.37382	9.8142
GSM1672668	1.82333	1	A	B	-2.68036	Low	70	Male	Ever	I&II	T1&T2	N0					135.169	1290.45	1425.62	0.686412	7.61346	7.42373	7.42248	7.19361	7.95559	7.44785	6.50609	8.83484	9.49277	8.77683	9.70279	8.17798	8.5241	10.0461	7.20031	4.38402	8.21869
GSM1672669	6.57083	0	B	A	-4.21858	Low	58	Male	Ever	I&II	T1&T2	N1&N2&N3					1195.39	3210.59	4405.99	0.313676	8.22779	8.07604	7.35535	7.31758	7.53816	7.81257	6.89488	8.52091	9.2199	8.02151	9.91209	8.93405	8.6938	10.7583	7.21812	7.01977	8.35273
GSM1672670	6.00417	0	A	B	1.09488	High	60	Male	Ever	I&II	T1&T2	N0					-235.527	274.082	38.5549	0.819277	8.10373	7.5984	6.89835	7.35304	7.4438	7.43524	6.18062	8.7099	9.88935	9.28857	9.71783	8.30849	8.9493	10.5016	7.26205	7.94765	8.23481
GSM1672671	2.35417	1	B	C	-9.69793	Low	72	Male	Ever	I&II	T1&T2	N1&N2&N3					1231.95	2170.53	3402.48	0.449642	8.06458	8.04922	7.54624	7.54979	8.12818	7.76892	6.78475	8.94678	10.1184	8.90391	9.75967	8.37628	8.4188	10.5016	7.21812	7.00392	8.08347
GSM1672672	4.44917	0	A	A	12.6585	High	62	Female	Never	I&II	T1&T2	N0					-402.327	900.787	498.46	0.778731	8.40202	7.22028	7.38183	8.0449	8.11349	7.99434	7.31898	9.91039	9.98329	8.17495	10.1118	9.64331	8.53699	10.9452	8.16358	7.40258	8.20124
GSM1672673	3.2525	0	C	B	2.19463	High	77	Female	Never	I&II	T1&T2	N0					-473.396	497.837	24.4412	0.820464	8.2415	7.74328	7.71866	7.0264	8.40183	7.69955	6.04257	8.9414	10.0374	8.19739	9.72727	8.5812	8.63893	10.6444	7.74158	4.42793	8.46574
GSM1672674	4.35	1	C	A	4.98632	High	82	Male	Ever	I&II	T1&T2	N0					124.367	1784.41	1908.78	0.633155	8.19263	7.48094	8.83016	7.42416	7.81562	7.58186	6.31248	8.83196	9.15052	9.16731	10.2848	8.68141	9.10235	10.5328	5.439	3.65005	8.20124
GSM1672675	1.31417	1	A	B	-1.04638	High	73	Male	Ever	I&II	T1&T2	N0					-768.857	115.15	-653.708	0.873217	8.49056	7.2632	7.43596	7.17708	7.43375	7.51485	6.68354	9.339	9.6184	9.36468	10.0352	8.16227	8.03687	10.8589	7.12732	7.39877	8.61455
GSM1672676	2.305	1	A	B	-3.73428	Low	57	Female	Ever	I&II	T1&T2	N1&N2&N3					-445.245	500.299	55.0547	0.817886	8.13085	7.77722	7.79623	7.56064	8.06789	7.43261	5.86155	8.70269	9.58642	9.22049	9.86052	8.20474	9.43164	10.5328	8.01821	8.43629	8.28703
GSM1672677	2.4725	1	A	A	0.147721	High	73	Male	Ever	I&II	T1&T2	N1&N2&N3					1707.53	1629.24	3336.77	0.458236	8.41285	7.63301	7.80371	7.30441	7.50815	7.5765	6.55473	8.83583	9.91837	9.28348	9.90139	8.74971	8.25935	10.4039	6.27384	3.92226	8.91508
GSM1672678	1.00167	1	B	C	-14.8566	Low	70	Female	Ever	III&IV	T3&T4	N1&N2&N3					39.8323	1766.52	1806.35	0.644721	7.81217	7.92929	7.44727	7.13671	8.0843	7.52812	6.7093	9.10165	9.33217	9.12367	9.83988	8.27506	8.8382	10.7311	7.54739	8.78975	7.95205
GSM1672679	12.515	0	A	B	0.21053	High	53	Male	Ever	I&II	T1&T2	N0					-509.232	965.706	456.474	0.782583	8.64319	7.91688	7.62547	7.27985	7.88274	7.54953	6.46971	10.2369	9.97903	9.14568	9.9612	8.99054	9.44139	11.1019	6.67248	8.23516	7.74216
GSM1672680	1.28917	1	A	B	0.669956	High	75	Male	Ever	III&IV	T3&T4	N1&N2&N3					167.006	1600.71	1767.72	0.649045	7.84682	7.44352	7.26358	7.53234	8.27385	7.79292	6.73628	9.41523	9.89502	8.66657	10.1557	9.17506	8.85837	10.9505	6.71463	6.43839	7.83443
GSM1672681	2.06167	1	A	A	5.39733	High	71	Female	Ever	I&II	T1&T2	N1&N2&N3					266.019	1600.42	1866.43	0.637954	8.03762	7.75246	7.62936	7.97797	7.64713	7.77966	6.47834	10.7528	9.93512	8.64895	9.54416	9.28197	8.78937	10.5651	8.04391	5.18244	7.83188
GSM1672682	1.37417	1	B	A	-7.30335	Low	36	Male	Ever	I&II	T1&T2	N1&N2&N3					533.472	2259.63	2793.1	0.527636	8.3431	8.20638	7.76781	7.56099	7.86258	7.42807	6.51684	9.23853	9.50231	8.96654	10.0693	8.44171	8.88019	10.9192	8.71936	7.3777	7.98679
GSM1672683	0.745	1	B	A	-11.5068	Low	68	Female	Ever	III&IV	T1&T2	N1&N2&N3					-136.495	423.753	287.259	0.797803	7.75865	7.48025	7.99337	7.5132	7.76406	7.5803	6.18819	9.29397	9.70728	9.27303	9.5777	8.95327	9.11556	10.0537	7.17605	7.98138	8.04026
GSM1672684	2.19833	1	B	A	-3.73454	Low	68	Female	Ever	I&II	T3&T4	N0					635.712	1749.01	2384.72	0.577579	7.84218	8.21458	7.76875	7.64098	7.58096	8.13531	7.1873	9.15392	10.1717	9.62126	9.25489	9.32047	8.45198	11.0053	8.17597	6.83296	7.78232
GSM1672685	1.51667	1	B	A	-9.08807	Low	65	Male	Ever	III&IV	T1&T2	N1&N2&N3					-618.415	326.375	-292.04	0.846128	8.23557	7.86814	6.8658	7.31692	7.17252	7.45979	6.49157	9.14884	9.55457	8.38155	9.87098	8.95015	9.57961	10.8397	8.07804	3.95341	8.66172
GSM1672686	6.62833	1	C	A	10.4713	High	51	Female	Never	III&IV	T1&T2	N1&N2&N3					652.882	2375.7	3028.58	0.497964	8.16283	7.54854	7.45069	7.60668	7.5746	7.73315	7.12526	9.30277	9.57867	9.03571	9.4625	8.52076	8.61672	10.1203	7.29858	6.19911	8.82399
GSM1672687	2.55833	1	C	B	9.07465	High	62	Male	Missing	I&II	T1&T2	N0					1431.36	1952.75	3384.11	0.45205	8.20525	7.61441	6.85283	7.41528	7.41456	7.54598	6.63319	8.8697	9.69126	8.37785	9.38603	8.32992	8.19353	10.1371	9.21749	7.30006	8.69175
GSM1672688	6.74167	1	A	A	-2.19096	Low	72	Male	Missing	I&II	T3&T4	N0					-219.062	682.423	463.361	0.781953	8.53811	7.48606	7.55731	7.97496	7.58611	7.55457	6.35855	9.93543	9.86943	8.70809	9.95435	8.10732	9.21093	10.4141	4.36311	8.82638	8.9367
GSM1672689	0.975	1	A	A	-2.79451	Low	69	Male	Missing	III&IV	T1&T2	N1&N2&N3					1026.9	2453.92	3480.82	0.439342	7.68357	7.6619	6.90309	7.5212	7.73673	7.32417	6.24356	9.29545	9.69371	8.05064	9.3932	8.90121	8.80218	9.9325	7.42378	4.95321	8.70659
GSM1672690	2.76667	1	A	B	-4.91393	Low	68	Male	Missing	III&IV	T3&T4	N1&N2&N3					811.239	2184.34	2995.58	0.502159	7.39907	7.66357	7.48764	7.40487	7.76861	7.48139	6.05531	9.21333	9.26519	8.49267	9.61902	8.22226	8.39795	9.96071	9.53534	8.11387	8.75034
GSM1672691	3.54167	1	C	A	5.43009	High	57	Male	Missing	I&II	T1&T2	N1&N2&N3					1619.72	1412.25	3031.96	0.497533	7.677	7.41372	6.64947	7.22071	7.23887	7.45307	6.69166	9.16268	9.41937	8.49612	9.75767	8.25226	8.22912	10.0311	7.15962	4.92804	8.89226
GSM1672692	10.2	1	A	B	-4.51959	Low	69	Male	Missing	I&II	T1&T2	N0					571.772	1993.93	2565.71	0.55569	8.66934	8.17761	7.18262	7.76526	8.04023	7.75475	6.06056	9.00884	9.50019	9.05349	10.0049	8.57395	8.67277	9.88556	7.28919	4.48349	8.24286
GSM1672693	2.51667	1	B	A	-10.3232	Low	58	Male	Missing	I&II	T1&T2	N0					951.113	2360.8	3311.91	0.461477	7.74002	7.80543	7.77193	6.64844	7.65542	7.39602	6.23132	8.80147	9.13739	8.09571	9.84402	8.09071	8.6485	10.5812	6.71786	7.49093	8.66235
GSM1672694	6.54167	1	A	A	-6.95956	Low	72	Male	Missing	I&II	T1&T2	N1&N2&N3					1497.91	3009.23	4507.14	0.299543	7.71514	7.70804	7.53648	7.56392	7.65716	7.46249	6.2415	8.55583	9.34905	8.67148	9.68606	7.93728	8.86757	10.0904	5.87264	7.0466	8.33949
GSM1672695	6.1	1	C	B	9.3684	High	47	Male	Missing	I&II	T1&T2	N0					490.036	1671.86	2161.9	0.603966	7.71265	7.29744	7.35079	6.97012	7.94983	7.45581	6.04293	8.64245	9.62065	8.65248	9.58272	9.11541	8.31858	10.0436	5.23358	3.2554	9.1959
GSM1672696	5.43333	1	C	B	0.568279	High	64	Male	Missing	III&IV	T1&T2	N1&N2&N3					638.456	1540.25	2178.7	0.601998	7.74215	7.38613	7.51473	7.37295	7.53488	7.45111	6.60756	8.98663	9.6046	8.62049	9.76145	8.15898	8.05502	9.74471	6.80252	4.09287	8.56203
GSM1672697	12.15	0	B	A	-11.1551	Low	59	Male	Missing	I&II	T3&T4	N0					633.056	1460.88	2093.93	0.611887	7.53197	7.70671	7.4137	7.7695	7.53532	7.53376	6.29709	9.56145	8.94483	8.45412	9.66976	8.36313	8.98988	10.3598	6.54866	8.3821	8.72755
GSM1672698	6.14167	1	A	A	-2.01188	Low	69	Male	Missing	I&II	T1&T2	N0					1749.8	2758.05	4507.85	0.299444	7.21615	7.81087	7.60752	7.56026	7.87618	7.52676	6.3299	9.39343	9.16188	8.00414	9.66251	8.22226	8.47437	10.0311	6.80252	5.45284	8.50036
GSM1672699	0.275	1	B	A	-14.1324	Low	77	Male	Missing	I&II	T1&T2	N1&N2&N3					1497.5	2942.03	4439.53	0.308997	7.60314	8.44712	7.36675	7.50328	7.53653	7.34053	6.39324	8.87598	9.16769	8.27664	9.79875	7.87182	8.88361	10.5134	8.08151	7.97985	8.74625
GSM1672700	1.625	1	C	A	8.38812	High	77	Male	Missing	I&II	T1&T2	N0					1066.23	2254.43	3320.66	0.460337	7.95709	7.11041	7.44471	7.27783	7.76049	7.77157	5.897	9.35215	9.28672	8.0712	9.71223	8.74634	8.53096	10.0336	7.1814	4.02526	9.02464
GSM1672701	0.7	1	B	B	-12.1941	Low	70	Male	Missing	I&II	T1&T2	N1&N2&N3					869.386	2868.54	3737.93	0.405133	7.77716	8.3026	7.35163	7.65694	8.0487	7.37777	6.1851	9.23718	9.16853	8.61035	10.0095	8.55779	9.01239	10.2414	9.70177	6.91946	7.87281
GSM1672702	2.24167	1	A	A	-4.78227	Low	57	Male	Missing	III&IV	T3&T4	N0					1396.77	2616.87	4013.64	0.36781	7.56162	7.77112	7.26275	7.19521	7.77087	7.46249	5.92866	9.35061	8.99259	7.9224	9.10534	8.87141	8.36789	10.194	7.37913	8.08295	8.9827
GSM1672703	10.8167	0	A	B	-5.242	Low	67	Male	Missing	I&II	T1&T2	N0					1345.74	2787.58	4133.32	0.351418	8.00612	7.64941	7.06802	7.51101	7.63101	7.66726	5.88048	9.69674	9.42035	7.57066	9.68975	7.87013	8.01875	10.3043	7.99938	7.70434	8.41812
GSM1672704	1.63333	1	A	A	0.367397	High	66	Male	Missing	III&IV	T3&T4	N1&N2&N3					1269.24	2534.14	3803.38	0.396331	8.26707	7.55831	7.13641	7.91431	7.86164	7.67535	6.37003	9.47266	9.49855	8.42623	9.94309	7.9868	7.82565	10.3562	7.40431	4.09007	8.50382
GSM1672705	8.78333	1	A	A	-1.11021	High	78	Male	Missing	I&II	T1&T2	N0					1588.85	3065.62	4654.47	0.278841	7.86911	7.88616	7.12177	7.80043	7.95997	7.54884	6.49123	8.77101	9.61385	8.89228	9.90568	8.67619	8.32732	9.95843	6.93479	5.76249	8.95865
GSM1672706	13.125	1	A	B	-3.8653	Low	46	Male	Missing	I&II	T1&T2	N0					202.293	1285.73	1488.02	0.679723	7.94448	7.54411	6.86538	7.93911	7.7135	7.56693	6.2495	10.1053	9.87504	8.97888	10.1375	7.64002	8.66015	9.85727	7.56073	4.35398	8.00829
GSM1672707	10.0417	1	B	A	-6.3826	Low	62	Male	Missing	I&II	T1&T2	N0					647.666	1946.2	2593.86	0.552249	7.95184	7.64423	6.59405	7.70977	6.83241	7.46045	6.37306	9.30429	9.71459	8.34761	9.68787	8.69302	8.18296	9.75269	7.09651	5.20536	8.75358
GSM1672708	3.98333	1	C	A	0.895483	High	66	Male	Missing	I&II	T1&T2	N0					661.7	1319.54	1981.24	0.624886	8.0404	7.28337	7.36764	7.99853	8.17996	7.37344	6.53835	9.41814	9.98329	8.67247	9.75967	7.92126	8.28369	10.1511	6.05334	4.16695	8.30731
GSM1672709	10.8333	1	B	A	-11.1684	Low	65	Male	Missing	I&II	T1&T2	N1&N2&N3					1235.43	2478.3	3713.73	0.408378	7.87129	7.70075	7.16319	7.56064	7.77087	7.47382	6.32039	8.52091	9.38427	8.84739	9.49407	8.33773	8.5241	9.85936	6.61374	7.07808	9.1025
GSM1672710	4.35833	0	C	B	13.5034	High	46	Female	Missing	I&II	T1&T2	N1&N2&N3					1208.87	1716.76	2925.63	0.511011	8.51975	6.96522	6.54888	7.98737	7.00804	7.75562	6.45095	9.37681	9.88068	8.40984	9.44463	8.84009	8.23398	9.85727	6.77595	6.82638	8.8178
GSM1672711	5.78333	0	C	B	10.4344	High	63	Female	Missing	I&II	T1&T2	N1&N2&N3					954.257	2010.36	2964.62	0.506083	8.5811	7.4873	7.24136	8.04695	7.61546	7.38279	6.20038	8.90625	9.92	8.28433	10.1375	7.81901	8.62312	10.1427	8.38738	3.91922	8.75422
GSM1672712	2.1625	1	A	B	-1.4939	Low	60	Male	Missing	I&II	T1&T2	N1&N2&N3					349.179	2157.12	2506.3	0.562919	7.60854	7.79396	7.44641	7.72793	7.53319	7.33569	5.91195	9.02804	9.55672	8.52588	9.75017	9.09939	8.49331	10.1342	5.03658	5.92193	8.81359
GSM1672713	10.15	0	A	B	-7.0685	Low	77	Male	Missing	I&II	T1&T2	N0					318.099	1767.97	2086.07	0.612799	7.63516	8.06315	7.4208	7.43901	7.85078	7.31766	5.81752	8.90299	9.96373	8.49049	9.70644	8.00545	8.96953	9.88348	8.83267	7.5827	8.415
GSM1672714	2.71667	1	B	C	-9.16185	Low	44	Male	Missing	III&IV	T1&T2	N1&N2&N3					1044.06	2368.91	3412.97	0.448266	8.03254	7.62068	6.78365	7.33897	7.42924	7.31879	6.14185	9.09065	9.74326	8.23582	9.94976	8.21394	8.48245	10.1456	8.35719	7.25796	8.79756
GSM1672715	3.35	1	B	A	-6.95341	Low	49	Male	Missing	III&IV	T3&T4	N1&N2&N3					1282.33	2556.46	3838.79	0.391554	7.80508	7.84596	7.06761	7.48031	7.33062	7.28782	6.22021	9.0467	9.33032	8.26628	9.63871	8.2715	8.4149	9.73882	6.76326	6.19459	8.37534
GSM1672716	1.20833	1	B	A	-10.6735	Low	70	Male	Missing	III&IV	T1&T2	N1&N2&N3					1394.79	2051.39	3446.18	0.443903	7.85795	7.83813	6.87734	7.74646	7.46965	7.29736	5.85971	9.0145	9.56754	8.56411	9.67888	7.96482	8.51234	9.44566	7.77655	6.99972	8.6872
GSM1672717	0.766667	1	B	A	-11.2679	Low	68	Male	Missing	I&II	T1&T2	N0					638.566	1880.91	2519.48	0.561319	8.06233	7.70075	7.31946	7.71144	8.05481	7.34114	5.95982	8.71531	9.37739	8.89924	10.0567	9.60336	8.54564	10.1907	7.42085	3.76412	8.32803
GSM1672718	1.58333	1	B	A	-5.8592	Low	66	Male	Missing	I&II	T1&T2	N0					928.524	1238.14	2166.67	0.603408	7.96282	8.20292	7.3413	7.57944	7.63055	7.58717	6.19129	9.37818	9.51625	8.28433	9.90568	7.92213	8.98606	10.3598	8.97183	7.80295	8.32803
GSM1672719	10.1	0	A	A	3.49952	High	74	Male	Missing	III&IV	T1&T2	N1&N2&N3					737.923	1913.09	2651.01	0.545237	8.08851	7.2965	6.96906	7.57525	8.02875	7.60912	6.80753	9.22794	9.48039	8.78277	9.78712	8.65003	8.49331	10.4715	8.12286	3.56136	8.30269
GSM1672720	0.75	1	B	B	-7.68139	Low	62	Male	Missing	III&IV	T1&T2	N1&N2&N3					-155.5	1670.46	1514.96	0.676817	7.86007	7.77998	7.16361	7.77772	8.05481	7.33811	6.0787	9.56145	9.42035	7.6243	9.58612	8.69686	8.76275	11.0335	5.34147	7.69613	8.33899
GSM1672721	8.13333	0	A	B	1.68359	High	81	Male	Missing	I&II	T1&T2	N0					1010.83	1477.93	2488.76	0.565045	7.9816	8.00318	7.00795	7.40593	7.19577	7.85392	6.40058	9.79557	9.6012	9.0542	9.87324	8.66237	8.72759	10.3426	6.9643	4.12418	8.26535
GSM1672722	14.6583	0	C	A	1.92947	High	65	Male	Missing	I&II	T1&T2	N1&N2&N3					775.108	1167.78	1942.88	0.629272	7.87644	7.46909	7.27767	7.76004	7.88557	7.58186	6.69232	9.41523	9.77825	8.96654	9.69166	8.17457	8.40784	10.3836	6.27991	4.80833	8.34
GSM1672723	3.775	1	B	A	-13.3586	Low	61	Male	Missing	I&II	T1&T2	N1&N2&N3					171.878	1661.27	1833.15	0.641709	7.3569	7.55242	7.18513	7.50476	7.02197	7.50521	6.44581	8.70358	9.48965	8.33878	9.85832	8.18757	8.56805	10.0798	6.40432	5.94347	8.46357
GSM1854798	3.42192	0	C	A	7.87392	High	70	Male	Ever	III&IV	Tx/Unknown	Nx/unknown	WT	WT	WT	WT	662.739	2136.29	2799.03	0.526896	7.91237	8.10486	6.89117	7.39005	8.72985	7.58447	5.50718	9.55553	9.62579	8.23302	9.116	8.41917	7.54109	10.0164	8.05899	6.70957	8.14803
GSM1854799	2.89589	0	B	C	-12.5634	Low	59	Female	Ever	I&II	Tx/Unknown	Nx/unknown	WT	WT	WT	WT	1541.54	2725.32	4266.87	0.332999	7.51427	8.00541	6.43945	6.97475	7.63891	7.06208	6.43847	8.76951	8.82613	8.28431	9.42255	8.18734	7.93329	9.94918	8.26501	5.93789	8.17685
GSM1854800	2.80822	0	A	A	-2.10815	Low	57	Male	Missing	I&II	Tx/Unknown	Nx/unknown	WT	WT	WT	Mut	540.682	2354.86	2895.54	0.514803	8.28378	7.06685	7.83145	7.56272	7.52347	7.21476	6.43178	9.67749	9.94626	7.76935	9.95014	7.55117	9.39141	10.2331	9.68014	7.71461	8.53934
GSM1854801	2.45205	0	C	A	9.20819	High	72	Female	Never	I&II	Tx/Unknown	Nx/unknown	WT	WT	WT	WT	-230.188	2325.08	2094.89	0.611776	8.37869	7.09293	7.0433	7.52384	7.9665	7.36109	6.74541	8.71939	9.67971	8.3462	9.47781	8.61553	7.95528	10.5137	6.71156	3.7871	8.91528
GSM1854802	2.52603	1	A	A	2.40292	High	73	Female	Ever	I&II	Tx/Unknown	Nx/unknown	WT	WT	WT	Mut	510.965	1746.48	2257.44	0.592729	7.83429	7.39226	6.4875	7.37976	7.66471	7.50275	5.54281	9.72555	9.76566	8.48559	9.43123	8.88891	9.13825	9.72289	9.35449	4.75094	7.59351
GSM1854803	2.6274	0	C	A	-2.36673	Low	49	Female	Never	I&II	Tx/Unknown	Nx/unknown	Mut	WT	WT	WT	-114.75	2369.5	2254.75	0.593047	7.68609	7.44188	7.67707	7.13734	7.71846	7.66284	6.40299	8.37124	9.65531	7.99604	9.49209	7.98535	8.15723	10.5028	7.68553	6.86744	8.01419
GSM1854804	2.65479	0	C	A	-0.760167	High	70	Male	Ever	I&II	Tx/Unknown	Nx/unknown	Mut	WT	WT	WT	647.665	2450.78	3098.44	0.489044	7.7483	6.88701	7.56728	6.76411	7.86749	7.76973	5.9407	8.25775	9.43674	8.16535	8.99971	8.2432	7.86088	10.225	8.66443	5.92532	8.40234
GSM1854805	2.28219	0	B	A	-13.6306	Low	71	Male	Ever	I&II	Tx/Unknown	Nx/unknown	WT	WT	WT	Mut	833.787	1377.54	2211.33	0.598167	7.79047	7.59917	7.87863	6.84537	8.71225	7.16664	5.93355	9.43921	9.0388	8.52278	9.4171	8.3612	8.50248	10.1208	6.97212	7.11694	8.21611
GSM1854806	2.4411	0	C	B	12.0988	High	66	Male	Ever	I&II	Tx/Unknown	Nx/unknown	WT	WT	WT	WT	1139.75	1718.41	2858.17	0.519498	8.25303	7.11284	7.29189	7.02473	7.79616	8.26117	6.42227	9.4819	9.86389	8.39662	9.7155	8.54696	7.97103	10.2564	7.86296	4.34028	9.37538
GSM1854807	1.43562	1	A	B	3.55509	High	68	Male	Ever	I&II	Tx/Unknown	Nx/unknown	WT	WT	WT	WT	488.565	2018.69	2507.25	0.562803	7.6128	7.71759	6.89675	7.13298	8.16506	7.46437	6.6124	9.09799	9.84824	8.81818	9.59141	8.04058	8.31481	10.7381	8.78969	7.63331	8.81252
GSM1854808	2.83562	0	C	B	4.26489	High	86	Male	Ever	I&II	Tx/Unknown	Nx/unknown	WT	WT	WT	WT	1432.42	2419.8	3852.22	0.389739	7.92812	7.48384	7.37716	7.09417	7.75277	7.28598	6.2527	8.48443	9.37144	8.48878	9.34428	8.12609	7.77025	10.4783	7.80326	4.14879	9.23103
GSM1854809	0.117808	0	C	A	14.0771	High	65	Female	Missing	I&II	Tx/Unknown	Nx/unknown	WT	WT	WT	WT	150.148	1391.5	1541.65	0.673928	7.93188	7.19127	7.62764	7.43149	8.14275	8.24945	6.8398	9.14156	10.1638	7.93724	9.86892	7.50066	8.71344	10.0876	6.43453	3.57424	8.36549
GSM1854810	2.53425	0	B	B	-6.00269	Low	78	Male	Ever	I&II	Tx/Unknown	Nx/unknown	WT	WT	WT	WT	1218.55	2956.61	4175.16	0.345662	7.58954	7.5451	6.90972	7.41538	7.7402	7.60161	6.21893	8.78365	9.4533	8.34544	9.46514	8.0737	8.55704	10.7683	7.90662	7.03219	8.1883
GSM1854811	2.88493	0	C	B	15.9918	High	85	Female	Never	I&II	Tx/Unknown	Nx/unknown	WT	Mut	WT	WT	231.894	1075.61	1307.5	0.698917	8.44109	7.2879	8.0548	6.98506	7.9433	7.67816	5.70552	9.45273	9.5699	8.0376	9.63363	8.04169	8.4151	10.2855	5.88612	7.83132	8.61281
GSM1854812	0.0657534	0	C	A	-2.05851	Low	71	Female	Ever	I&II	Tx/Unknown	Nx/unknown	Mut	WT	WT	WT	38.0689	1280.51	1318.58	0.697754	7.64602	7.92286	7.70196	7.31727	7.88939	8.40203	6.30606	8.79601	9.479	7.96137	9.37945	8.10903	8.31386	10.4717	8.72851	3.42466	8.58446
GSM1854813	2.26027	0	C	B	13.3138	High	66	Male	Ever	I&II	Tx/Unknown	Nx/unknown	WT	WT	WT	WT	564.331	2301.04	2865.37	0.518594	8.29804	7.66597	7.38535	6.59065	7.67441	7.97061	6.4652	8.56823	9.48599	8.25277	9.85136	8.4622	7.91164	10.6571	7.00096	4.43308	9.01455
GSM1854814	2.33973	0	A	A	7.57003	High	44	Male	Ever	I&II	Tx/Unknown	Nx/unknown	WT	WT	WT	Mut	275.679	1423.09	1698.77	0.656712	8.05617	7.22245	7.08725	7.13176	7.85909	7.53781	6.81659	9.16307	9.83272	8.11797	9.56116	8.56728	9.05692	10.5464	5.75913	7.57306	8.75745
GSM1854815	2.24658	0	A	B	-5.38634	Low	73	Female	Ever	III&IV	Tx/Unknown	Nx/unknown	Mut	WT	WT	Mut	776.441	2624.89	3401.33	0.449793	7.69374	8.05232	6.78305	7.19128	7.74712	8.03366	6.30014	9.15375	9.60453	8.18151	9.77826	8.43187	8.15723	10.2883	8.62262	6.12837	8.06304
GSM1854816	1.12877	0	A	B	3.08012	High	50	Male	Missing	III&IV	Tx/Unknown	Nx/unknown	WT	WT	WT	Mut	536.938	1994.73	2531.67	0.559837	7.75955	7.7092	7.50166	6.88515	7.80702	7.76196	5.9085	9.45502	9.76969	8.73288	9.50243	8.17954	8.5585	9.81581	6.50426	7.12761	8.12874
GSM1854817	0.813699	0	C	B	5.71144	High	80	Male	Missing	I&II	Tx/Unknown	Nx/unknown	Mut	WT	Mut	WT	-384.138	-25.3406	-409.478	0.855189	8.50445	6.69594	8.08291	7.5728	7.44697	8.24848	6.33413	9.6356	9.02096	9.36786	9.30501	8.03216	7.85566	11.2868	4.82385	5.05589	10.0724
GSM1854818	1.59452	0	B	A	-7.42326	Low	63	Female	Ever	I&II	Tx/Unknown	Nx/unknown	WT	WT	WT	WT	1066.63	3010.6	4077.23	0.359114	8.50286	7.78198	7.19776	7.40348	7.91953	7.80146	6.73741	9.18374	9.33649	8.41586	9.87922	7.88473	8.66949	10.629	8.25027	8.27016	8.37605
GSM1854819	0.0767123	0	A	A	2.03096	High	67	Male	Ever	III&IV	Tx/Unknown	Nx/unknown	WT	WT	WT	WT	496.151	2320.2	2816.35	0.524733	6.95286	8.73178	7.08458	7.94239	7.85512	7.78804	5.02836	9.58831	9.9671	7.49395	9.35646	8.77802	8.00777	9.71521	5.66182	6.33202	8.21158
GSM1854820	0.060274	0	B	B	-10.2561	Low	72	Female	Ever	I&II	Tx/Unknown	Nx/unknown	WT	WT	WT	WT	1504.12	3353.4	4857.52	0.250098	7.61384	8.05232	7.25136	7.60376	7.89275	7.54237	6.35382	9.18644	9.35929	8.12638	9.57928	8.44144	7.9548	10.3489	7.21259	6.76717	8.3421
GSM1854821	3.45205	0	C	B	2.59419	High	83	Male	Ever	I&II	Tx/Unknown	Nx/unknown	WT	Mut	WT	Mut	895.343	2178.76	3074.1	0.492158	8.35231	8.21585	6.87305	7.08885	7.23885	7.23368	6.57698	8.79242	9.53826	8.22289	9.70416	8.78388	8.42577	10.3896	9.06408	7.84143	8.26803
GSM1854822	3.8411	0	C	B	5.57755	High	65	Male	Ever	I&II	Tx/Unknown	Nx/unknown	WT	WT	Mut	WT	-345.977	480.66	134.683	0.811105	8.25443	7.13855	7.31818	7.02297	8.24769	7.52528	5.65681	9.50284	9.5687	8.41439	9.58992	7.88105	9.32215	9.70745	5.24487	3.95728	8.3421
GSM1854823	2.18904	0	A	B	2.60596	High	57	Female	Ever	I&II	Tx/Unknown	Nx/unknown	WT	WT	WT	Mut	-288.225	303.81	15.5852	0.821206	6.94055	7.87083	6.56419	7.60817	8.25914	7.74004	5.38948	9.77697	9.77241	7.89606	9.06505	8.37623	9.12234	10.0645	8.99983	7.53555	7.52178
GSM1854825	3.6411	0	C	B	10.8122	High	54	Female	Missing	I&II	Tx/Unknown	Nx/unknown	WT	WT	WT	Mut	451.582	1690.29	2141.87	0.606306	8.22499	7.86809	6.75879	7.12995	7.13164	7.1031	6.54652	9.86634	9.6425	7.76253	9.70559	9.40197	8.12215	10.8227	8.63323	7.47092	9.03613
GSM1854826	4.07671	0	C	B	12.4693	High	69	Male	Ever	I&II	Tx/Unknown	Nx/unknown	WT	WT	WT	WT	947.011	2575.98	3522.99	0.433772	8.10216	7.23855	7.44809	7.20776	8.32696	7.44033	5.95332	9.13439	9.60453	7.91712	9.41417	8.6887	7.58559	10.3833	5.92729	3.99385	8.64747
GSM1854827	1.5863	0	B	A	-10.8461	Low	66	Female	Ever	I&II	Tx/Unknown	Nx/unknown	Mut	WT	WT	Mut	936.026	2124.4	3060.42	0.493904	7.22056	7.92884	6.78711	7.49849	7.25851	7.92581	6.3147	9.34541	9.29445	8.82831	9.68493	8.28322	9.66433	10.346	8.40069	5.95696	8.30455
GSM1854828	3.24932	0	C	A	6.33194	High	73	Female	Ever	III&IV	Tx/Unknown	Nx/unknown	WT	WT	WT	Mut	996.176	1575.23	2571.4	0.554995	8.33194	7.18101	7.31629	7.50602	7.94064	7.38527	5.53805	9.36278	9.55635	8.2807	9.77826	8.95665	8.58009	10.6445	7.31696	6.69678	8.37605
GSM1854829	3.15342	0	B	C	-9.04173	Low	69	Male	Ever	III&IV	Tx/Unknown	Nx/unknown	WT	WT	WT	Mut	479.204	1822.17	2301.38	0.587522	7.69258	7.6098	6.52603	7.7572	7.93527	7.48467	6.09603	9.5932	8.87162	7.79426	9.33344	8.11298	9.1983	9.97648	9.62261	8.091	8.05709
GSM1854830	3.62466	0	A	A	5.05914	High	69	Female	Ever	III&IV	Tx/Unknown	Nx/unknown	WT	WT	WT	WT	826.136	345.87	1172.01	0.713003	8.30484	8.164	7.45041	7.30893	7.89348	7.73027	6.57465	9.13122	9.35465	8.69756	9.76814	9.16611	8.26133	11.077	9.42492	2.9911	8.60004
GSM1854831	0.860274	1	B	C	-21.2688	Low	77	Male	Ever	III&IV	Tx/Unknown	Nx/unknown	Mut	WT	Mut	WT	-334.569	193.678	-140.892	0.834095	7.40623	7.66198	8.10875	6.64409	8.13705	7.96167	4.88962	9.48786	9.49428	7.67678	9.80917	7.23048	9.4694	9.86794	6.0444	7.69807	7.97868
GSM1854832	3.0411	0	C	B	13.9384	High	63	Female	Ever	I&II	Tx/Unknown	Nx/unknown	WT	WT	WT	WT	97.61	1743.2	1840.81	0.640846	8.13725	8.061	7.23754	7.41397	7.89607	7.98774	5.94992	8.85328	9.66034	9.25977	9.36459	8.03434	7.49829	10.3064	7.16819	4.30009	8.13959
GSM1854833	4.09315	0	C	B	13.7055	High	79	Male	Ever	I&II	Tx/Unknown	Nx/unknown	WT	WT	WT	WT	1177.83	2607.46	3785.29	0.398768	8.18608	7.31839	7.35415	6.73908	7.79155	7.98265	6.18386	8.53902	9.6309	8.83009	9.46943	9.36035	7.84473	10.3833	7.44814	4.07158	9.18978
GSM1854834	2.80548	0	C	B	7.53862	High	66	Female	Ever	I&II	Tx/Unknown	Nx/unknown	WT	Mut	WT	WT	885.102	2175.06	3060.16	0.493938	8.05997	7.07557	7.60167	7.17281	7.37789	7.56137	6.28655	9.19364	9.30743	7.76009	9.32403	9.02976	8.20087	10.4749	6.79397	6.50755	8.79735
GSM1854835	3.10685	0	A	B	1.28889	High	44	Female	Ever	I&II	Tx/Unknown	Nx/unknown	WT	WT	WT	WT	948.878	2397.18	3346.06	0.457024	8.1784	7.77382	7.04743	8.08235	7.93257	7.45295	6.73645	9.33973	9.61097	8.40494	9.47372	8.18851	8.37721	10.7909	8.24225	6.0484	8.22992
GSM1854836	1.39178	1	C	B	0.355256	High	74	Male	Ever	I&II	Tx/Unknown	Nx/unknown	Mut	WT	Mut	WT	2024.74	2716.54	4741.29	0.26658	7.55201	7.91292	7.59245	7.82484	8.28641	8.0129	5.59345	9.00602	9.39737	8.208	9.14316	7.70448	7.42813	10.2448	6.37207	3.65369	8.83459
GSM1854837	0.126027	1	C	B	3.48642	High	78	Female	Missing	I&II	Tx/Unknown	Nx/unknown	Mut	WT	WT	WT	29.5543	1081.49	1111.05	0.719249	7.78356	7.75256	7.41217	7.56413	7.63829	8.17518	6.35429	9.17151	9.94342	8.36259	9.62	8.26295	8.22478	10.2911	8.37331	7.89724	8.24405
GSM1854838	3.3726	1	B	B	-9.90319	Low	50	Female	Ever	I&II	Tx/Unknown	Nx/unknown	WT	WT	WT	WT	1271.98	2020.03	3292.01	0.464066	6.9744	7.97499	7.07242	6.9051	7.77264	7.68179	6.58633	9.34484	9.74395	8.31319	9.47781	7.59367	8.54343	9.90441	7.08194	6.72935	8.35229
GSM1854839	2.51233	0	C	B	13.6268	High	70	Female	Ever	III&IV	Tx/Unknown	Nx/unknown	WT	Mut	WT	WT	587.034	1881.45	2468.49	0.567498	7.76707	7.45846	7.54108	7.03957	7.7316	7.55222	5.98829	8.68341	9.63995	8.63436	9.30648	7.97149	8.44201	10.4279	6.91923	6.4643	8.60623
GSM1854840	1.33699	1	C	A	5.37038	High	72	Male	Ever	I&II	Tx/Unknown	Nx/unknown	WT	WT	WT	WT	1369.44	3034.7	4404.14	0.313932	7.5472	7.94892	7.38664	7.71368	7.87133	7.7533	6.76833	8.93849	9.26328	9.5828	9.48368	8.09937	7.71963	10.3549	6.38588	3.72026	8.68646
GSM1854841	2	0	B	B	-21.7796	Low	65	Female	Ever	I&II	Tx/Unknown	Nx/unknown	Mut	WT	WT	WT	-321.088	742.523	421.436	0.785774	7.18174	7.62377	7.09992	8.3395	7.92791	7.93375	5.98536	11.1294	9.53581	8.12911	9.12717	7.30037	9.40298	9.98354	7.30603	7.40855	8.17685
GSM1854842	2.95616	1	C	B	8.03434	High	75	Female	Ever	III&IV	Tx/Unknown	Nx/unknown	WT	WT	WT	WT	1570.75	2381.34	3952.09	0.376197	7.21883	7.23722	7.71207	6.94921	8.35235	8.07186	5.2901	8.78833	9.90322	7.96787	8.91523	7.43069	8.01194	9.88476	7.33502	4.46177	9.12906
GSM1854843	3.08767	0	C	B	12.9956	High	66	Male	Ever	I&II	Tx/Unknown	Nx/unknown	WT	Mut	WT	WT	1284.46	2206.48	3490.94	0.438006	7.85263	7.49519	7.47939	6.8492	7.69878	7.57241	6.8577	8.69156	9.5699	8.52676	9.58848	8.41714	7.74735	10.6179	6.64883	4.54277	8.78625
GSM1854844	0.528767	1	C	B	8.38919	High	52	Female	Ever	III&IV	Tx/Unknown	Nx/unknown	Mut	WT	Mut	WT	-383.281	-99.3661	-482.647	0.860707	7.91354	8.02405	7.70643	6.76304	7.68411	7.90408	6.81002	9.22124	10.2504	8.70693	9.42546	7.94918	8.78766	10.2141	6.87027	4.07483	8.40789
GSM1854846	2.28219	0	C	A	5.5799	High	80	Female	Ever	I&II	Tx/Unknown	Nx/unknown	Mut	WT	WT	WT	177.284	912.235	1089.52	0.721441	7.15719	7.66866	6.98353	7.34336	7.80573	8.06304	7.59305	9.37726	9.62204	8.45015	10.0881	7.81564	8.79459	10.014	7.92561	3.73863	8.13525
GSM1854847	1.93973	0	C	B	1.71082	High	56	Male	Ever	I&II	Tx/Unknown	Nx/unknown	WT	WT	WT	WT	1916.6	2506.5	4423.11	0.311288	7.38322	8.10072	7.77639	7.20837	7.74582	7.76374	6.5651	8.90956	9.62967	9.06485	9.31063	7.73491	8.08148	10.3002	6.99415	4.9702	8.69312
GSM1854848	3.39726	0	C	A	2.45659	High	61	Female	Missing	I&II	Tx/Unknown	Nx/unknown	WT	WT	WT	WT	1055.46	2894.39	3949.85	0.376501	7.10805	7.77704	7.42881	7.36073	7.45439	8.13931	7.08733	8.42228	10.1191	8.84967	9.30087	8.57086	8.38733	10.2304	7.05695	4.67228	8.34969
GSM1854849	4.0137	0	C	B	6.69451	High	77	Male	Ever	I&II	Tx/Unknown	Nx/unknown	Mut	WT	WT	WT	811.412	2224.12	3035.53	0.497078	8.20091	7.84292	7.2603	6.94645	7.84222	7.6786	6.48374	8.88571	9.99872	8.34771	9.67092	8.14164	8.19992	10.2005	7.247	4.47044	8.21611
GSM1854850	4.61644	0	C	B	9.2963	High	86	Male	Ever	I&II	Tx/Unknown	Nx/unknown	Mut	WT	Mut	WT	85.6211	500.757	586.378	0.77057	7.46597	7.36531	6.56042	7.00634	8.16351	7.76927	6.4064	9.78217	10.0909	8.79742	9.69291	8.56297	8.40412	10.0823	5.42964	4.75534	7.92036
GSM1854851	5.33973	0	C	B	13.0887	High	63	Female	Ever	I&II	Tx/Unknown	Nx/unknown	WT	Mut	WT	Mut	490.266	1916.19	2406.46	0.574971	8.78187	7.60666	6.30259	7.26089	7.49417	7.8328	6.81382	8.54257	9.9254	8.72516	9.86364	9.06014	8.4346	10.6992	5.69155	6.49809	8.72295
GSM1854852	4.29863	0	C	A	15.5463	High	76	Female	Ever	I&II	Tx/Unknown	Nx/unknown	WT	Mut	WT	WT	983.461	2070.87	3054.33	0.494682	7.85497	7.86548	6.80911	7.26838	7.89799	8.04054	6.80126	8.27829	10.0003	8.739	9.52695	8.0849	8.17533	10.4249	7.28969	4.2726	9.15871
GSM1854853	0.753425	0	B	B	-8.45743	Low	67	Male	Ever	I&II	Tx/Unknown	Nx/unknown	WT	WT	WT	WT	1421.54	2377.12	3798.66	0.396967	7.80755	8.50298	6.97845	8.0516	7.96721	7.76062	6.90344	9.19527	10.2379	8.75825	9.95731	8.60586	8.33755	10.7079	6.89463	5.17522	8.27303
GSM1854854	4.12877	0	C	B	16.996	High	64	Male	Ever	I&II	Tx/Unknown	Nx/unknown	WT	Mut	WT	WT	696.541	1820.48	2517.02	0.561618	7.7123	7.26296	7.23109	6.76411	7.88742	7.58044	6.62088	8.85535	9.49548	8.35293	9.47504	8.83667	7.97286	10.236	7.15004	3.86288	8.35229
GSM1854855	0.841096	1	B	B	-12.1453	Low	84	Male	Ever	I&II	Tx/Unknown	Nx/unknown	WT	WT	WT	Mut	1045.85	1910.13	2955.98	0.507177	7.47946	7.70835	7.53049	7.12228	7.6653	7.59987	5.10362	9.62339	9.25672	6.60889	9.06134	7.38988	8.79459	9.36292	6.08688	4.10478	8.37059
GSM1854856	2.47945	1	A	B	-3.20488	Low	78	Female	Never	III&IV	Tx/Unknown	Nx/unknown	WT	WT	WT	WT	1603.4	2565.2	4168.6	0.346566	7.47754	7.66951	7.34695	6.51505	8.17766	7.75237	6.50318	9.73469	9.49786	7.77064	9.59738	7.86483	8.03659	10.2564	7.80239	8.43935	8.45135
GSM1854857	3.80274	0	A	A	4.07138	High	75	Female	Ever	I&II	Tx/Unknown	Nx/unknown	Mut	WT	WT	Mut	872.203	1477.32	2349.52	0.581789	7.3128	7.50477	7.48076	7.31536	7.55265	8.30024	6.27135	9.98504	9.80264	8.92014	10.0982	8.06487	8.59427	10.6138	6.44111	3.98786	8.17468
GSM1854859	2.23014	1	A	B	-5.0322	Low	74	Female	Ever	III&IV	Tx/Unknown	Nx/unknown	Mut	WT	Mut	WT	1500.84	2636.34	4137.18	0.350888	7.6128	7.55218	7.29325	7.14452	8.12653	7.57422	5.55227	8.87999	9.3525	7.90686	9.74509	7.49878	8.59228	9.95593	6.08777	4.84346	8.476
GSM1854860	1.19452	1	A	C	-6.89316	Low	81	Male	Ever	III&IV	Tx/Unknown	Nx/unknown	Mut	WT	WT	Mut	119.702	1866.25	1985.95	0.624346	6.71198	7.27379	7.2852	7.2634	7.26508	7.90038	5.88987	8.91429	9.432	7.78131	9.36192	8.3736	8.2097	10.5482	9.00175	7.39984	7.86263
GSM1854861	0.2	1	A	B	-4.22044	Low	67	Male	Ever	III&IV	Tx/Unknown	Nx/unknown	WT	WT	WT	WT	1352.44	1924.1	3276.54	0.466077	7.43716	7.7472	6.76755	7.24138	7.36828	7.80367	7.08733	9.59617	9.7239	9.02318	9.76161	9.08153	8.77888	10.3032	9.24108	7.70818	8.10502
GSM1854862	4.3726	0	A	A	1.18365	High	73	Female	Ever	I&II	Tx/Unknown	Nx/unknown	WT	WT	Mut	Mut	1733.58	3167.29	4900.87	0.243932	7.985	8.13829	7.2969	7.5401	8.13776	7.77658	6.78101	8.8768	9.71218	8.65553	9.87753	8.56297	8.09718	10.4478	6.05959	5.30157	8.52445
GSM1854863	4.07671	0	C	A	14.2867	High	71	Female	Ever	I&II	Tx/Unknown	Nx/unknown	WT	WT	WT	Mut	-18.8152	1081.91	1063.1	0.724121	7.92335	7.77517	7.0071	8.07672	7.82789	8.04676	5.64799	9.28639	9.7889	8.82831	9.27418	9.23983	9.16048	10.61	6.25797	5.1614	8.8575
GSM1854864	1.09041	1	C	B	12.8945	High	79	Female	Ever	III&IV	Tx/Unknown	Nx/unknown	WT	Mut	WT	WT	1023.27	2015.82	3039.09	0.496625	7.88286	7.08734	6.70762	7.35171	8.11252	7.54194	6.12441	8.91378	9.52322	8.46772	9.50243	8.90674	7.86219	9.90017	6.2929	5.43966	8.51547
GSM1854865	4.44658	0	A	B	-3.02886	Low	62	Male	Ever	I&II	Tx/Unknown	Nx/unknown	Mut	WT	Mut	WT	1680.04	2130.8	3810.84	0.395325	7.70465	7.21864	7.18711	6.76786	7.88877	7.10406	5.52203	8.84432	9.36487	8.19271	9.07857	8.00927	7.32396	9.83854	6.08103	4.08688	8.82339
GSM1854866	3.39178	0	A	B	-2.41528	Low	72	Female	Ever	I&II	Tx/Unknown	Nx/unknown	WT	WT	Mut	WT	160.878	1837.58	1998.46	0.622911	7.24117	7.75345	7.46648	7.54446	7.62437	7.13828	5.32773	9.35932	10.1966	7.46744	9.30371	7.84103	9.48468	9.69261	7.76895	7.72831	8.07353
GSM1854867	4.05753	0	C	B	5.94698	High	64	Male	Ever	I&II	Tx/Unknown	Nx/unknown	Mut	WT	WT	WT	143.003	1053.75	1196.75	0.710452	7.44009	7.27775	8.32873	7.29864	7.70126	7.71751	5.73385	9.18644	9.80686	8.14205	9.18859	7.95733	8.80638	10.0119	7.23985	3.65494	8.40234
GSM1854868	1.17808	1	B	C	-21.999	Low	66	Male	Ever	I&II	Tx/Unknown	Nx/unknown	Mut	WT	WT	Mut	406.448	1800.24	2206.69	0.598713	7.02254	7.27043	7.07332	7.0304	7.56462	7.75375	5.6651	9.12635	9.33319	8.31603	9.56265	7.53593	9.00829	9.96268	8.75226	7.67043	7.62871
GSM1854869	2.11233	0	C	C	10.7499	High	65	Male	Ever	I&II	Tx/Unknown	Nx/unknown	Mut	WT	Mut	WT	-184.842	904.287	719.444	0.757975	8.41506	7.40637	7.78425	7.35561	8.27881	8.09282	6.25565	8.94796	9.60319	8.18992	9.73377	8.73757	8.82628	10.1132	6.94751	2.86118	8.29702
GSM1854870	3.03836	0	A	B	4.43823	High	47	Male	Ever	I&II	Tx/Unknown	Nx/unknown	WT	WT	WT	Mut	14.9805	1037.96	1052.94	0.725148	8.09311	7.34987	7.41308	7.41397	8.09473	7.75793	5.87899	9.14597	9.89563	8.50529	9.55216	8.25064	9.03175	10.6061	5.29124	4.15506	8.35229
GSM1854871	3.06849	0	C	B	15.7884	High	78	Female	Ever	I&II	Tx/Unknown	Nx/unknown	WT	Mut	WT	WT	-320.027	1174.75	854.719	0.744874	8.16233	6.52559	7.41841	7.60888	8.63323	8.3301	6.40594	9.13555	9.75338	9.60806	9.19639	8.49262	7.8349	10.916	5.9338	7.22071	8.61907
GSM1854872	2.31233	0	C	C	-3.15872	Low	76	Female	Ever	I&II	Tx/Unknown	Nx/unknown	WT	WT	WT	WT	1593.77	1475.02	3068.78	0.492837	6.87893	7.32618	7.86881	7.50251	8.43589	7.11572	5.86599	9.33085	9.46851	8.2729	8.81405	8.06155	7.7011	9.49864	7.2661	5.92825	8.9318
GSM1854873	2.97534	0	B	B	-10.5327	Low	68	Male	Ever	I&II	Tx/Unknown	Nx/unknown	WT	WT	WT	WT	506.577	646.613	1153.19	0.714937	6.82137	7.50782	7.44714	7.89113	7.87903	7.77791	6.13375	8.96213	9.1181	7.96074	9.63658	8.242	8.92565	9.48739	8.92457	3.29511	8.24173
GSM1854874	2.3863	1	C	B	7.0936	High	72	Female	Ever	I&II	Tx/Unknown	Nx/unknown	Mut	WT	WT	WT	1496.82	2219.52	3716.35	0.408027	7.14563	7.73704	7.61882	6.99199	8.08988	7.44985	6.26738	8.93199	9.44271	8.15162	9.16187	8.60435	7.14819	9.87014	6.26743	3.88247	9.40411
GSM1854875	2.91233	0	A	B	2.6427	High	64	Male	Ever	I&II	Tx/Unknown	Nx/unknown	Mut	WT	WT	WT	1137.06	2795.18	3932.24	0.378895	8.14263	7.51302	6.81374	7.63562	8.11033	7.57107	6.82769	8.65732	9.42394	8.63436	9.73542	7.755	8.19896	10.5615	5.78235	4.83478	8.72969
GSM1854876	2.48493	0	A	C	-11.5185	Low	74	Female	Ever	I&II	Tx/Unknown	Nx/unknown	WT	WT	WT	WT	24.8934	1311.36	1336.25	0.695893	7.98362	6.79915	6.97357	7.08202	7.69505	7.59073	6.42791	8.94847	9.25149	9.02228	9.86727	7.47318	8.94333	9.74218	7.24308	8.05414	8.24645
GSM1854877	2.12603	0	A	B	-5.26333	Low	83	Female	Ever	I&II	Tx/Unknown	Nx/unknown	Mut	WT	Mut	WT	1119.45	2940	4059.45	0.361549	7.75054	7.75567	7.15121	7.29041	8.39664	7.37197	5.26855	9.1504	9.46131	8.03827	9.31882	7.42262	7.23781	9.95593	5.70788	4.9568	8.62204
GSM1854879	2.66849	0	C	B	8.06583	High	81	Female	Ever	III&IV	Tx/Unknown	Nx/unknown	WT	WT	WT	WT	-155.157	1830.34	1675.18	0.659318	8.3406	7.52221	7.32982	7.34847	8.15195	7.98819	6.55548	8.85847	9.96421	8.5798	9.61266	8.35731	8.3957	10.3369	6.57713	3.95972	8.76479
GSM1854880	2.33425	0	B	A	-7.16364	Low	80	Female	Ever	I&II	Tx/Unknown	Nx/unknown	WT	WT	WT	WT	908.017	2670.98	3579	0.42635	7.5153	7.66733	7.25762	8.08605	7.77947	7.47377	5.85774	9.34834	9.94626	8.89496	9.50828	8.26848	8.7249	10.1312	6.88254	6.74835	8.61907
GSM1854881	2.00548	1	A	B	-7.96587	Low	76	Male	Ever	I&II	Tx/Unknown	Nx/unknown	WT	WT	WT	WT	1076.24	1904.26	2980.5	0.504071	7.96056	7.50347	7.57188	7.64078	7.88093	7.55354	6.32589	9.3559	9.28717	8.05278	9.25855	7.34575	8.32785	10.3032	5.77248	5.03795	9.15376
GSM1854882	1.52603	0	A	A	4.46944	High	70	Female	Ever	I&II	Tx/Unknown	Nx/unknown	Mut	WT	WT	WT	816.681	2037.38	2854.06	0.520013	7.30757	7.18189	6.80774	7.39134	7.51592	7.6507	7.21032	9.37432	9.37144	8.08538	9.60028	8.62533	8.78492	10.3708	6.35094	3.93187	9.16369
GSM1854883	2.94247	1	A	A	-2.56433	Low	62	Female	Ever	III&IV	Tx/Unknown	Nx/unknown	WT	WT	WT	WT	-775.319	785.199	9.87983	0.821684	8.10462	7.44574	7.53508	7.83384	8.50418	8.00864	6.91146	8.85068	9.46487	7.94827	9.98714	8.59908	9.33419	10.4314	8.50711	9.31341	7.42384
GSM1854884	0.89863	1	A	B	-8.35036	Low	64	Male	Ever	III&IV	Tx/Unknown	Nx/unknown	WT	WT	WT	WT	1486.38	3108.26	4594.65	0.287263	7.28317	7.8726	7.06477	7.51874	7.79616	7.16352	5.69884	8.99789	9.29026	7.97185	9.39486	8.31536	8.17907	9.94918	7.56696	7.11173	8.40234
GSM1854885	1.44658	1	C	B	-4.65699	Low	82	Male	Ever	I&II	Tx/Unknown	Nx/unknown	Mut	WT	WT	WT	752.82	1542.2	2295.02	0.588278	7.28682	7.94666	7.30908	7.39271	7.9241	7.41719	5.92494	8.51391	9.86822	7.78758	9.22114	7.89	8.33419	9.58748	5.57114	4.57077	7.86263
GSM1854886	1.13699	1	B	C	-24.9144	Low	59	Male	Never	III&IV	Tx/Unknown	Nx/unknown	WT	WT	WT	WT	258.704	1040.56	1299.27	0.699782	7.38953	7.32706	7.22972	7.40927	8.14913	8.00165	6.42939	9.16307	9.7057	8.51162	9.75346	7.89713	9.30484	9.67081	7.15448	6.20811	7.28267
GSM1854887	1.11233	0	A	C	-0.751575	High	78	Female	Ever	I&II	Tx/Unknown	Nx/unknown	WT	WT	Mut	WT	241.627	917.573	1159.2	0.71432	6.82667	7.62332	6.79661	7.25328	8.45214	7.8607	6.33269	8.98403	9.71595	7.89294	9.21709	8.60064	9.10267	9.26331	6.11275	4.21161	8.07555
GSM1854888	2.30137	0	C	B	5.19089	High	69	Male	Ever	I&II	Tx/Unknown	Nx/unknown	Mut	WT	Mut	WT	471.69	1684.82	2156.51	0.604596	7.42951	7.78739	7.5388	7.11393	7.67382	7.55955	5.95533	9.10615	10.0034	8.44702	9.40593	8.44951	8.83703	9.81382	5.79349	4.05073	8.88034
GSM1854889	1.04932	1	A	B	-2.70038	Low	67	Male	Ever	III&IV	Tx/Unknown	Nx/unknown	WT	WT	Mut	Mut	273.668	1266.92	1540.59	0.674043	7.7483	7.8852	7.1149	7.1092	7.60648	7.21575	6.33221	8.9369	9.31418	8.53718	8.75425	8.19537	8.32835	10.1657	7.81308	7.30515	8.12874
GSM1854890	3.04658	0	A	B	-3.38037	Low	68	Male	Ever	I&II	Tx/Unknown	Nx/unknown	Mut	WT	Mut	WT	1146.18	2110.5	3256.68	0.468654	7.1389	8.0068	7.23707	7.13116	8.18265	7.54592	6.27719	9.03922	9.24944	8.14067	9.385	8.09313	8.1503	9.96501	7.247	4.82847	8.72295
GSM1854891	1.21096	1	B	B	-11.7514	Low	71	Male	Ever	III&IV	Tx/Unknown	Nx/unknown	Mut	WT	WT	Mut	689.634	1612.52	2302.15	0.58743	6.86872	7.79763	6.98353	7.60968	8.00094	7.91745	5.84752	10.0572	10.3088	7.79801	9.42694	7.20476	9.14065	9.49392	7.70346	4.41816	7.58143
GSM1854892	0.668493	1	A	C	-6.57468	Low	85	Male	Ever	I&II	Tx/Unknown	Nx/unknown	WT	WT	WT	WT	-153.571	1449.88	1296.31	0.700092	7.3128	7.74412	6.05739	7.7664	8.12799	7.47024	6.18637	10.0829	9.68341	7.34232	9.71892	8.12489	9.18393	9.79374	7.49863	5.29871	7.56915
GSM1854893	0.00821918	1	A	B	-6.17546	Low	47	Female	Missing	I&II	Tx/Unknown	Nx/unknown	Mut	WT	WT	Mut	1685.85	2106.46	3792.31	0.397823	7.54515	7.41662	6.56933	6.97762	7.05525	7.18381	5.93916	8.80086	9.24307	7.92687	9.27287	7.50868	7.89412	9.89584	7.07899	4.02238	8.09454
GSM1854895	0.857534	1	B	C	-19.4552	Low	74	Female	Missing	III&IV	Tx/Unknown	Nx/unknown	Mut	WT	WT	WT	1076.4	2126.95	3203.36	0.475554	7.32074	7.81737	6.89495	7.1949	8.30611	7.93699	6.60062	9.10773	10.0327	7.99734	9.68352	7.3113	7.80396	10.2141	7.28577	7.42032	8.40505
GSM1854896	2.86301	1	A	C	-4.2184	Low	75	Male	Ever	III&IV	Tx/Unknown	Nx/unknown	Mut	WT	WT	Mut	710.597	2255.63	2966.22	0.50588	7.15719	7.84462	7.8815	7.08376	7.10917	7.59166	6.06952	8.79601	9.41595	8.0574	9.34428	8.53336	8.05084	10.3958	8.1827	4.84452	8.13959
GSM1854897	0.950685	1	A	B	-1.4124	Low	68	Male	Ever	I&II	Tx/Unknown	Nx/unknown	Mut	WT	WT	Mut	1079.17	2353.57	3432.74	0.44567	8.12418	7.57831	7.35105	7.19615	8.63503	7.5018	5.88205	10.2345	9.1711	8.52197	9.34704	7.98645	8.19945	10.2622	7.87884	8.1691	8.3917
GSM1854898	0.0438356	0	C	A	12.834	High	64	Male	Ever	I&II	Tx/Unknown	Nx/unknown	WT	WT	WT	WT	-474.629	1536.94	1062.31	0.7242	8.12555	7.46439	6.33929	7.26711	8.11033	8.07651	6.55221	8.62158	9.95686	8.34999	9.69291	8.1728	8.85614	10.5651	6.46241	6.24744	7.8977
GSM1854899	0.358904	1	A	C	-2.60346	Low	73	Male	Ever	III&IV	Tx/Unknown	Nx/unknown	WT	WT	WT	WT	695.025	1921.77	2616.8	0.54944	7.37299	7.55986	6.95145	7.46005	7.97047	7.63325	5.96953	9.47005	9.39977	8.2018	9.3605	8.28077	7.99508	9.87211	7.07548	6.68856	8.66028
GSM1854900	2.48493	0	C	A	7.80101	High	69	Female	Never	Unknown	Tx/Unknown	Nx/unknown	WT	WT	WT	WT	1199.64	2883.93	4083.56	0.358247	7.32889	7.76723	7.62622	6.95317	7.80967	7.98171	5.91562	8.7235	9.203	7.72635	9.0482	8.31345	7.7065	10.0073	7.73557	4.96111	9.14877
GSM1854902	0.0739726	0	C	B	10.9611	High	75	Male	Ever	I&II	Tx/Unknown	Nx/unknown	Mut	WT	WT	WT	1015.34	1491.21	2506.55	0.562889	8.10462	7.36357	7.33558	7.35882	7.72469	7.43848	5.11829	8.26823	9.66678	7.89673	9.63363	7.75306	7.75358	9.61072	7.37854	3.96386	8.71605
GSM1854903	1.52877	1	B	C	-15.3501	Low	74	Female	Ever	III&IV	Tx/Unknown	Nx/unknown	WT	WT	WT	WT	1464.19	2588.17	4052.36	0.362519	7.18174	7.76812	7.56175	6.8202	7.96721	7.10181	6.80403	8.97873	8.88847	8.18011	9.57015	8.72418	8.28059	10.6253	8.4862	8.21473	8.08404
GSM1854904	2.90685	0	C	A	-1.52094	Low	62	Female	Ever	I&II	Tx/Unknown	Nx/unknown	WT	WT	WT	WT	735.483	2574.42	3309.9	0.461739	7.74715	8.2513	7.16025	7.51234	7.78139	7.64853	6.42365	9.47545	9.38282	7.8605	9.89484	8.29325	8.3047	10.2622	6.0057	4.54772	8.79002
GSM1854906	3.13973	0	A	A	6.61525	High	61	Female	Ever	I&II	Tx/Unknown	Nx/unknown	WT	WT	WT	WT	22.2631	892.527	914.79	0.738962	7.41647	7.151	7.38801	7.29165	7.39881	7.79819	7.25309	9.62091	9.86688	8.07591	9.61564	7.45202	8.6522	10.7079	5.66424	3.91682	7.84223
GSM1854907	2.93151	0	C	A	6.19802	High	70	Male	Ever	I&II	Tx/Unknown	Nx/unknown	WT	WT	Mut	WT	213.982	1223.07	1437.05	0.685191	7.80755	7.8178	7.29507	7.14398	8.47353	7.86296	6.05217	9.22799	9.86965	8.14605	9.45944	8.44684	8.57006	10.3305	7.06721	5.59762	9.0819
GSM1854908	3.12603	0	A	B	-4.0396	Low	73	Female	Ever	I&II	Tx/Unknown	Nx/unknown	WT	Mut	WT	WT	1301.68	3077.98	4379.67	0.317342	7.21883	8.45593	7.19776	7.55153	7.84801	7.70792	6.40156	9.25745	9.08048	7.60394	9.53404	8.56518	7.37065	10.4924	8.06941	7.93927	8.64439
GSM1854909	2.43562	0	C	A	5.58361	High	81	Female	Ever	I&II	Tx/Unknown	Nx/unknown	WT	WT	WT	WT	361.209	1783.07	2144.28	0.606025	8.77978	7.04944	6.731	7.41869	7.51704	7.13239	6.89548	9.06752	9.79701	8.59201	9.88611	8.35142	7.74376	9.83854	6.39376	7.4912	7.85699
GSM1854910	3.14247	0	A	A	1.29688	High	77	Female	Ever	I&II	Tx/Unknown	Nx/unknown	WT	WT	WT	WT	1062.34	3020.36	4082.69	0.358366	7.87233	7.73436	6.95471	7.58307	7.57644	7.57422	6.49927	9.11426	9.18882	7.94704	9.72392	8.45278	7.64711	10.1791	6.92205	4.35888	8.32392
GSM1854911	2.73699	1	C	A	8.43241	High	69	Male	Ever	I&II	Tx/Unknown	Nx/unknown	WT	WT	WT	Mut	-893.187	-78.1953	-971.382	0.894985	8.53784	7.85655	8.15196	8.00273	7.91031	8.47968	5.77574	10.2964	10.1498	8.4577	9.41846	8.49974	8.77196	10.4579	8.95113	9.12559	8.80519
GSM1854913	1.85205	0	A	B	-5.55567	Low	73	Female	Ever	I&II	Tx/Unknown	Nx/unknown	WT	WT	Mut	WT	1482.26	2582.7	4064.96	0.360795	7.47946	8.06006	7.10173	7.40217	7.80702	7.65158	6.36643	9.80654	9.34886	8.25493	9.7155	8.39594	8.1301	10.225	7.16637	7.61411	8.56304
GSM1854915	0.383562	0	A	A	-6.6563	Low	77	Female	Missing	I&II	Tx/Unknown	Nx/unknown	WT	WT	WT	WT	1365.47	2448.58	3814.05	0.394892	7.63042	7.80474	7.59058	6.90572	7.75339	7.33951	6.71712	8.92556	9.29659	7.84923	9.24797	8.85767	7.8044	10.5286	8.37207	6.87214	8.33669
GSM1854916	3.1589	0	B	B	-9.87213	Low	78	Male	Ever	I&II	Tx/Unknown	Nx/unknown	Mut	WT	Mut	WT	653.031	1296	1949.04	0.62857	7.20412	7.43668	6.9676	6.69689	7.89076	7.15342	5.81847	9.71212	9.30311	7.96522	9.7206	7.98273	8.28658	9.92651	6.09186	4.36884	8.18598
GSM1854917	3.39452	0	C	A	12.8065	High	75	Female	Never	I&II	Tx/Unknown	Nx/unknown	WT	Mut	WT	WT	440.56	2181.29	2621.85	0.54882	7.81786	8.91938	7.50622	7.23832	7.6659	7.74004	6.33363	9.05129	9.81628	7.8948	9.19122	8.012	8.14984	9.96268	6.45684	4.56676	8.22541
GSM1854918	3.16712	0	C	B	9.73953	High	72	Female	Never	I&II	Tx/Unknown	Nx/unknown	Mut	WT	WT	WT	290.487	2734.22	3024.7	0.498457	8.15306	8.50004	7.60077	7.95906	7.63169	8.22109	6.652	8.84117	9.64374	8.20939	9.28879	9.08153	8.15536	10.9567	7.38737	4.221	8.61602
GSM1854919	2.69041	0	C	B	10.8577	High	72	Female	Never	I&II	Tx/Unknown	Nx/unknown	WT	Mut	WT	WT	644.252	1713.36	2357.61	0.580823	8.99229	8.5719	7.30408	7.86485	7.78445	8.43267	6.89973	8.93576	9.42747	8.84418	9.40725	8.80281	7.89593	11.2734	7.61267	5.82327	8.8012
GSM1854920	2.60274	0	C	A	18.9782	High	85	Female	Ever	I&II	Tx/Unknown	Nx/unknown	WT	WT	WT	WT	-407.037	1495.58	1088.54	0.72154	8.87177	8.07362	7.75307	6.85565	8.02674	8.49236	6.11101	9.37956	10.0814	8.39373	9.46095	9.16714	8.25946	10.4412	6.25398	5.08819	8.30924
GSM1854921	0.136986	1	B	A	-5.60003	Low	76	Male	Ever	I&II	Tx/Unknown	Nx/unknown	WT	WT	WT	Mut	156.858	1681.03	1837.89	0.641175	7.51719	7.72148	6.85351	6.86433	7.48078	7.73426	6.55744	9.48544	9.30856	8.23801	9.56866	9.13014	8.84802	10.1575	8.86129	5.0497	8.26106
GSM1854922	3.15068	0	C	A	4.926	High	58	Female	Ever	I&II	Tx/Unknown	Nx/unknown	WT	WT	WT	WT	1664.41	3191.19	4855.6	0.250371	7.803	8.63925	7.82019	7.12168	7.8948	8.10299	6.3041	8.79651	9.48257	8.4569	9.30087	7.64939	7.70154	10.1523	7.39631	4.69904	8.77549
GSM1854923	3.63288	0	C	A	4.69478	High	79	Female	Ever	I&II	Tx/Unknown	Nx/unknown	Mut	WT	WT	WT	1101.15	2528.56	3629.72	0.419604	7.72522	8.88356	7.79496	7.72141	8.23149	8.03096	5.98984	9.63069	10.1516	8.673	9.62297	8.4919	7.89148	10.4314	7.63852	4.36922	8.11796
GSM1854924	0.339726	0	C	B	8.48625	High	67	Male	Ever	I&II	Tx/Unknown	Nx/unknown	WT	Mut	WT	WT	1051.63	2869.68	3921.32	0.380378	7.9666	8.54729	7.77777	7.28356	7.84672	7.91198	6.13375	9.52324	9.93451	7.76623	9.19122	8.62988	7.93464	10.2193	7.63389	6.87014	8.64087
GSM1854925	0.734247	0	A	B	2.36838	High	63	Female	Missing	III&IV	Tx/Unknown	Nx/unknown	WT	WT	WT	WT	-342.38	1641.61	1299.23	0.699786	8.13068	7.83462	7.68368	7.19674	8.13424	7.59617	6.45806	8.81941	9.45903	8.71122	9.15698	8.53836	8.75075	10.2141	5.96227	3.36449	8.77549
GSM1854926	0.717808	0	A	B	3.36591	High	67	Female	Ever	III&IV	Tx/Unknown	Nx/unknown	Mut	WT	WT	WT	1112.33	2541.77	3654.1	0.416352	8.56356	6.97732	7.35634	7.84193	7.64547	7.72527	6.18589	8.42909	10.0327	8.08398	9.58079	6.91715	7.95387	9.87211	7.07072	5.15235	8.08179
GSM1854927	0.208219	1	B	A	-4.57111	Low	83	Male	Ever	I&II	Tx/Unknown	Nx/unknown	WT	WT	WT	Mut	1053.33	2884.42	3937.75	0.378147	7.42108	8.45501	7.42206	7.02759	8.49605	7.43572	6.95809	9.42286	9.7889	7.83455	9.33883	8.28821	8.5585	9.77962	7.37019	5.00904	8.27783
GSM1854928	3.39452	0	C	B	7.319	High	63	Male	Ever	I&II	Tx/Unknown	Nx/unknown	WT	Mut	WT	WT	1145.13	2507.69	3652.82	0.416523	8.04369	8.47683	7.64667	7.16078	7.7316	7.73248	5.82049	9.31322	9.85248	7.61598	9.26374	8.29386	8.20321	10.1107	6.2975	5.69553	8.21827
GSM1854929	1.87123	0	C	B	4.20866	High	62	Male	Ever	I&II	Tx/Unknown	Nx/unknown	WT	WT	WT	WT	1599.92	1901.49	3501.4	0.436625	7.94854	7.71588	7.84728	7.49142	7.53106	6.96577	5.94228	9.26415	9.53332	8.08195	9.42118	7.59784	7.97373	10.5028	6.18412	4.45689	9.0447
GSM1854930	2.53699	0	C	B	2.72604	High	76	Male	Ever	I&II	Tx/Unknown	Nx/unknown	WT	WT	Mut	WT	1757.88	1864.71	3622.59	0.420553	7.50432	7.44619	7.26522	7.71906	8.11882	8.04435	5.09748	8.88668	9.74103	8.45015	9.15083	7.71023	7.98196	10.1869	6.95244	4.03798	8.89607
GSM1854931	2.61918	0	C	A	10.9625	High	76	Female	Ever	I&II	Tx/Unknown	Nx/unknown	WT	WT	WT	WT	1112.77	2997.88	4110.65	0.354532	8.21433	8.29558	7.33508	7.60817	8.24323	8.32961	6.33123	8.97983	9.90322	7.86873	9.57015	8.19947	8.03292	10.2141	7.31567	3.99587	8.67645
GSM1854932	2.19726	0	A	B	-3.08031	Low	59	Female	Ever	I&II	Tx/Unknown	Nx/unknown	WT	Mut	WT	Mut	1526.21	2058.4	3584.61	0.425605	7.59369	7.29276	7.20682	6.7879	7.26728	7.02594	5.38627	9.08679	9.41248	8.27497	9.7863	8.05816	8.26968	10.0772	6.93641	5.07781	8.57227
GSM1854933	2.2411	0	A	B	-1.70071	Low	74	Male	Ever	I&II	Tx/Unknown	Nx/unknown	WT	WT	Mut	WT	180.909	422.161	603.071	0.769006	8.98577	7.78556	6.7938	7.10013	8.35389	7.71106	6.06358	9.61471	9.82855	9.22378	10.016	8.97143	9.1974	10.0306	7.49432	7.44214	7.87882
GSM1854934	2.32603	0	C	A	10.6275	High	72	Male	Ever	I&II	Tx/Unknown	Nx/unknown	WT	WT	WT	WT	399.347	2124.89	2524.24	0.560741	7.90167	7.21509	7.51312	7.39752	7.84544	7.27027	6.45517	9.15432	9.9865	8.12571	9.58229	8.16694	8.85404	10.1259	5.60777	4.7001	8.67306
GSM1854935	1.40274	1	A	C	-7.85561	Low	79	Male	Never	I&II	Tx/Unknown	Nx/unknown	WT	WT	WT	WT	928.909	1192.15	2121.06	0.608733	7.31627	7.78152	7.90773	6.71778	8.03755	7.45983	5.71814	9.00921	9.83119	8.38926	9.22625	7.87639	8.59127	10.5651	9.17022	4.19116	9.05859
GSM1854936	2.63562	0	C	B	9.25716	High	66	Female	Ever	I&II	Tx/Unknown	Nx/unknown	WT	WT	Mut	WT	-131.574	-20.0528	-151.627	0.834963	8.21571	6.92722	8.1114	6.93304	7.58346	8.0213	5.75397	9.01937	9.67444	8.65553	9.64103	7.50112	9.02434	10.58	5.74748	4.61168	8.61907
GSM1854937	2.66301	0	A	C	0.400243	High	63	Male	Missing	I&II	Tx/Unknown	Nx/unknown	WT	WT	WT	WT	747.347	2593.81	3341.16	0.457664	7.96901	7.38005	7.22077	6.87417	7.8222	7.35465	6.12346	9.02309	9.69899	8.21943	9.51949	8.36325	8.27256	10.1896	8.69652	6.22848	8.49537
GSM1854938	0.216438	0	B	A	-28.2461	Low	60	Female	Ever	I&II	Tx/Unknown	Nx/unknown	WT	WT	WT	WT	609.165	1580.48	2189.64	0.600715	7.58551	7.74147	7.52219	7.13298	7.60471	7.33634	6.97488	9.58135	9.19281	7.69743	10.1586	7.93766	10.0759	10.3032	8.48764	8.10365	8.02426
GSM1854940	2.59452	0	C	A	4.10657	High	57	Female	Ever	I&II	Tx/Unknown	Nx/unknown	WT	WT	WT	WT	704.926	1986.22	2691.14	0.540289	7.82604	7.86234	6.88486	7.03957	8.03547	7.33354	6.64875	9.54082	9.54419	8.12779	9.58992	8.4648	8.28749	10.2973	7.72648	4.33917	8.37605
GSM1854941	1.88767	0	A	B	6.51224	High	87	Female	Ever	III&IV	Tx/Unknown	Nx/unknown	WT	WT	WT	WT	-99.5956	1686.71	1587.11	0.668983	7.30944	8.2923	6.90373	7.93627	8.42701	7.21897	5.82458	9.22124	10.2634	7.34975	9.848	8.77629	8.36039	10.6778	8.15489	8.78628	7.76069
GSM1854942	1.44384	0	A	B	-4.67313	Low	68	Male	Ever	III&IV	Tx/Unknown	Nx/unknown	WT	WT	WT	Mut	1257.19	1702.71	2959.91	0.50668	7.5162	7.34248	6.68766	7.42735	7.35338	7.22084	5.98383	9.56348	9.24944	7.88896	9.10829	8.62988	8.4464	10.3578	6.27431	7.23132	8.51852
GSM1854944	3.19452	0	A	A	-1.1203	High	77	Female	Ever	I&II	Tx/Unknown	Nx/unknown	WT	WT	WT	WT	1475.32	2754.25	4229.57	0.338157	7.22578	7.31402	7.08458	7.47882	7.88808	7.27632	5.59241	8.99789	9.45103	8.71728	9.52975	8.00391	8.67833	10.0595	7.69938	5.23816	8.19047
GSM1854945	5.43562	0	B	A	-7.98516	Low	68	Female	Missing	III&IV	Tx/Unknown	Nx/unknown	Mut	WT	WT	Mut	1056.15	2248.65	3304.8	0.462403	7.68932	7.49656	6.72874	7.29355	7.59641	7.12779	5.83788	9.86099	9.53705	8.36039	9.97782	7.6508	8.716	9.59099	7.44531	7.47899	7.71836
GSM1854947	0.769863	1	B	B	-9.41085	Low	70	Male	Ever	I&II	Tx/Unknown	Nx/unknown	WT	WT	WT	Mut	169.854	1499.89	1669.75	0.659918	7.11302	7.55386	6.70159	7.38177	8.22778	7.3051	5.36255	9.20294	9.23368	7.97254	9.36317	7.63518	9.04782	10.4089	8.37959	8.24694	8.04264
GSM1854948	0.849315	1	C	A	10.7223	High	74	Female	Ever	I&II	Tx/Unknown	Nx/unknown	Mut	WT	WT	WT	-499.428	1608.46	1109.03	0.719454	7.94607	7.72685	7.69491	7.66581	7.63651	7.95617	6.36298	8.95213	10.0345	9.20444	9.70416	8.4037	8.49547	10.3578	7.1821	3.60701	9.20519
GSM1854950	2.39452	0	C	A	8.40154	High	72	Male	Ever	I&II	Tx/Unknown	Nx/unknown	WT	WT	WT	WT	1179.74	2425.83	3605.57	0.422818	7.9498	7.63631	7.37669	7.62431	7.9724	8.17243	6.29194	8.83869	9.51109	8.79285	9.67092	8.1348	8.0769	10.8364	7.56086	4.01873	9.18978
GSM1854951	0.219178	1	C	B	4.78823	High	70	Female	Ever	I&II	Tx/Unknown	Nx/unknown	WT	WT	WT	Mut	1545.14	2754.66	4299.8	0.328437	7.55715	7.18948	6.70715	7.04531	8.29908	7.58716	5.90306	8.75458	9.23683	8.76853	9.66151	8.00766	7.64365	10.1925	7.16266	4.33724	8.69954
GSM1854952	3.03014	0	C	B	5.26604	High	72	Female	Missing	I&II	Tx/Unknown	Nx/unknown	Mut	WT	Mut	WT	1092.13	2317.24	3409.37	0.448738	7.37581	7.33011	7.39618	7.368	8.16879	7.47881	5.95901	9.07412	9.61953	8.72345	9.51949	7.90323	7.89593	9.74413	7.05695	4.33454	8.67645
GSM1854953	4.87397	0	C	B	8.97921	High	55	Male	Ever	I&II	Tx/Unknown	Nx/unknown	WT	WT	Mut	WT	239.164	2176.16	2415.32	0.573906	8.00972	7.82172	7.83662	7.37908	8.34159	7.9022	6.35476	9.22524	9.76566	8.60169	9.51515	8.05754	9.09108	10.4817	5.2983	4.12314	8.11135
GSM1854954	2.72877	0	B	B	-15.0555	Low	84	Male	Missing	III&IV	Tx/Unknown	Nx/unknown	Mut	WT	WT	WT	1616.13	2526.91	4143.05	0.350082	7.32254	7.67132	6.8403	7.01432	8.4295	7.11995	5.9797	8.99191	8.88764	8.19061	9.27023	7.69118	7.90005	9.87856	8.30823	7.22726	8.21372
GSM1854955	2.07671	0	C	A	8.99923	High	72	Female	Ever	III&IV	Tx/Unknown	Nx/unknown	Mut	WT	Mut	WT	-409.023	465.426	56.4031	0.817772	7.98362	6.96275	7.63757	7.59564	8.25457	7.6084	7.0342	9.72685	9.95686	7.90004	9.73377	7.8283	8.93396	10.1575	5.09941	4.45015	8.5214
GSM1854956	1.26027	1	B	B	-3.92321	Low	77	Male	Ever	I&II	Tx/Unknown	Nx/unknown	WT	WT	WT	Mut	58.608	2427.05	2485.66	0.565421	7.86549	7.7463	7.59658	8.14263	8.01097	8.05828	5.9595	9.63315	10.1241	8.10172	10.4302	8.40041	9.05178	10.9728	5.27579	7.16151	7.77268
GSM1854957	0.775342	1	C	A	11.072	High	77	Female	Ever	I&II	Tx/Unknown	Nx/unknown	WT	WT	WT	WT	516.174	1352.53	1868.71	0.637697	8.13725	7.22892	7.74695	7.76332	8.00559	7.93375	6.05795	8.93956	10.0941	8.22571	10.2316	7.80856	8.92903	10.2448	6.15479	3.58475	8.64087
GSM1854958	2.52329	0	C	B	10.5517	High	79	Female	Ever	I&II	Tx/Unknown	Nx/unknown	WT	WT	WT	WT	738.936	2317.81	3056.74	0.494374	8.47164	7.58518	6.77484	7.5039	7.70806	8.10395	6.20407	9.17555	10.0925	8.44088	10.0725	8.75593	8.03794	10.2911	8.61527	7.89922	8.98344
GSM1854960	2.6	0	C	A	5.51925	High	60	Male	Ever	I&II	Tx/Unknown	Nx/unknown	Mut	WT	WT	Mut	581.08	1314.17	1895.25	0.634691	8.08662	7.22846	6.74611	7.7175	7.67502	7.64453	6.34625	9.441	10.298	7.95487	9.27418	8.2741	8.33469	10.4817	5.42522	4.47838	8.33406
GSM1854961	0.309589	1	A	A	-1.38288	Low	70	Female	Missing	III&IV	Tx/Unknown	Nx/unknown	WT	WT	WT	Mut	786.761	1696.42	2483.18	0.565721	7.86077	6.78441	6.43033	7.30313	7.69076	7.64365	6.093	9.56783	10.0003	9.08197	9.8809	7.53327	8.54846	10.0747	8.62115	8.31663	8.01239
GSM1854962	2.2137	0	C	A	8.19355	High	74	Male	Ever	III&IV	Tx/Unknown	Nx/unknown	Mut	WT	WT	WT	894.813	2092.89	2987.71	0.503157	7.55404	7.38405	7.28474	7.79047	7.74455	8.22481	6.00713	9.17781	10.4173	8.23228	9.6351	7.20567	8.19316	10.0976	6.38728	5.45025	8.33925
GSM1854963	0.0958904	1	B	B	-17.7075	Low	72	Female	Ever	I&II	Tx/Unknown	Nx/unknown	Mut	WT	WT	WT	1156.52	1590.02	2746.54	0.533429	7.54323	7.97633	7.65999	7.20476	7.95327	7.60576	6.15214	9.21062	9.60582	8.33287	9.02576	7.57577	8.18665	9.82219	8.32793	7.39341	8.19538
GSM1854964	1.7589	0	B	C	-11.5117	Low	78	Male	Ever	I&II	Tx/Unknown	Nx/unknown	Mut	WT	WT	WT	1069.74	662.446	1732.18	0.653004	7.49002	6.97373	7.59658	6.82183	7.41662	7.78759	6.89031	8.70896	9.71721	8.50361	9.43263	8.23412	8.25749	10.629	8.45024	6.96142	8.42128
GSM1854965	1.86301	1	B	A	-13.174	Low	71	Female	Ever	I&II	Tx/Unknown	Nx/unknown	Mut	WT	WT	WT	1225.07	2362.09	3587.17	0.425265	7.66307	7.66332	6.43517	7.09305	7.00792	7.07705	6.09799	8.94428	8.84386	8.43556	9.80435	8.77548	8.32785	9.70927	8.10496	7.40855	8.0903
GSM1854966	0.0630137	1	C	B	9.5739	High	84	Male	Ever	III&IV	Tx/Unknown	Nx/unknown	WT	WT	WT	WT	1493.9	2375.28	3869.17	0.387446	7.77804	7.84636	7.43393	7.28918	8.09407	7.89001	6.25759	8.92501	9.81894	8.34088	9.66455	8.54405	7.85829	10.3866	7.13679	3.99307	8.75745
GSM1854967	2.53151	0	A	A	-4.39083	Low	78	Male	Ever	I&II	Tx/Unknown	Nx/unknown	Mut	WT	WT	Mut	1039.38	1470.5	2509.87	0.562486	7.60177	7.2035	6.99683	7.18025	8.12936	7.47422	6.18982	9.66143	9.75612	8.73983	9.92097	7.60434	8.65771	10.2651	8.88605	6.99218	8.57832
GSM1854969	0.975342	0	A	A	6.7449	High	71	Female	Ever	I&II	Tx/Unknown	Nx/unknown	WT	WT	WT	WT	-287.728	502.328	214.6	0.804188	7.83894	7.37001	6.96938	7.45253	8.49436	7.82681	6.59437	9.68191	10.2802	9.09434	9.79942	7.74963	9.01928	10.3245	5.94469	4.03595	8.11135
GSM1854970	1.07397	0	A	A	7.70552	High	64	Male	Ever	I&II	Tx/Unknown	Nx/unknown	WT	WT	WT	Mut	137.349	2727.53	2864.88	0.518655	8.63925	7.94128	7.33198	8.0983	7.86874	8.28658	6.69981	9.21341	10.1548	8.95085	10.1626	9.23436	8.24755	11.2531	7.67478	6.51412	8.50661
GSM1854971	1.33973	0	A	C	-3.67619	Low	83	Male	Ever	I&II	Tx/Unknown	Nx/unknown	WT	WT	Mut	WT	715.372	2549.37	3264.74	0.467608	8.28108	7.86638	7.77918	7.7664	8.19034	7.87086	6.69558	8.84855	9.985	8.7425	9.66922	7.81664	8.36704	10.8042	7.0737	5.88141	8.51547
GSM1854972	2.51781	0	C	A	12.8157	High	64	Female	Missing	III&IV	Tx/Unknown	Nx/unknown	Mut	WT	WT	WT	955.563	1988.38	2943.95	0.508698	7.97989	7.66822	7.55306	7.15108	7.93321	7.60437	6.27767	8.80806	10.1094	8.77288	9.85486	8.2414	8.45295	10.2113	7.30936	3.83047	8.61602
GSM1854973	2.50137	0	C	B	9.63153	High	57	Male	Ever	I&II	Tx/Unknown	Nx/unknown	WT	Mut	WT	WT	924.7	1396.32	2321.02	0.585187	7.56426	7.73745	6.7329	6.90404	7.92726	7.5018	4.75343	9.11537	10.162	7.23849	9.5537	7.62269	8.14418	9.95129	6.71156	7.11651	8.56591
GSM1854974	2.30137	0	C	B	5.07482	High	83	Male	Never	I&II	Tx/Unknown	Nx/unknown	WT	Mut	WT	WT	1534.08	3281.88	4815.96	0.256	7.91723	7.54943	6.86295	7.55928	7.87331	7.54457	6.27569	9.72555	9.58215	8.31171	9.61863	8.45681	7.97373	10.1027	6.41892	5.369	8.42395
GSM1854975	2.49589	0	B	A	-17.1774	Low	78	Male	Ever	I&II	Tx/Unknown	Nx/unknown	Mut	WT	Mut	WT	756.011	2090	2846.01	0.521022	8.10841	8.04741	6.90467	7.22076	7.62747	7.34035	6.72864	9.70317	9.41711	7.8916	10.1567	8.36325	8.88806	10.2005	7.36353	4.58908	8.65704
GSM1854977	1.89589	0	A	A	1.404	High	66	Male	Ever	I&II	Tx/Unknown	Nx/unknown	WT	WT	WT	Mut	1034.52	2981.87	4016.4	0.367434	8.41225	7.7941	7.73084	7.291	7.35066	7.74818	6.90814	8.90284	9.57962	8.40569	9.84148	9.0108	8.37482	10.7683	9.01579	7.93927	8.79735
GSM1854979	2.05753	0	C	B	6.41681	High	67	Male	Ever	I&II	Tx/Unknown	Nx/unknown	WT	WT	Mut	WT	804.511	2373.23	3177.74	0.478858	7.61083	7.35826	6.84804	7.02818	8.0335	7.53421	6.06461	9.16765	9.77935	8.45394	9.50091	8.46349	8.55753	10.3866	6.84037	4.46326	8.67013
GSM1854980	2.05205	0	C	B	2.78521	High	88	Female	Ever	I&II	Tx/Unknown	Nx/unknown	WT	WT	WT	WT	2011.2	2697.58	4708.77	0.271177	8.42596	7.7304	7.32539	7.22076	7.72162	7.49097	6.7976	8.05023	9.03397	8.73637	9.66603	8.19311	7.93882	10.5687	7.70914	4.83478	9.26897
GSM1854981	1.61918	1	A	A	-3.61056	Low	79	Female	Never	I&II	Tx/Unknown	Nx/unknown	WT	WT	WT	WT	-519.594	748.935	229.341	0.8029	8.02994	7.14193	7.24915	7.43487	7.78753	7.83411	6.37811	9.26693	9.53332	7.87957	9.92622	8.67676	9.63973	10.4749	4.51069	4.9018	8.58757
GSM1854983	0.317808	1	A	B	-4.945	Low	81	Male	Never	I&II	Tx/Unknown	Nx/unknown	Mut	WT	Mut	WT	131.03	945.882	1076.91	0.722721	7.5805	7.66597	6.45621	7.643	8.52812	7.31566	6.64298	10.0689	9.88399	7.96787	10.0178	8.95026	8.82139	10.2855	6.76409	5.22542	8.10714
GSM1854984	0.0547945	0	A	B	-3.27179	Low	82	Male	Ever	I&II	Tx/Unknown	Nx/unknown	Mut	WT	Mut	WT	1772.83	2241.85	4014.69	0.367668	7.83546	7.59917	7.16528	7.09243	8.23961	7.36249	6.35524	9.07856	9.74663	8.53471	9.63658	8.03434	7.76028	10.4379	7.01374	4.44597	8.89216
GSM1854985	1.88219	0	C	A	8.83011	High	79	Female	Ever	III&IV	Tx/Unknown	Nx/unknown	WT	WT	WT	WT	1307.57	2878.9	4186.47	0.344103	8.04873	7.60004	7.20045	7.69178	7.52625	7.58131	6.62743	9.39231	9.162	8.3863	9.72889	8.73993	7.92427	10.6403	7.37429	5.31551	9.22635
GSM1854986	1.58082	0	B	A	-6.86327	Low	77	Male	Ever	I&II	Tx/Unknown	Nx/unknown	Mut	WT	WT	WT	1552.59	2559.37	4111.96	0.354352	7.19902	7.57043	6.8935	7.18025	7.99621	7.19519	6.15514	9.69543	9.23684	7.99805	9.50397	8.4622	8.23692	9.65259	7.75472	5.67044	8.60004
GSM1854987	2.56712	0	C	B	14.5109	High	47	Female	Never	I&II	Tx/Unknown	Nx/unknown	WT	Mut	WT	Mut	600.816	1565.24	2166.05	0.603479	8.02131	7.87434	7.13081	7.41732	7.52286	7.91842	7.03647	9.4351	10.3125	8.22431	9.63812	8.70038	8.10093	10.4993	6.59896	7.3614	9.05859
GSM1854988	2.15068	0	C	A	-2.8212	Low	64	Female	Missing	I&II	Tx/Unknown	Nx/unknown	Mut	WT	WT	WT	505.373	2317.59	2822.97	0.523906	7.15134	7.61986	6.9611	6.98567	7.82662	7.47198	5.72641	8.54453	9.49905	8.38852	9.37547	7.64082	7.90049	9.69443	8.38464	3.53187	8.34709
GSM1854989	2.63562	0	C	B	4.79523	High	67	Male	Ever	I&II	Tx/Unknown	Nx/unknown	Mut	WT	WT	WT	464.876	1770.82	2235.69	0.595297	7.13311	7.15145	7.51583	6.72963	7.9116	7.48106	6.1209	9.11592	9.68735	7.97642	9.70559	7.83805	8.62134	9.71326	6.00484	4.55858	8.14596
GSM1854990	2.27397	0	C	B	11.7454	High	76	Female	Missing	I&II	Tx/Unknown	Nx/unknown	WT	Mut	WT	WT	476.403	2278.02	2754.43	0.532449	6.79448	6.75374	6.78892	7.05529	8.08712	7.4199	6.46381	8.83613	9.67583	8.47478	9.38354	7.69873	8.07915	9.90017	5.80518	5.85127	8.65384
GSM1854992	1.51781	0	B	B	-13.425	Low	70	Female	Missing	I&II	Tx/Unknown	Nx/unknown	Mut	WT	WT	WT	1249.58	1731.15	2980.73	0.504042	7.54323	7.28877	6.81325	7.08256	7.5503	7.15385	5.88831	8.96321	9.10615	8.62352	9.43123	8.31473	7.86395	10.0428	8.92836	6.55089	8.63114
GSM1854994	2.47945	0	C	B	13.2196	High	75	Female	Ever	I&II	Tx/Unknown	Nx/unknown	WT	Mut	WT	WT	798.301	2840.3	3638.6	0.41842	8.50286	7.42275	7.14677	7.49496	7.7322	7.51233	6.47224	9.68128	9.81354	9.24784	9.81422	8.45412	8.02467	10.2911	5.84922	5.30925	8.46505
GSM1854995	1.3589	1	B	C	-17.5249	Low	49	Female	Missing	I&II	Tx/Unknown	Nx/unknown	Mut	WT	Mut	WT	440.738	1875.63	2316.37	0.58574	8.11502	7.34775	6.93457	7.04244	7.85512	7.47832	6.31132	9.27651	9.34323	8.58623	10.0526	8.37094	8.46266	10.2141	7.72072	3.97365	8.0903
GSM1854996	1.78356	1	A	B	6.28621	High	69	Female	Ever	I&II	Tx/Unknown	Nx/unknown	WT	WT	WT	Mut	-372.944	1585.62	1212.68	0.708805	8.27825	7.17215	6.53249	7.21515	7.64001	7.27721	5.66305	9.76564	9.90623	9.07002	10.0607	8.59684	8.92282	10.3833	5.4029	7.73775	8.44042
GSM1854997	1.64384	1	C	C	6.36253	High	79	Male	Missing	III&IV	Tx/Unknown	Nx/unknown	Mut	WT	Mut	WT	607.863	1112.63	1720.49	0.654303	7.79494	7.8481	7.51222	7.16499	7.66171	7.42842	5.74045	9.45386	9.7889	8.095	9.41417	7.97638	8.4697	10.1027	7.08491	4.74418	8.67306
GSM1854998	2.33425	1	A	C	-3.85212	Low	61	Female	Ever	III&IV	Tx/Unknown	Nx/unknown	WT	WT	WT	WT	1021.27	1987.67	3008.94	0.500462	7.44487	7.53051	6.9634	7.70462	7.19757	7.2969	5.31366	9.44917	9.43314	8.49116	9.43263	7.4507	8.31198	10.1339	7.3284	5.20593	8.87659
GSM1854999	2.45753	0	C	A	3.39973	High	77	Female	Ever	I&II	Tx/Unknown	Nx/unknown	WT	WT	WT	WT	594.149	2736.48	3330.63	0.459037	7.76604	7.71494	6.59792	7.08317	8.02609	7.56844	6.48616	8.92716	9.42051	8.48182	9.70416	8.15481	8.08927	10.1416	6.17399	4.61357	8.41045
GSM1855000	2.21096	0	B	A	-13.7112	Low	50	Female	Ever	I&II	Tx/Unknown	Nx/unknown	Mut	WT	WT	Mut	-77.0398	1831.56	1754.52	0.650518	7.66716	7.5392	6.4898	7.62131	7.99964	7.64041	6.05848	9.7696	9.65794	8.49725	9.97957	8.50396	9.17849	10.496	9.7044	8.49076	7.41283
GSM1855001	1.33425	1	A	A	-6.83354	Low	62	Female	Ever	I&II	Tx/Unknown	Nx/unknown	WT	WT	WT	WT	929.575	1797.85	2727.42	0.5358	7.787	7.40766	6.5311	6.80727	7.90257	6.76391	6.57508	9.598	9.25249	9.14427	10.0215	8.45346	8.76358	10.4023	6.21545	4.46289	8.35774
GSM1855003	2.32329	0	C	A	5.92303	High	75	Female	Ever	I&II	Tx/Unknown	Nx/unknown	WT	WT	WT	WT	1766.3	2836.01	4602.3	0.286187	8.46705	7.61243	7.16981	7.80422	7.81597	7.62052	6.49463	8.85328	9.21127	8.69672	9.5506	8.5397	7.80481	10.7296	6.63113	4.25065	8.86153
GSM1855004	2.81918	0	C	B	-0.728183	High	71	Male	Ever	I&II	Tx/Unknown	Nx/unknown	Mut	WT	WT	WT	1398.16	2505.64	3903.8	0.382755	7.79719	7.70746	7.6688	7.68029	7.86039	7.81782	5.67561	9.0807	9.40322	7.97049	9.02452	7.56379	7.70201	9.89359	6.67916	3.84006	8.69637
GSM1855005	2.67671	0	A	B	-5.36349	Low	59	Female	Ever	III&IV	Tx/Unknown	Nx/unknown	Mut	WT	WT	Mut	1971.85	3447.73	5419.59	0.169455	7.62019	7.5579	7.62203	7.36601	7.66892	7.58849	5.81696	8.80962	9.20507	7.55085	9.24414	7.41446	7.34182	9.59623	6.99471	5.09822	8.50951
GSM1855006	2.70685	0	A	B	-2.38172	Low	79	Male	Ever	I&II	Tx/Unknown	Nx/unknown	WT	WT	WT	WT	1224.23	1924.78	3149.01	0.482556	7.59369	7.48954	7.35772	6.94866	7.6041	7.45385	5.40501	8.57762	9.67311	8.76853	9.37671	8.15657	7.51863	10.225	8.10598	7.40514	8.50101
GSM1855007	3.09589	0	C	B	9.60987	High	78	Male	Ever	I&II	Tx/Unknown	Nx/unknown	WT	Mut	WT	WT	210.873	2433.79	2644.66	0.546018	8.70363	7.28089	7.30001	7.37773	7.99692	7.55591	7.12641	8.28543	9.01724	8.444	9.62297	10.5301	7.81092	10.994	5.38898	3.56029	8.39954
GSM1855008	2.25479	0	A	A	-5.14824	Low	66	Female	Ever	I&II	Tx/Unknown	Nx/unknown	WT	WT	WT	WT	425.161	2018.66	2443.82	0.570476	7.15971	7.03672	7.75396	7.14629	8.0315	7.6084	5.84239	8.59607	9.4498	8.3462	8.7765	7.33218	7.46775	10.0236	8.03602	6.86192	8.19292
GSM1855009	2.07123	0	A	B	-3.54942	Low	61	Female	Ever	III&IV	Tx/Unknown	Nx/unknown	Mut	WT	Mut	WT	537.795	1286.63	1824.43	0.64269	7.77575	7.38275	7.78713	6.98446	7.97584	7.72799	6.12143	8.79813	9.53088	8.37737	9.50675	8.18734	8.43213	9.62499	7.86557	4.92795	8.07353
GSM1855010	1.86575	0	A	B	-6.48049	Low	64	Male	Ever	I&II	Tx/Unknown	Nx/unknown	WT	WT	WT	WT	2166.83	3196.07	5362.91	0.177648	7.15466	7.60273	7.95047	7.72214	8.27723	7.25025	6.46948	9.02255	9.75474	8.65215	8.93477	7.68278	7.30561	9.7898	7.62597	5.05177	8.88819
GSM1855011	2.7726	0	A	A	-2.13213	Low	52	Female	Ever	I&II	Tx/Unknown	Nx/unknown	Mut	WT	WT	WT	803.57	2651.69	3455.26	0.442708	7.54629	7.34159	6.97311	6.76954	7.80639	7.42121	6.16872	8.92343	9.32975	7.87268	9.56866	8.21021	8.36521	10.0497	8.06518	4.5492	7.3736
GSM1855012	2.95616	0	B	A	-14.0964	Low	74	Female	Never	I&II	Tx/Unknown	Nx/unknown	WT	WT	WT	WT	741.062	1614.06	2355.12	0.581121	6.57765	7.75656	6.43223	7.31667	6.9281	7.13328	6.42744	9.28352	9.36373	7.44174	9.01011	7.03154	8.58576	9.91972	8.52673	8.04437	8.27303
GSM1855014	3.06575	1	A	A	-2.54865	Low	68	Male	Ever	I&II	Tx/Unknown	Nx/unknown	WT	WT	WT	WT	1171.15	2693.65	3864.8	0.388038	7.79371	7.52445	7.08678	7.26089	7.3126	7.37923	6.49038	8.64319	9.30097	8.74343	9.65365	7.3757	7.93746	10.1764	6.18328	5.07781	8.38903
GSM1855015	2.37808	0	C	B	6.51066	High	75	Female	Ever	I&II	Tx/Unknown	Nx/unknown	WT	WT	WT	WT	10.1034	1301.39	1311.49	0.698498	7.98737	7.19703	7.18841	7.44371	7.59522	8.23422	5.49453	8.4311	9.11709	9.08298	9.62908	7.97695	7.84838	10.7124	9.00977	3.73445	8.66665
GSM1855016	2.72329	0	A	B	-8.12429	Low	60	Male	Ever	I&II	Tx/Unknown	Nx/unknown	WT	Mut	WT	Mut	518.061	2066.4	2584.46	0.5534	8.29384	7.94483	7.68368	7.44784	7.85576	7.60342	5.2127	10.0964	9.88834	7.73429	9.85662	6.97565	8.83703	9.40594	8.9434	7.40175	8.29702
GSM1855018	2.40548	0	A	B	-0.141802	High	68	Female	Never	I&II	Tx/Unknown	Nx/unknown	WT	WT	WT	WT	1026.8	2109.38	3136.18	0.484205	7.04106	7.60891	7.40902	7.18757	8.05264	8.09886	5.94938	8.79038	9.94036	7.92753	9.29551	7.16008	8.1503	9.7363	8.2117	8.83397	8.12874
GSM1855019	0.980822	1	A	B	-2.53999	Low	73	Male	Ever	I&II	Tx/Unknown	Nx/unknown	WT	WT	WT	WT	1491.72	2275.62	3767.34	0.401183	8.07627	7.93538	7.03364	7.51447	8.36704	7.48057	6.40741	8.94217	9.66417	8.5936	9.67716	7.35991	8.55704	10.3833	8.23245	6.90064	8.30455
GSM1855020	3.25753	0	A	A	1.42958	High	77	Female	Never	I&II	Tx/Unknown	Nx/unknown	WT	WT	WT	Mut	21.0757	916.977	938.052	0.736657	8.47318	8.00497	7.43348	7.30375	8.40374	7.71062	6.16527	8.97018	9.67444	7.72942	10.0025	9.15583	7.95434	10.2737	8.75855	4.36647	8.10079
GSM1855021	2.43836	0	B	A	-5.08514	Low	70	Female	Ever	I&II	Tx/Unknown	Nx/unknown	Mut	WT	WT	WT	837.701	2936.67	3774.38	0.400236	7.55306	7.73571	6.9304	6.80782	7.52924	7.26215	5.868	9.05985	9.40894	8.04095	9.65838	8.06541	8.45779	9.96721	7.31186	3.84336	8.06519
GSM1855022	2.27671	0	B	C	-17.8091	Low	70	Male	Missing	I&II	Tx/Unknown	Nx/unknown	WT	WT	WT	WT	433.631	2734.6	3168.23	0.480083	7.03535	8.42439	6.77533	6.95317	8.13355	7.31103	5.83539	9.19309	9.1241	8.00198	9.49801	8.13363	8.10547	9.67621	8.15812	7.22561	7.85153
GSM1855023	3.21644	0	A	B	-5.65666	Low	59	Female	Ever	I&II	Tx/Unknown	Nx/unknown	WT	WT	WT	Mut	16.0624	725.383	741.445	0.755865	7.90649	7.12165	6.86295	7.45117	8.14913	7.20068	5.67458	9.45273	8.83236	9.48651	9.66455	7.66129	8.25607	9.86378	7.39841	8.07411	7.7797
GSM1855024	2.75616	0	A	A	-2.85881	Low	82	Male	Ever	I&II	Tx/Unknown	Nx/unknown	WT	WT	Mut	WT	1362.08	2935.18	4297.26	0.328789	7.42474	7.62938	6.98446	7.29932	8.5987	7.49097	5.60769	9.7115	9.47418	8.63182	9.85306	8.35791	7.32182	9.70927	6.32585	5.03901	8.44042
GSM1855026	2.84384	0	B	A	-9.15239	Low	47	Female	Ever	I&II	Tx/Unknown	Nx/unknown	WT	WT	WT	WT	812.596	3374.99	4187.59	0.343949	8.10339	7.82126	7.09946	7.85669	7.95049	7.38153	6.40968	8.9309	9.15498	8.27218	9.89139	7.82927	8.06473	10.3274	6.91372	5.36347	7.96696
GSM1855027	2.29315	1	A	A	-3.63667	Low	61	Female	Missing	I&II	Tx/Unknown	Nx/unknown	Mut	WT	Mut	WT	1182.78	2063.05	3245.83	0.47006	7.68827	7.80298	7.04511	7.53303	7.65278	6.89073	6.42227	9.16982	8.88233	8.92202	9.51815	8.25186	8.01423	10.1107	7.97744	6.32049	8.45397
GSM1855028	2.49589	0	A	B	-2.61632	Low	75	Female	Ever	I&II	Tx/Unknown	Nx/unknown	WT	WT	WT	WT	-247.024	1055.5	808.481	0.749385	8.67831	7.33151	7.18339	7.43552	8.38053	7.35419	6.06104	9.35816	8.92199	7.87957	9.87753	8.70201	8.42969	9.93556	7.53751	6.64971	7.7797
GSM1855029	2.13699	1	B	C	-18.1553	Low	70	Male	Ever	I&II	Tx/Unknown	Nx/unknown	WT	WT	WT	Mut	159.483	1382.67	1542.16	0.673873	7.64491	7.81109	6.52876	7.42601	7.73283	6.70928	6.34674	8.84489	8.80425	8.02737	9.81092	7.6203	8.55504	10.0976	9.52284	7.96552	7.29697
GSM1855031	2.83014	0	C	A	1.78783	High	71	Male	Ever	I&II	Tx/Unknown	Nx/unknown	WT	WT	WT	WT	1476.11	2989.4	4465.5	0.305368	8.45349	7.98929	6.57029	8.25518	7.41546	7.69521	5.82508	8.769	9.04744	9.13108	9.43533	8.26171	7.83972	9.87438	6.07433	6.9248	8.65051
GSM1855032	2.2411	0	C	B	5.43787	High	73	Female	Never	I&II	Tx/Unknown	Nx/unknown	WT	Mut	WT	WT	901.423	2016.75	2918.18	0.511951	7.87233	7.1996	6.67745	7.28416	7.72037	7.46164	6.20999	8.93745	9.49314	8.59921	9.57928	7.58362	7.87114	9.48571	6.09006	6.64367	8.77894
GSM1855033	2.76986	0	B	B	-13.8227	Low	65	Female	Missing	I&II	Tx/Unknown	Nx/unknown	WT	Mut	WT	Mut	99.1991	959.229	1058.43	0.724593	7.97018	7.39575	6.92951	7.70313	8.02879	7.60704	6.67619	9.60665	9.01346	8.32046	9.89827	8.34493	8.99064	10.4579	9.03648	7.8939	7.81863
GSM1855034	2.21644	0	C	B	11.3911	High	53	Female	Never	I&II	Tx/Unknown	Nx/unknown	WT	WT	WT	WT	609.204	1553.69	2162.89	0.603849	7.95678	7.4589	7.24029	6.43548	7.81719	7.00289	6.43697	8.62002	8.88847	8.90523	9.46943	8.02889	7.80964	9.82008	4.23855	3.46031	9.11909
GSM1855035	2.94247	0	C	B	-2.69231	Low	69	Female	Ever	I&II	Tx/Unknown	Nx/unknown	Mut	WT	WT	WT	1330.13	2877.83	4207.97	0.341139	7.70465	7.1996	7.28332	7.11874	7.8403	7.41945	5.85262	8.75726	9.04555	8.30011	9.42694	8.0098	7.38955	9.8806	7.33232	3.76324	8.63114
GSM1855036	2.55342	1	C	A	8.97483	High	63	Male	Ever	I&II	Tx/Unknown	Nx/unknown	WT	WT	WT	WT	877.593	2816.34	3693.93	0.411029	8.10339	7.44011	6.87802	6.76872	7.99897	7.31386	6.28557	8.0591	9.00416	9.10548	9.29145	8.85332	7.57867	10.2795	7.29229	3.745	9.12374
GSM1855037	2.89589	0	A	B	-3.78306	Low	38	Female	Missing	I&II	Tx/Unknown	Nx/unknown	Mut	WT	Mut	Mut	-308.079	541.091	233.011	0.802579	8.78542	7.17479	7.34648	7.18692	7.5357	7.45667	6.47133	9.49985	9.03305	9.39457	9.84981	8.37031	8.18665	10.0952	7.92466	7.66304	8.48713
GSM1855038	2.3863	0	A	B	-8.77299	Low	62	Female	Missing	I&II	Tx/Unknown	Nx/unknown	WT	WT	WT	WT	339.166	1036.55	1375.71	0.691722	8.67133	6.63853	7.3132	7.0322	8.32998	7.054	5.35919	10.3021	9.64495	8.53234	9.50397	7.86937	8.93285	9.90017	8.10901	8.41727	8.45135
GSM1855039	0.731507	1	B	B	-18.2785	Low	69	Male	Ever	I&II	Tx/Unknown	Nx/unknown	Mut	WT	WT	WT	1695.18	2645.84	4341.02	0.322716	7.4814	7.62847	7.07104	7.22264	7.79872	7.13652	6.34134	9.10615	9.03119	8.18432	9.41417	8.1491	7.82823	10.2304	8.76844	6.79664	8.57227
GSM1855040	2.21096	0	A	B	-3.22673	Low	70	Male	Ever	I&II	Tx/Unknown	Nx/unknown	WT	WT	Mut	Mut	968.951	2335.7	3304.65	0.462422	8.01747	7.39527	6.75554	7.64977	8.04797	7.38573	5.43776	8.94322	9.20409	8.08538	9.55963	7.58411	7.74553	10.1469	5.95804	7.33761	8.78625
GSM1855041	1.02192	0	A	B	1.05844	High	68	Male	Missing	I&II	Tx/Unknown	Nx/unknown	Mut	WT	Mut	WT	787.156	2522.74	3309.89	0.461739	8.16873	7.41021	6.73195	7.45464	8.03857	7.32589	6.62368	9.33732	9.50991	8.21578	9.90005	7.51955	8.38206	10.2564	7.64705	5.1005	8.33147
GSM1855042	2.56712	0	A	A	-0.27323	High	53	Female	Ever	I&II	Tx/Unknown	Nx/unknown	WT	WT	WT	WT	1148.72	2525.59	3674.31	0.413654	8.29666	7.19127	6.57118	7.49142	7.34394	7.38749	6.53651	9.16818	9.25672	8.86605	9.96458	8.30336	8.67675	10.8608	7.45856	7.42767	8.78245
GSM1855043	2.81918	0	A	B	-4.98822	Low	70	Male	Ever	I&II	Tx/Unknown	Nx/unknown	Mut	WT	Mut	WT	315.452	1539.86	1855.32	0.63921	8.30208	7.29408	6.88074	6.81377	8.34159	7.29471	6.43949	8.66874	9.57962	9.26529	9.93724	8.54773	8.73873	10.026	7.2667	7.63777	8.15021
GSM1855044	2.70411	0	C	A	10.8548	High	65	Female	Ever	I&II	Tx/Unknown	Nx/unknown	Mut	WT	WT	WT	743.444	1666.12	2409.56	0.574598	7.96772	7.07773	6.98215	7.60888	8.53331	7.39921	6.0935	8.77437	9.7356	8.92202	9.9949	8.43254	8.13144	9.92411	7.7801	4.15547	8.11135
GSM1855045	2.35616	0	C	A	9.68997	High	67	Male	Ever	I&II	Tx/Unknown	Nx/unknown	Mut	WT	WT	WT	-4.70753	1577.74	1573.03	0.670518	8.56036	7.27818	7.16936	7.19309	7.97047	7.48832	6.6632	8.84755	9.8055	8.80546	9.82077	8.79045	8.28253	10.1002	6.32537	3.66919	8.84626
GSM1855046	2.5726	0	C	B	12.9904	High	78	Male	Ever	I&II	Tx/Unknown	Nx/unknown	Mut	WT	WT	WT	-27.1067	884.083	856.976	0.744653	7.56631	7.06417	7.09719	7.53092	8.09128	7.49276	6.59633	9.24892	9.78361	8.63012	9.28481	7.71986	8.14282	10.0747	6.38916	3.64651	7.8588
GSM1855047	2.79178	0	A	C	-9.6363	Low	73	Female	Ever	I&II	Tx/Unknown	Nx/unknown	WT	WT	WT	WT	1553.95	2636.56	4190.5	0.343548	8.50286	7.36828	6.98903	7.13362	7.25469	6.91085	6.45517	8.72038	9.21652	8.22145	9.49071	7.76196	8.31434	10.4749	7.73145	7.94628	8.37605
GSM1855048	1.7863	1	C	B	8.9265	High	77	Male	Ever	I&II	Tx/Unknown	Nx/unknown	Mut	WT	Mut	WT	-1632.8	-839.386	-2472.19	0.970837	8.09973	7.51084	7.00263	8.63348	8.61258	7.97289	6.918	9.50693	9.1711	10.7379	9.71053	8.85332	8.85511	10.3896	6.91052	2.61479	6.94891
GSM1855049	0.6	1	B	A	-6.72973	Low	57	Female	Ever	I&II	Tx/Unknown	Nx/unknown	WT	WT	WT	Mut	724.82	2872.59	3597.41	0.423904	6.7937	8.07362	6.82608	6.85186	7.58935	6.78307	5.65053	8.78987	9.06195	7.72635	9.62607	8.33336	8.2845	9.92651	7.50065	6.61744	9.28506
GSM1855050	1.91233	0	A	A	0.00494522	High	63	Female	Ever	I&II	Tx/Unknown	Nx/unknown	Mut	WT	WT	WT	471.011	2126.87	2597.88	0.551758	8.86566	6.93974	6.72055	7.011	7.99692	7.50459	6.095	9.28696	9.432	8.80365	10.3799	8.28014	8.25749	9.85742	7.2183	6.49845	8.65051
GSM1855051	1.70411	0	C	A	4.73422	High	55	Female	Ever	I&II	Tx/Unknown	Nx/unknown	Mut	WT	WT	WT	467.012	1742.27	2209.28	0.598408	7.79158	6.80098	6.52175	7.30126	8.09204	7.43896	6.43222	9.01081	9.74794	8.85335	9.92788	8.26483	8.10599	10.1285	6.61425	6.30469	8.29938
GSM1855052	2.60548	1	A	A	-6.05105	Low	79	Male	Ever	I&II	Tx/Unknown	Nx/unknown	Mut	WT	WT	WT	1766.87	3012.82	4779.69	0.261144	8.00852	7.70312	6.90373	7.00927	8.20497	7.06627	6.18789	9.01295	9.50516	8.25995	9.66922	8.00218	7.74735	10.3092	7.9602	5.84698	8.41552
GSM1855053	2.78082	0	C	B	11.3812	High	72	Female	Never	I&II	Tx/Unknown	Nx/unknown	WT	Mut	WT	WT	655.774	1829.09	2484.86	0.565517	8.53784	7.12524	7.28018	6.95998	7.31754	7.06808	6.69055	9.44449	9.8109	9.17974	10.0526	8.28263	8.40813	10.3549	6.16106	5.53973	8.80519
GSM1855054	2.46575	0	C	A	16.6117	High	67	Female	Ever	I&II	Tx/Unknown	Nx/unknown	WT	WT	WT	WT	335.844	1645.98	1981.82	0.62482	8.76661	7.03447	6.68308	6.64107	7.78197	7.69348	5.73842	8.81326	9.65004	8.36483	9.60802	8.16985	8.50703	9.94918	5.78356	3.99066	8.23712
GSM1855055	2.94795	0	C	A	4.68125	High	70	Female	Ever	I&II	Tx/Unknown	Nx/unknown	WT	WT	WT	WT	1232.08	3334.4	4566.49	0.29122	7.81898	7.8861	6.90053	7.38311	7.84089	7.53917	6.18686	8.9691	9.46487	8.64868	9.93545	8.62533	8.08837	10.4249	6.80934	6.46176	8.61602
GSM1855056	2.90685	0	C	B	15.2275	High	67	Female	Ever	I&II	Tx/Unknown	Nx/unknown	Mut	WT	WT	WT	-936.174	86.6491	-849.525	0.886862	8.0689	7.00362	7.66138	7.26027	8.16506	7.56047	6.72772	8.86262	9.77241	8.74429	10.1064	7.92712	8.73449	9.922	8.11427	3.01099	8.67964
GSM1855057	0.208219	0	C	A	7.72656	High	70	Female	Ever	I&II	Tx/Unknown	Nx/unknown	WT	WT	WT	WT	1035.88	1920.63	2956.51	0.507109	8.07512	7.63902	6.99133	7.23529	8.10963	7.43848	6.53462	9.31322	9.9285	9.25653	9.82941	8.61702	8.3962	10.4855	4.97404	6.02956	8.83082
GSM1855059	1.61096	0	C	B	10.3808	High	71	Male	Ever	I&II	Tx/Unknown	Nx/unknown	WT	Mut	WT	Mut	531.214	1587.31	2118.52	0.609028	8.62381	6.98374	6.65104	7.13734	7.69075	7.39739	6.70173	9.12849	9.7017	8.52519	9.85486	9.12241	7.66339	10.2304	5.56516	6.66665	9.00995
GSM1855060	2.83014	0	A	B	-5.38161	Low	64	Female	Ever	I&II	Tx/Unknown	Nx/unknown	WT	WT	WT	Mut	1473.9	1411.24	2885.14	0.51611	7.31627	7.43534	6.91291	7.3282	8.32696	7.17572	6.17898	9.69865	9.30743	8.70693	10.1646	7.49973	8.12914	10.4646	8.70254	8.02034	8.52748
GSM1855061	2.07945	1	C	B	8.22608	High	60	Female	Missing	III&IV	Tx/Unknown	Nx/unknown	Mut	WT	WT	WT	987.979	2640.47	3628.45	0.419773	8.27959	7.74412	6.81279	7.05347	7.92536	7.28179	7.0924	8.8877	9.54782	8.88163	9.74509	8.54996	8.19267	10.2193	6.51155	4.77197	8.44298
GSM1855062	1.64384	1	B	B	-12.9339	Low	72	Female	Ever	I&II	Tx/Unknown	Nx/unknown	Mut	WT	WT	Mut	991.937	2677.04	3668.98	0.414365	7.04505	7.57746	6.49358	6.99938	7.71846	7.08261	6.35574	9.03867	9.30534	8.82923	9.90508	8.09259	8.02291	9.70927	8.87353	5.71154	8.37605
GSM1855063	0.956164	1	C	B	0.661224	High	66	Male	Ever	III&IV	Tx/Unknown	Nx/unknown	WT	WT	WT	WT	708.271	2426.34	3134.61	0.484406	7.96421	7.71406	6.90511	6.78413	7.93321	7.24933	6.37429	9.07801	9.77665	8.92937	10.1105	8.44821	7.95717	10.2591	5.89744	4.75314	9.5373
GSM1855064	2.68493	0	A	B	-7.45617	Low	69	Male	Ever	I&II	Tx/Unknown	Nx/unknown	WT	WT	WT	Mut	1103.22	2358.28	3461.5	0.441887	7.10718	7.5766	7.00398	7.34776	7.89735	6.78783	5.4231	9.08942	9.59305	8.95653	9.84148	8.20308	7.67606	10.2418	7.60345	7.1792	8.24889
GSM1855065	1.98356	0	A	B	-0.986937	High	81	Male	Ever	I&II	Tx/Unknown	Nx/unknown	WT	WT	WT	Mut	1257.17	1606.88	2864.05	0.51876	7.47085	7.07817	6.50955	6.97997	7.81222	6.86414	5.64535	9.52264	9.78752	8.74783	9.58992	7.9387	8.52268	9.38749	6.36361	6.84226	8.29938
GSM1855066	2.73151	0	A	A	-0.0575264	High	80	Female	Ever	I&II	Tx/Unknown	Nx/unknown	Mut	WT	Mut	Mut	266.558	1149.21	1415.77	0.687464	7.92463	7.68193	6.57725	7.85096	8.19255	7.77747	5.88205	9.12904	9.5015	8.47636	9.72392	7.69873	8.36039	10.4783	7.11293	3.71028	8.10502
GSM1855067	2.70411	0	C	A	-4.73384	Low	75	Male	Ever	I&II	Tx/Unknown	Nx/unknown	Mut	WT	WT	WT	91.5307	1511.62	1603.15	0.667231	7.22147	7.31402	6.77851	6.62279	7.71973	7.19743	6.50172	8.95737	9.38043	8.41279	9.64434	8.17045	7.63932	9.75571	8.71913	3.30629	8.00434
GSM1855068	2.82466	1	A	B	-6.5781	Low	70	Male	Ever	I&II	Tx/Unknown	Nx/unknown	WT	WT	WT	WT	1813.6	2505.41	4319.02	0.325771	7.76068	7.88519	7.07601	7.22634	7.51764	6.92161	6.37667	8.95105	9.53332	8.48479	9.68827	8.08438	7.90988	10.4122	7.95831	7.15888	8.43191
GSM1855069	0.835616	0	A	B	3.20988	High	58	Male	Missing	I&II	Tx/Unknown	Nx/unknown	Mut	WT	Mut	Mut	288.002	1655.68	1943.69	0.629181	8.02254	7.6098	7.22347	7.24263	8.36468	7.1287	5.75805	9.93464	9.87965	8.71994	9.95356	7.97309	9.11935	10.1764	5.93633	7.80529	8.03451
GSM1855070	2.72329	0	C	A	6.28784	High	71	Female	Never	III&IV	Tx/Unknown	Nx/unknown	WT	Mut	WT	Mut	917.95	2508.23	3426.18	0.446532	8.15706	7.87702	6.65291	6.8835	7.98861	7.04352	7.10109	9.11646	9.81484	8.01823	10.2753	9.13728	7.74864	10.3274	6.7924	4.85934	8.92318
GSM1855071	1.63562	0	B	A	-7.68922	Low	80	Female	Missing	I&II	Tx/Unknown	Nx/unknown	Mut	WT	WT	WT	382.47	2478.93	2861.4	0.519092	6.97284	7.43794	7.03173	7.17407	7.51411	7.57198	6.49325	8.74785	9.23472	8.96622	9.41133	8.3599	7.90626	9.98567	8.58785	7.35423	7.67808
GSM1855072	1.86027	0	A	A	1.28284	High	86	Female	Ever	I&II	Tx/Unknown	Nx/unknown	WT	WT	WT	Mut	1405.24	2771.38	4176.62	0.345461	8.23911	7.71979	6.91664	8.00553	8.14709	7.28503	6.35574	9.31771	9.81628	8.33287	9.52253	7.54239	7.97286	10.6253	7.64546	8.04807	8.39691
GSM1855073	2.85479	0	C	B	11.2098	High	60	Female	Ever	I&II	Tx/Unknown	Nx/unknown	Mut	WT	WT	WT	999.732	1674.26	2674	0.542405	8.3939	7.02913	6.60721	7.3955	8.68659	7.2236	5.6883	9.41823	9.68873	8.66718	9.51375	8.05372	7.92105	10.1441	8.71765	4.60391	8.72969
GSM1855074	2.00822	0	C	B	2.82907	High	65	Male	Missing	I&II	Tx/Unknown	Nx/unknown	Mut	WT	WT	WT	35.4172	1089.28	1124.69	0.717856	7.8584	7.68992	7.17655	6.41968	8.40781	7.28044	6.06358	8.88259	9.2134	8.85609	9.77984	8.11523	8.64754	10.1233	5.46451	4.05438	7.88809
GSM1855075	2.45753	0	C	B	8.76337	High	77	Male	Ever	I&II	Tx/Unknown	Nx/unknown	WT	WT	WT	WT	660.215	1637.05	2297.26	0.588011	8.0072	7.2634	6.56372	7.18933	7.60176	6.92112	6.58396	9.35121	10.036	7.76069	9.61719	8.48916	8.06376	9.72698	6.91211	8.50585	8.12874
GSM1855076	2.51233	0	C	A	2.95425	High	60	Female	Missing	III&IV	Tx/Unknown	Nx/unknown	WT	WT	WT	WT	1301.63	3147.26	4448.89	0.307689	8.3406	7.68552	6.95333	7.29225	8.49774	7.49363	6.8572	8.9935	9.53826	8.40494	9.90172	7.67461	7.52943	10.4749	6.19594	3.62262	8.86895
GSM1855077	2.34247	0	C	B	6.82148	High	75	Male	Ever	I&II	Tx/Unknown	Nx/unknown	WT	WT	WT	WT	1143.68	1306.64	2450.32	0.569692	8.09973	7.41532	6.84167	6.59369	8.62258	7.45429	5.81999	8.8433	9.66417	8.58216	9.36877	8.44343	7.4664	10.1523	8.53873	7.65609	8.46505
GSM1855078	2.41644	0	A	B	-5.68742	Low	62	Female	Ever	I&II	Tx/Unknown	Nx/unknown	WT	WT	WT	Mut	-358.885	1860.97	1502.09	0.678207	7.53201	7.58304	6.31472	7.368	8.56008	7.80552	4.88333	9.11212	9.55886	9.07002	9.4482	7.44092	8.68148	9.38593	6.89185	6.55162	7.91857
GSM1855079	0.920548	1	A	B	-5.26349	Low	66	Male	Ever	I&II	Tx/Unknown	Nx/unknown	Mut	WT	WT	Mut	951.137	2080.71	3031.84	0.497548	7.62121	7.34466	6.66727	7.5565	8.68659	7.25069	5.98328	8.73924	9.59807	8.40342	9.53694	7.72421	8.33515	9.61768	8.20618	3.97893	8.05093
GSM1855080	1.83836	0	C	B	0.406069	High	80	Female	Ever	I&II	Tx/Unknown	Nx/unknown	WT	WT	WT	WT	1582.53	2333.22	3915.75	0.381134	7.62839	7.13193	6.71636	7.29165	7.76634	7.08948	5.82356	9.02994	9.57598	8.30083	9.52545	8.41375	7.74776	10.5065	8.41062	6.552	8.62507
GSM1855081	2.12877	0	A	B	-2.91497	Low	78	Female	Ever	I&II	Tx/Unknown	Nx/unknown	WT	WT	WT	Mut	968.19	1956.83	2925.02	0.511089	8.14645	7.28449	7.56085	7.88516	8.86952	7.31151	5.41385	9.82651	9.26217	8.41512	9.64738	7.66694	8.2092	9.88921	6.58058	7.59036	8.2206
GSM1855082	1.63014	0	C	B	5.6543	High	60	Female	Never	I&II	Tx/Unknown	Nx/unknown	WT	WT	WT	WT	1082.07	2723.15	3805.22	0.396083	8.02625	7.72994	6.91529	7.46768	7.67998	7.52795	5.85417	8.96854	9.70709	8.36926	9.59889	7.92929	7.97967	10.3369	6.25353	5.58625	8.68977
GSM1855083	2.27945	0	A	C	-10.0357	Low	56	Male	Ever	III&IV	Tx/Unknown	Nx/unknown	Mut	WT	Mut	WT	-292.311	-57.7822	-350.093	0.850639	7.28859	6.94647	6.59792	7.02529	8.46864	7.35184	5.26525	9.49807	9.13978	10.4296	9.56116	6.90313	8.40813	9.5209	7.85753	2.46985	7.81513
GSM1855084	2.51781	0	C	B	7.9863	High	75	Male	Ever	I&II	Tx/Unknown	Nx/unknown	WT	WT	Mut	WT	-253.497	1281.41	1027.91	0.727673	7.67761	7.8893	7.10173	7.78391	8.55309	7.60115	6.33463	9.24608	9.94774	8.60005	9.7387	7.79856	8.5811	9.42009	5.01736	3.2547	7.80815
GSM1855085	2.66027	0	A	B	-4.52319	Low	60	Female	Never	I&II	Tx/Unknown	Nx/unknown	WT	WT	WT	WT	108.634	1207.48	1316.11	0.698013	7.77136	7.30794	6.69369	7.09954	7.90579	7.41173	6.23594	9.0338	9.26106	8.46849	9.22755	8.41714	8.45139	10.4817	6.32776	5.48837	8.67306
GSM1855086	2.41644	0	C	A	4.50507	High	82	Male	Missing	I&II	Tx/Unknown	Nx/unknown	WT	WT	WT	Mut	416.51	2039.19	2455.7	0.569042	7.89471	7.63857	7.2199	7.7572	8.78498	7.58356	6.0188	9.11862	9.93146	7.88207	9.66922	8.85937	8.27497	10.0211	7.83416	5.47674	8.26803
GSM1855087	2.56986	0	C	B	0.399698	High	77	Male	Ever	I&II	Tx/Unknown	Nx/unknown	WT	WT	WT	WT	844.522	2294.28	3138.8	0.483868	7.8065	6.961	6.77339	7.44304	8.24922	7.41537	5.77935	8.33107	8.88499	8.6412	9.27838	8.0082	7.45007	10.2086	8.00298	3.6566	8.74709
GSM1855088	1.28219	0	C	B	14.5475	High	70	Female	Ever	I&II	Tx/Unknown	Nx/unknown	Mut	WT	WT	WT	-801.362	1183.87	382.513	0.789295	8.16631	7.35739	7.71022	7.21456	8.80317	7.86024	7.09194	9.50879	9.76969	8.72434	9.87922	8.1147	8.49547	10.1523	7.09546	3.11166	8.57227
GSM1855089	2.28493	0	A	B	-7.77112	Low	78	Female	Never	I&II	Tx/Unknown	Nx/unknown	Mut	WT	WT	WT	813.594	1926.6	2740.19	0.534217	7.35517	7.57831	6.95927	7.54874	8.69674	7.64221	5.31366	8.89705	9.48959	8.9575	9.52545	7.04387	7.56683	9.75967	8.54859	5.86187	8.50101
GSM1855091	2.56438	1	A	A	-10.0894	Low	79	Male	Ever	I&II	Tx/Unknown	Nx/unknown	Mut	WT	WT	WT	992.224	2714.08	3706.3	0.409374	7.35075	7.54047	7.45587	7.45321	7.28163	7.45572	5.77574	9.09799	8.74362	8.24997	9.40067	8.5081	7.93464	10.4249	8.34447	5.99955	8.33925
GSM1855092	2.00548	0	C	A	4.0796	High	78	Female	Ever	I&II	Tx/Unknown	Nx/unknown	WT	WT	WT	WT	1369.63	2556.81	3926.44	0.379683	7.73054	7.55698	6.82702	8.42977	8.44233	7.27996	6.00166	9.20121	9.20507	8.208	9.47504	8.2125	8.12083	10.2304	7.61892	6.11615	9.01898
GSM1855093	2.09863	0	C	A	2.8851	High	72	Male	Ever	I&II	Tx/Unknown	Nx/unknown	WT	WT	WT	WT	1095.85	3200.6	4296.45	0.328902	7.82359	7.77199	7.16936	6.92414	7.88483	7.14795	6.31275	9.20017	9.40894	8.41357	9.62154	7.57301	8.01331	10.0619	6.59357	4.20443	8.41293
GSM1855094	1.66301	0	A	A	4.77509	High	66	Female	Never	I&II	Tx/Unknown	Nx/unknown	WT	Mut	WT	Mut	-512.254	213.602	-298.651	0.846644	8.23064	7.95795	5.48576	7.49285	7.37789	6.72642	5.69461	9.89272	9.37144	8.1871	9.47633	9.04806	8.51712	9.92892	8.42426	7.97112	8.72969
GSM1855095	1.58356	0	B	A	-16.9883	Low	81	Male	Ever	I&II	Tx/Unknown	Nx/unknown	Mut	WT	WT	Mut	651.77	1323.15	1974.92	0.625611	7.88628	7.66866	6.68952	8.16134	7.69138	7.19561	5.54079	9.33198	8.76225	8.4282	9.53265	7.30916	9.19132	10.1158	8.10598	8.18432	7.81683
GSM1855096	2.23562	0	A	B	-2.63082	Low	74	Female	Ever	III&IV	Tx/Unknown	Nx/unknown	WT	WT	WT	WT	63.9918	1850.28	1914.27	0.632531	8.12152	7.13282	6.42548	7.47607	7.83153	7.3698	6.123	9.51186	9.90773	9.26757	9.95014	7.42631	8.46917	10.1869	7.14215	7.37749	8.66028
GSM1855097	2.33699	0	A	A	1.62642	High	66	Female	Ever	III&IV	Tx/Unknown	Nx/unknown	WT	WT	WT	Mut	959.377	1713.81	2673.19	0.542505	6.97991	7.04816	6.85213	6.7793	7.37219	7.21755	6.09552	8.85847	8.86542	8.65714	9.24797	7.32954	8.44498	9.74807	7.30936	4.71615	8.66665
GSM1855098	2.07945	0	C	A	12.8507	High	83	Female	Ever	I&II	Tx/Unknown	Nx/unknown	WT	WT	WT	WT	1259.46	2395.94	3655.41	0.416178	8.0072	7.31358	6.68812	8.02426	7.60593	7.20568	6.19671	9.7676	8.96287	8.79466	9.57015	8.01901	7.92105	10.6695	7.44251	4.0368	9.21551
GSM1855099	2.51233	1	C	B	12.3341	High	81	Male	Missing	I&II	Tx/Unknown	Nx/unknown	WT	WT	Mut	WT	-302.281	608.816	306.535	0.796094	7.89592	7.54007	6.97357	7.50739	8.43432	8.16962	6.20308	9.39174	9.42862	8.6918	9.58377	7.49501	8.16967	10.1391	5.8204	3.7224	8.99234
GSM1855100	2.37808	0	A	B	-2.4605	Low	67	Female	Ever	I&II	Tx/Unknown	Nx/unknown	Mut	WT	Mut	WT	353.31	1337.73	1691.04	0.657567	7.88511	7.47603	7.09447	7.05641	8.44966	7.47024	6.53509	9.15979	9.58949	8.43048	9.66922	7.97149	8.49305	9.73059	3.85053	3.95358	8.36024
GSM1855101	2.52055	1	A	A	6.11427	High	55	Female	Ever	III&IV	Tx/Unknown	Nx/unknown	WT	Mut	WT	Mut	-178.116	604.804	426.687	0.785297	8.85014	7.31006	5.91397	7.876	7.57015	7.05073	6.0188	9.74047	9.35583	7.49116	9.83803	9.47943	8.6851	10.8852	6.93258	7.91623	8.74709
GSM1855102	1.66301	0	A	B	4.02526	High	73	Female	Missing	III&IV	Tx/Unknown	Nx/unknown	WT	WT	WT	WT	934.023	3182.6	4116.62	0.353712	8.13725	7.59442	6.96435	7.54084	7.42731	7.30559	5.86703	8.96747	9.36487	8.07995	9.75515	7.99028	8.09805	10.5321	6.06616	4.78662	8.67013
GSM1855103	1.55616	0	A	B	-4.1652	Low	69	Male	Ever	I&II	Tx/Unknown	Nx/unknown	WT	WT	Mut	Mut	231.216	947.873	1179.09	0.712274	8.99656	7.38357	6.88855	7.27151	8.40054	7.67722	6.39572	9.40114	8.94361	9.1321	9.82254	8.74881	9.01705	10.5537	7.99993	7.54513	8.67013
GSM1855104	0.268493	1	B	B	-8.02624	Low	70	Female	Missing	Unknown	Tx/Unknown	Nx/unknown	WT	WT	WT	Mut	-920.86	704.896	-215.964	0.840123	8.32317	6.84571	8.98058	8.42084	7.37737	8.68202	6.85252	9.42635	9.54782	10.718	9.00781	8.82826	8.96345	11.077	8.26275	4.6792	7.63038
GSM1855105	1.52055	0	C	A	4.95623	High	68	Female	Ever	I&II	Tx/Unknown	Nx/unknown	WT	Mut	WT	WT	1677.31	2619.13	4296.44	0.328903	8.52999	7.22328	6.97716	7.60376	7.7303	7.20706	6.47501	8.75565	9.17511	8.55783	9.67248	7.49135	7.80078	10.4412	7.22643	4.55182	8.94036
GSM1855106	0.838356	1	A	A	-5.34489	Low	84	Male	Ever	I&II	Tx/Unknown	Nx/unknown	WT	WT	WT	WT	1396.33	2627.45	4023.78	0.366425	8.19438	7.53311	6.49404	7.40217	8.06007	7.17439	6.54313	9.83276	9.63995	8.56021	10.0236	8.3404	8.08148	10.2855	8.37959	5.03901	8.51253
GSM1855107	2.48219	0	B	B	-10.7556	Low	76	Female	Ever	I&II	Tx/Unknown	Nx/unknown	WT	WT	WT	WT	1657.69	2868.67	4526.35	0.29685	8.2264	7.85655	7.25674	7.69411	7.65022	7.3028	6.06258	9.4304	8.86373	8.65133	9.95356	7.60338	8.12083	10.4749	7.71987	7.48807	8.59069
GSM1855108	2.51507	0	B	C	-14.3123	Low	61	Female	Ever	III&IV	Tx/Unknown	Nx/unknown	Mut	WT	Mut	WT	1183.52	589.829	1773.35	0.648416	8.23064	7.21372	6.68395	8.25314	7.5491	6.89352	6.54219	9.0823	8.5417	8.81372	9.56265	7.76393	9.15695	10.3991	8.366	6.49668	8.77182
GSM1855109	1.89863	1	B	B	-12.155	Low	62	Male	Ever	I&II	Tx/Unknown	Nx/unknown	WT	WT	WT	Mut	766.854	2398.54	3165.39	0.480449	8.55878	7.85157	6.4418	7.76259	7.61651	7.03568	5.75805	10.2099	9.42862	8.28735	10.1083	8.02839	8.88806	10.1027	9.20394	7.68295	8.60623
GSM1855110	1.86301	0	A	A	1.85273	High	61	Male	Ever	I&II	Tx/Unknown	Nx/unknown	WT	Mut	WT	WT	1117.04	3108.96	4226	0.338649	7.76283	7.64702	6.42548	7.75161	7.61952	7.08401	6.61095	9.43623	9.28717	8.29302	9.66455	7.81258	7.62756	10.3153	5.4653	5.45929	8.56934
GSM1855111	1.47671	0	C	B	16.7222	High	65	Male	Ever	Unknown	Tx/Unknown	Nx/unknown	WT	WT	WT	WT	-918.035	813.943	-104.092	0.831103	8.48843	7.27211	6.44704	7.4978	7.49236	7.8209	6.41938	9.50341	9.49428	8.13395	9.62154	9.05911	9.46673	10.5173	5.56839	6.20094	7.95363
GSM1855112	2.24658	0	C	B	5.11017	High	69	Female	Ever	I&II	Tx/Unknown	Nx/unknown	Mut	WT	WT	WT	1489.08	2519.77	4008.84	0.368465	8.54576	6.82941	6.7812	7.37446	7.76447	7.6719	5.63156	8.7297	8.95277	8.58139	9.7155	8.57952	7.8452	10.5761	7.18272	4.72241	8.86895
GSM1855113	2.05479	0	C	A	15.3788	High	77	Male	Never	I&II	Tx/Unknown	Nx/unknown	WT	Mut	WT	WT	846.422	1954	2800.42	0.526722	8.06502	7.72904	7.46047	7.55153	7.4895	7.83458	6.90814	9.15375	9.51588	8.18363	9.52832	8.01523	8.51818	10.58	6.03533	4.31764	8.70592
GSM1855114	1.93973	0	B	A	-14.0351	Low	58	Male	Ever	I&II	Tx/Unknown	Nx/unknown	Mut	WT	Mut	WT	489.12	2398.68	2887.8	0.515776	7.69697	7.26644	7.19516	7.07159	8.08361	7.55637	5.67194	9.08625	8.66953	8.08062	9.73208	8.27712	8.7249	10.0048	7.6042	4.61988	8.25858
GSM1855116	1.8411	0	A	B	-2.97907	Low	76	Male	Ever	I&II	Tx/Unknown	Nx/unknown	Mut	WT	WT	Mut	-1351.82	-305.639	-1657.46	0.9353	8.93069	7.14257	7.28695	7.51591	7.77013	7.55682	6.83278	8.9984	9.09041	8.08674	10.2642	8.529	9.248	11.5032	8.93581	8.03421	8.42925
GSM1855117	1.28767	0	B	C	-26.5323	Low	74	Female	Missing	III&IV	Tx/Unknown	Nx/unknown	WT	WT	Mut	WT	-654.652	844.036	189.384	0.806383	8.00588	7.33368	7.52038	7.54661	8.08854	7.08811	6.73231	8.94533	8.94013	8.26719	9.83447	7.90323	9.05521	10.7771	7.84659	8.24193	7.77442
GSM1855118	0.147945	0	B	A	-19.5747	Low	45	Male	Missing	III&IV	Tx/Unknown	Nx/unknown	WT	WT	WT	WT	32.3837	1228.67	1261.05	0.703778	7.92812	7.47691	6.70625	6.60758	7.53948	6.76109	6.95028	9.3547	9.057	8.22074	9.37281	7.10759	8.98719	9.7917	6.82987	8.03855	8.19767
GSM1855119	2.13699	0	A	C	-6.04488	Low	50	Female	Ever	III&IV	Tx/Unknown	Nx/unknown	Mut	WT	Mut	WT	520.014	1086.03	1606.05	0.666914	7.95802	7.49955	7.15077	6.93816	8.09606	7.13189	5.6773	9.31937	9.26328	8.53395	9.77495	8.05479	8.81274	9.90868	7.36614	6.16629	7.8808
GSM1855120	0.591781	1	B	C	-15.9975	Low	70	Female	Never	I&II	Tx/Unknown	Nx/unknown	WT	WT	WT	WT	1196.76	2844.34	4041.1	0.364059	7.67761	7.71938	6.22465	7.04244	7.767	7.50504	6.31225	9.27317	8.99933	7.63691	10.0388	7.95991	8.41162	10.3431	8.80962	5.46092	8.44042
GSM1855121	0.805479	1	A	A	-7.57719	Low	67	Male	Ever	III&IV	Tx/Unknown	Nx/unknown	Mut	WT	Mut	WT	1902.01	2767.81	4669.82	0.276677	7.84238	7.39048	7.12445	7.35305	8.01641	7.50504	6.77818	8.76443	9.31083	8.28581	9.63065	7.6332	7.87478	10.3802	6.59112	4.32577	8.8012
GSM1855122	2.07397	0	A	B	9.58017	High	41	Male	Never	I&II	Tx/Unknown	Nx/unknown	WT	Mut	WT	WT	-596.378	1276.01	679.63	0.761774	8.39072	7.22411	8.04097	8.47506	7.24659	8.66635	6.42652	9.38769	9.50991	9.37935	9.19639	10.6623	8.31578	11.4395	5.26782	2.41649	8.23231
GSM1855123	2.08219	0	A	A	-1.14741	High	84	Female	Missing	I&II	Tx/Unknown	Nx/unknown	WT	WT	WT	WT	1174.38	2565.7	3740.08	0.404844	7.92335	7.10582	7.02486	7.10502	7.48255	7.34634	6.50793	8.62054	8.6197	8.08062	9.41133	8.71136	8.10187	10.6571	7.56086	5.55244	8.88445
GSM1855124	2.98356	0	A	A	-5.99833	Low	51	Male	Ever	I&II	Tx/Unknown	Nx/unknown	WT	WT	WT	WT	265.225	1026.99	1292.22	0.70052	7.74938	8.10722	7.37765	7.02529	7.67078	7.00563	6.05217	9.74626	9.15401	8.40342	9.68493	8.31788	8.45295	10.225	5.54643	3.70034	8.28246
GSM1855125	0.0465753	1	A	B	-5.14281	Low	74	Male	Ever	I&II	Tx/Unknown	Nx/unknown	Mut	WT	WT	WT	1460.62	1589	3049.62	0.495283	7.27775	7.62847	6.9588	6.37181	7.54799	7.32012	6.30606	9.81321	9.20918	8.23444	9.80595	8.46349	8.1301	9.8806	7.67315	5.09301	8.62829
GSM1855126	1.58082	0	C	A	9.43618	High	66	Female	Missing	I&II	Tx/Unknown	Nx/unknown	Mut	WT	WT	WT	-85.2384	626.595	541.356	0.774766	7.54323	7.15853	6.92355	7.30763	7.84733	7.73204	6.26193	9.0044	9.42862	8.65383	10.3041	8.50872	8.7599	10.9888	8.72067	3.46978	7.51586
GSM1855127	1.47671	0	C	A	4.25773	High	52	Female	Missing	III&IV	Tx/Unknown	Nx/unknown	WT	WT	WT	WT	1746.74	2671.3	4418.04	0.311996	8.02254	7.83851	6.46526	7.21776	8.05198	7.34497	6.85206	9.10018	9.76159	8.7556	9.83126	7.79952	7.88378	10.4314	6.95516	6.10497	9.44114
GSM1855128	2.48219	0	B	A	-3.66116	Low	51	Female	Ever	I&II	Tx/Unknown	Nx/unknown	WT	WT	WT	WT	1695.93	2484.84	4180.77	0.344888	8.30208	7.94526	6.52221	8.29258	7.12844	7.01626	7.45197	9.69611	8.54633	9.25756	9.69138	8.83411	8.75504	10.9261	7.55198	6.53951	8.78245
GSM1855129	1.72055	0	A	A	3.03392	High	53	Female	Ever	I&II	Tx/Unknown	Nx/unknown	WT	WT	WT	WT	1348.61	2613.13	3961.74	0.374884	7.70794	7.84766	7.02817	7.10073	7.38181	7.80914	6.48326	9.10235	9.33092	9.23584	9.74851	8.01523	7.90318	10.7818	7.51738	7.75787	8.67645
GSM1855131	1.90685	1	A	A	2.252	High	65	Male	Ever	I&II	Tx/Unknown	Nx/unknown	Mut	WT	WT	WT	458.406	544.758	1003.16	0.73016	8.18209	7.42622	6.7666	7.42736	7.72592	7.19653	6.59015	9.52028	10.0563	9.22826	10.0427	8.2735	8.0846	10.5761	7.01431	3.9355	8.45661
GSM1855132	2.35068	0	A	A	-2.1552	Low	79	Female	Ever	I&II	Tx/Unknown	Nx/unknown	WT	WT	WT	WT	1480.82	2947.45	4428.27	0.310568	7.74938	7.59656	6.39616	7.18331	7.56462	7.12918	6.42603	8.9159	9.26217	9.07416	9.86017	8.45818	7.99878	10.7296	6.71264	5.49367	8.57227
GSM1855133	1.92055	0	C	A	9.7824	High	59	Female	Ever	I&II	Tx/Unknown	Nx/unknown	WT	WT	WT	WT	1352.7	2608.23	3960.92	0.374995	8.12289	7.40331	6.87305	7.50672	7.96394	7.71796	6.63781	9.08017	9.29241	9.0789	9.74021	8.28201	8.10298	10.8042	7.62524	3.92981	8.90785
GSM1855134	1.04658	1	C	B	2.98657	High	69	Female	Missing	I&II	Tx/Unknown	Nx/unknown	WT	WT	WT	WT	1209.52	2710.15	3919.67	0.380601	7.88405	7.02643	6.85394	7.25906	7.56042	7.20341	6.47224	8.60851	8.9861	8.7832	9.68351	8.33776	7.75806	10.5028	7.64705	4.71719	8.86153
GSM1855135	1.47671	0	A	A	-0.337259	High	83	Female	Ever	III&IV	Tx/Unknown	Nx/unknown	WT	WT	WT	WT	736.498	1916.48	2652.98	0.544994	7.94358	7.51042	6.75599	7.31604	8.32998	6.93738	6.22888	9.45273	9.69006	8.2902	9.8897	7.85108	8.12444	10.1416	8.28553	5.3283	8.50661
GSM1855136	0.0109589	1	A	C	2.38893	High	50	Male	Ever	I&II	Tx/Unknown	Nx/unknown	Mut	WT	WT	WT	1007.13	1793.85	2800.97	0.526653	7.71438	6.92856	7.2443	7.36011	7.89735	7.56226	6.56936	9.28527	9.16302	9.67752	10.0587	8.01149	8.55355	11.1047	8.03017	3.40679	8.2276
GSM1855137	1.52603	0	A	B	4.4608	High	72	Male	Ever	III&IV	Tx/Unknown	Nx/unknown	Mut	WT	WT	Mut	654.953	1876.98	2531.93	0.559805	8.37574	7.46788	7.21307	7.25328	8.01435	7.33634	6.02393	9.46102	9.75888	9.06898	9.61112	9.47559	7.83401	10.4993	5.6147	5.75843	8.8575
GSM1855138	1.69589	0	A	A	2.56674	High	67	Female	Missing	I&II	Tx/Unknown	Nx/unknown	Mut	WT	WT	WT	345.857	2133.7	2479.56	0.566159	8.15038	7.09477	6.11354	7.80257	7.71846	7.39649	7.12641	9.4206	9.44857	8.83464	10.3107	9.10598	8.36949	10.5835	5.15615	4.70735	8.37059
GSM1855140	2.27397	0	A	B	0.729747	High	82	Male	Ever	I&II	Tx/Unknown	Nx/unknown	WT	WT	WT	WT	1602.49	2724.02	4326.52	0.32473	7.88992	7.41445	6.80219	7.50809	7.85314	7.36014	5.82049	9.10182	9.38167	7.87071	9.62908	7.94918	8.41655	9.99993	6.77713	5.1722	8.46505
GSM1855141	2.24932	0	C	A	14.4291	High	72	Female	Ever	I&II	Tx/Unknown	Nx/unknown	WT	WT	WT	Mut	581.37	1612.04	2193.41	0.600273	8.56668	7.70835	7.41929	6.87254	7.83283	7.78532	6.10489	8.99677	9.70829	8.85335	9.92097	8.80449	8.84302	10.5173	6.40164	4.87356	8.72619
GSM1855142	2.27671	0	A	A	0.16126	High	72	Male	Ever	I&II	Tx/Unknown	Nx/unknown	Mut	WT	WT	WT	581.021	2572.1	3153.12	0.482028	8.00972	7.95707	6.81513	7.46417	7.82662	7.15713	6.87173	9.49158	9.90918	8.70608	9.76814	8.5081	8.62231	9.93777	6.42837	4.77632	8.4376
GSM1855143	1.61918	0	C	A	13.9419	High	70	Female	Ever	I&II	Tx/Unknown	Nx/unknown	Mut	WT	WT	WT	654.39	2680.85	3335.24	0.458435	8.59653	7.8262	7.81121	7.69334	7.83089	8.33206	6.82215	8.35129	10.1094	9.03893	10.014	9.09928	8.1659	11.0318	6.15794	3.81939	8.98344
GSM1855144	2.32877	0	C	B	7.32804	High	51	Male	Never	I&II	Tx/Unknown	Nx/unknown	WT	WT	WT	WT	-258.178	1406.01	1147.83	0.715487	8.66073	7.40019	7.39296	7.73562	7.56705	7.47689	6.9426	9.05876	8.93122	8.31171	9.85486	8.72091	8.62548	10.4379	6.00013	3.1776	9.34009
GSM1855145	2.21644	1	A	A	-4.69634	Low	74	Female	Missing	I&II	Tx/Unknown	Nx/unknown	Mut	WT	WT	WT	1205.12	2426.49	3631.61	0.419352	7.53302	7.63462	7.00166	7.26772	7.96324	7.29152	6.116	9.12309	9.26868	8.44936	9.76814	8.04928	8.80853	10.268	7.82886	7.81593	8.37314
GSM1855146	0.389041	0	A	A	0.720295	High	74	Female	Missing	I&II	Tx/Unknown	Nx/unknown	Mut	WT	WT	Mut	301.51	2225.81	2527.32	0.560366	7.54114	7.25802	6.51519	7.28859	7.83913	7.33908	5.53114	9.20239	9.31196	8.51399	9.81422	6.78912	7.97557	10.108	5.84838	4.66247	8.37314
GSM1855147	2.21096	0	A	B	-1.58321	Low	69	Female	Ever	I&II	Tx/Unknown	Nx/unknown	Mut	WT	WT	WT	1594.04	2689.52	4283.57	0.330687	7.52503	7.2558	7.27016	7.12286	7.97445	7.66326	5.93256	8.50856	9.63601	8.94241	9.70416	8.41506	7.85657	10.1055	6.63761	4.5526	8.97025
GSM1855149	2.27945	0	C	B	6.58936	High	69	Female	Missing	I&II	Tx/Unknown	Nx/unknown	WT	WT	WT	WT	1779.81	2284.51	4064.32	0.360883	7.89592	7.64787	7.5026	7.07044	7.65278	7.42304	5.88308	8.51643	9.46487	8.56844	9.62908	8.29838	7.92427	10.5065	7.20573	4.91235	9.28506
GSM1855150	0.268493	1	A	B	-9.70599	Low	73	Female	Missing	I&II	Tx/Unknown	Nx/unknown	Mut	WT	WT	Mut	718.473	486.773	1205.25	0.709574	8.71289	7.31796	7.29734	6.65179	8.34316	7.51144	5.45649	9.82939	9.45444	9.21825	10.0962	8.62836	8.75026	10.0925	7.46866	8.13959	8.49537
GSM1855151	2.1863	0	C	B	21.3479	High	76	Female	Ever	I&II	Tx/Unknown	Nx/unknown	WT	WT	WT	WT	-267.706	1050.37	782.668	0.751889	8.86974	7.34861	6.9964	7.69411	6.78331	7.61962	6.14774	8.89137	9.88687	8.37948	9.08228	9.21707	8.56353	10.9888	6.71422	6.36376	9.25258
GSM1855152	2.18904	0	C	A	8.06287	High	77	Male	Ever	I&II	Tx/Unknown	Nx/unknown	WT	WT	WT	WT	476.982	2376.57	2853.55	0.520077	7.91354	7.54902	6.70159	7.40541	7.8222	7.67321	6.17173	9.18321	9.73179	8.30441	9.68193	8.54043	8.44937	10.3183	6.55185	4.97339	8.88034
GSM1855153	0.890411	1	A	C	2.89337	High	66	Male	Missing	I&II	Tx/Unknown	Nx/unknown	WT	WT	Mut	Mut	-111.631	1028.05	916.416	0.738801	8.24885	7.29053	7.60122	7.77837	7.80702	7.71931	5.92544	9.23706	9.47532	8.95352	9.71053	8.45481	8.97874	10.9467	6.76409	3.92582	8.91528
GSM1855156	2.67945	0	B	A	-12.1094	Low	66	Female	Ever	I&II	Tx/Unknown	Nx/unknown	WT	WT	WT	Mut	946.393	3159.56	4105.96	0.355176	8.03863	7.69932	7.45315	7.57658	7.60351	7.43348	6.33514	9.19418	9.42276	8.68136	10.1205	8.03434	8.6851	10.3738	6.85229	7.76648	8.71943
GSM1855157	2.20822	0	C	B	2.38797	High	85	Male	Ever	I&II	Tx/Unknown	Nx/unknown	WT	WT	WT	WT	1494.1	2163.07	3657.17	0.415943	7.31627	7.87476	7.5388	6.94866	7.52055	7.83367	6.27089	8.87943	9.91217	9.08197	9.82254	8.5184	8.3047	10.3578	7.51163	4.21357	8.57832
GSM1855158	1.91233	0	C	A	17.7414	High	81	Male	Missing	I&II	Tx/Unknown	Nx/unknown	WT	WT	WT	WT	-501.833	1352.91	851.073	0.745231	8.24323	7.39887	8.25745	7.86746	7.35718	8.41916	6.94895	8.87098	9.48377	9.3009	9.64103	8.70038	8.54188	11.0538	6.76097	3.11253	8.9969
GSM1855159	2.3589	0	C	B	11.927	High	64	Female	Never	I&II	Tx/Unknown	Nx/unknown	WT	Mut	WT	WT	257.697	1701.62	1959.31	0.627396	8.35819	7.60093	7.19384	7.34336	7.30864	8.30457	6.19278	8.81576	10.2433	8.62017	10.1768	8.4919	8.36429	9.922	6.9699	5.62698	9.05859
GSM1855160	0.890411	0	A	A	-4.68389	Low	56	Male	Ever	I&II	Tx/Unknown	Nx/unknown	WT	WT	Mut	WT	411.987	1111.27	1523.25	0.675921	7.14067	7.33979	6.8553	7.87767	8.14203	7.17933	6.38793	9.5567	9.61476	8.78581	9.48935	7.34833	8.9946	10.6138	8.0068	4.48777	8.59377
GSM1855161	0.909589	1	A	A	-1.28905	Low	66	Male	Ever	I&II	Tx/Unknown	Nx/unknown	WT	WT	WT	WT	527.629	2954.13	3481.76	0.439217	7.95447	7.84462	7.15121	7.79371	7.91096	7.99742	6.44423	9.28871	9.00971	8.32854	10.1586	8.13015	8.81006	10.1312	8.50313	6.94827	8.24405
GSM1855162	2.01096	0	C	A	16.7779	High	77	Female	Missing	I&II	Tx/Unknown	Nx/unknown	WT	Mut	WT	WT	742.215	2234.14	2976.36	0.504596	8.49493	7.64961	7.06827	7.54802	7.58523	7.3422	7.07388	8.9691	9.89119	8.23087	9.54303	8.65609	8.41462	10.2141	5.95503	4.14672	8.38394
GSM1855163	2.37534	0	A	A	4.18187	High	58	Female	Ever	I&II	Tx/Unknown	Nx/unknown	Mut	WT	WT	Mut	760.429	2168.84	2929.27	0.510552	8.48083	7.29797	6.9611	7.33155	7.31142	7.39693	6.45565	9.02669	9.36595	8.94144	9.71892	8.8686	7.94335	10.7466	7.56387	6.24297	8.79002
GSM1855164	2.27397	0	B	B	-5.60602	Low	54	Female	Missing	I&II	Tx/Unknown	Nx/unknown	Mut	WT	WT	Mut	1409.48	1573.56	2983.04	0.503749	7.5472	7.52655	6.74519	7.21143	7.81597	7.4412	6.08514	9.20728	9.29026	8.1011	9.80109	8.09541	8.63065	9.63243	8.62557	6.9031	8.86505
GSM1855165	1.48219	1	C	B	12.0317	High	68	Female	Missing	I&II	Tx/Unknown	Nx/unknown	WT	WT	Mut	WT	1.94037	791.697	793.637	0.750826	7.94854	7.55521	6.94504	7.40667	8.31849	7.96881	6.34378	9.36793	9.66161	9.35709	9.87753	8.57242	8.75346	9.99993	7.69113	6.38324	8.53934
GSM1855166	1.86027	0	B	C	-8.68731	Low	68	Male	Ever	I&II	Tx/Unknown	Nx/unknown	Mut	WT	WT	WT	1039.83	2842.16	3881.98	0.385712	7.41744	7.79547	7.13257	7.13913	7.38746	7.44666	6.60999	9.25292	9.26217	8.31603	9.81915	8.41853	8.18335	10.7205	8.16656	4.92326	8.10714
GSM1855168	0.109589	1	A	B	-5.76462	Low	77	Female	Missing	I&II	Tx/Unknown	Nx/unknown	Mut	WT	WT	WT	1584.39	2537.42	4121.81	0.353	7.92463	7.50697	7.73856	6.92414	8.28641	7.5867	6.32539	8.57714	9.73306	8.74604	9.64434	8.15248	7.92737	10.7079	6.85972	4.8743	8.55731
GSM1855169	2.0274	0	C	A	12.3847	High	68	Female	Ever	I&II	Tx/Unknown	Nx/unknown	Mut	WT	WT	WT	1419.43	2466.5	3885.93	0.385177	7.93662	7.87128	8.1768	6.75659	7.74777	8.20848	6.6124	8.12033	9.30971	8.50844	9.48076	8.1783	8.01423	10.3369	7.67478	4.86076	8.94445
GSM1855170	1.47945	0	C	A	4.33869	High	67	Male	Ever	I&II	Tx/Unknown	Nx/unknown	WT	WT	WT	WT	386.949	1505.61	1892.56	0.634996	7.82604	7.71889	7.34197	6.59931	7.86491	7.78995	5.42094	9.09318	10.1043	8.44474	9.56265	7.3757	8.70507	10.2331	6.58303	5.55564	7.93498
GSM1855171	3.16438	0	A	B	-8.6175	Low	76	Male	Ever	I&II	Tx/Unknown	Nx/unknown	Mut	WT	WT	Mut	250.09	1577.8	1827.89	0.642301	7.73268	7.65807	6.85889	7.88767	8.16732	6.93047	5.4651	9.75005	9.56009	7.81343	9.70254	8.44885	8.38254	10.0164	9.1992	4.29297	7.82932
GSM1855172	2.18356	0	C	B	5.95648	High	81	Male	Ever	I&II	Tx/Unknown	Nx/unknown	WT	WT	WT	WT	1076.42	2334.65	3411.07	0.448515	7.93537	6.31183	7.1135	8.1959	7.41827	7.13143	6.40968	9.50879	8.77236	8.75646	9.46237	7.22741	7.73984	10.755	6.68117	3.58347	8.80891
GSM1855173	1.85205	1	A	A	-2.0183	Low	77	Male	Ever	I&II	Tx/Unknown	Nx/unknown	Mut	WT	WT	WT	-738.339	-157.741	-896.081	0.889999	8.97921	6.4708	7.51127	7.01432	8.71599	7.08401	6.42456	10.4013	9.49194	9.28563	10.1041	8.10052	8.73449	10.7727	6.88201	3.72282	8.23456
GSM1855174	1.47945	0	A	A	4.47566	High	80	Female	Ever	III&IV	Tx/Unknown	Nx/unknown	WT	WT	WT	WT	906.507	2069.91	2976.41	0.504589	7.74167	7.76229	6.2302	7.34776	7.2394	7.42615	6.39181	9.58198	9.77935	8.48329	9.93145	8.5184	8.35642	10.5173	5.82334	7.72174	9.001
GSM1855175	1.0411	1	A	A	-1.54508	Low	76	Female	Missing	III&IV	Tx/Unknown	Nx/unknown	Mut	WT	WT	WT	1157.68	2914.05	4071.73	0.359868	8.07143	7.4597	6.37389	7.35305	7.78573	7.29515	7.29205	8.77412	9.65136	8.48328	10.1997	8.61188	7.89917	10.3274	6.66812	5.0761	8.34709
GSM1855176	3.69863	0	B	A	-8.64318	Low	75	Female	Missing	Unknown	Tx/Unknown	Nx/unknown	Mut	WT	WT	WT	1050.22	3070.07	4120.29	0.353209	7.754	8.24255	7.01339	7.02875	7.35937	7.04439	7.10711	9.10773	9.44033	8.16055	10.0427	9.04617	7.72803	10.525	7.85565	5.11855	8.66665
GSM1855177	1.56164	0	C	A	6.90861	High	78	Female	Missing	I&II	Tx/Unknown	Nx/unknown	WT	Mut	WT	Mut	723.968	3141.63	3865.6	0.387929	9.11496	7.64127	6.93686	8.08143	7.4895	7.88272	7.32105	9.31657	9.36712	9.57652	10.2167	8.36055	7.79555	11.2598	7.04184	4.53488	9.35173
GSM1855178	0.158904	1	B	C	-26.2643	Low	76	Female	Missing	I&II	Tx/Unknown	Nx/unknown	Mut	WT	Mut	WT	-444.279	1276.95	832.675	0.747029	7.45917	7.58172	6.98947	7.13607	7.19048	7.39153	6.07655	9.01724	9.13786	8.12214	9.87753	7.57673	8.55211	10.0402	7.64777	7.72049	8.20218
GSM1855179	0.0136986	0	B	A	-17.5306	Low	66	Male	Missing	I&II	Tx/Unknown	Nx/unknown	Mut	WT	WT	WT	1207.48	1805.88	3013.36	0.499899	7.48331	7.42622	6.67145	6.5289	7.51529	7.11715	6.72034	9.02095	9.03214	8.78495	9.96458	8.29386	9.04898	9.913	7.35742	6.55234	8.77549
GSM1855180	1.51781	0	C	A	2.38536	High	52	Female	Ever	III&IV	Tx/Unknown	Nx/unknown	Mut	WT	WT	WT	1449.93	2112.24	3562.17	0.428583	7.58257	8.30842	6.60486	7.35171	7.59167	7.3698	6.50793	9.57582	9.50285	8.9005	10.2663	8.17222	7.95256	10.4314	6.61274	5.61067	8.99234
GSM1855181	1.46301	0	A	B	-8.33677	Low	62	Male	Missing	I&II	Tx/Unknown	Nx/unknown	WT	WT	Mut	Mut	370.658	1207.28	1577.94	0.669983	7.61488	7.95437	6.93221	6.53245	7.47797	7.26438	5.69203	9.00602	9.49664	8.88639	9.74851	8.45749	7.69978	10.0747	8.07952	5.78947	8.56934
GSM1855182	0.0109589	0	C	B	14.5712	High	71	Female	Never	I&II	Tx/Unknown	Nx/unknown	WT	Mut	WT	WT	553.52	1575.69	2129.21	0.607783	7.13232	7.1953	6.87031	6.94529	7.24393	7.32725	6.84549	8.12712	9.99392	9.70945	9.53996	9.11105	8.59937	10.2418	6.99756	5.6848	8.42925
GSM1855183	4.63562	0	C	A	7.82887	High	53	Female	Ever	I&II	Tx/Unknown	Nx/unknown	WT	WT	WT	WT	1175.15	2690.62	3865.77	0.387906	8.78187	7.68508	6.31426	7.1827	7.74271	6.86795	6.64208	9.51186	9.59568	8.74429	10.0486	8.69873	8.55059	10.4783	5.78193	5.47772	9.01455
GSM1855184	0.610959	1	A	A	-2.55278	Low	73	Female	Ever	I&II	Tx/Unknown	Nx/unknown	WT	WT	WT	WT	1568.78	2860.71	4429.49	0.310398	7.51427	7.47344	6.98215	7.10565	7.92277	7.20432	6.11444	9.18321	9.18346	7.96853	9.81422	7.42758	8.33755	9.89145	7.19448	5.13108	8.61907
GSM1855185	2.9726	0	B	A	-10.5265	Low	67	Male	Ever	I&II	Tx/Unknown	Nx/unknown	WT	WT	WT	Mut	1692.22	2604.5	4296.72	0.328864	7.46504	7.6098	6.96938	6.5294	7.49236	6.90337	5.9443	9.2196	9.07287	7.97327	9.84306	7.35185	7.09346	9.95357	6.74194	4.46929	8.89216
GSM1855187	2.49863	1	C	B	10.728	High	76	Male	Ever	III&IV	Tx/Unknown	Nx/unknown	WT	WT	WT	WT	-1227.64	-387.527	-1615.16	0.933085	8.29527	7.85292	7.40405	6.94362	8.38861	7.78488	6.25712	9.26528	9.72115	8.53234	9.52832	8.08597	8.19501	10.067	5.86689	3.67082	8.69312
GSM1855188	3.71781	1	C	A	4.79301	High	82	Male	Ever	I&II	Tx/Unknown	Nx/unknown	Mut	WT	WT	WT	1278.95	1829.65	3108.59	0.487744	7.77575	7.54988	6.73828	7.01154	7.72715	6.94438	6.04299	8.88419	9.02651	8.16747	9.97957	8.13305	7.86219	10.1208	7.48398	3.86347	8.43461
GSM1855189	2.31233	1	C	B	-1.53724	Low	76	Male	Ever	III&IV	Tx/Unknown	Nx/unknown	WT	WT	Mut	WT	389.769	1239.92	1629.69	0.664324	7.57832	7.18681	6.78621	6.9325	8.38053	7.33262	5.98224	9.41363	9.51952	7.76496	9.88443	7.31088	7.89683	9.37967	4.97943	5.86485	9.13859
GSM1855190	1.42466	1	B	C	-12.2478	Low	49	Female	Ever	I&II	Tx/Unknown	Nx/unknown	WT	WT	WT	Mut	1336.61	2719.22	4055.82	0.362046	6.97053	7.8468	6.60486	6.79752	8.47768	6.97507	6.21944	9.10827	9.44396	7.58204	9.55812	7.44267	8.18985	9.62673	8.04799	4.34153	7.8808
GSM1855192	0.654795	1	A	B	2.55253	High	70	Female	Missing	I&II	Tx/Unknown	Nx/unknown	WT	WT	WT	Mut	1232.86	1663.05	2895.92	0.514755	7.49099	7.46013	6.93877	6.76732	7.5422	7.56711	4.94532	9.33434	9.85248	8.25922	9.41572	8.3612	8.4464	9.6689	6.59159	7.1246	8.66665
GSM1855193	0.956164	0	B	A	-5.68999	Low	75	Female	Ever	I&II	Tx/Unknown	Nx/unknown	Mut	WT	WT	Mut	664.548	1711.76	2376.31	0.578586	7.69258	7.00943	6.74053	7.61187	8.27191	6.89816	5.81442	9.72751	9.4463	7.69129	10.0646	7.46821	8.01055	10.5102	7.86814	5.97543	8.3866
GSM1855195	2.80822	1	C	B	5.5426	High	63	Male	Missing	I&II	Tx/Unknown	Nx/unknown	WT	WT	WT	WT	915.232	988.71	1903.94	0.633704	8.34934	7.30405	6.03535	7.02704	8.35079	7.00289	6.22192	9.92079	9.66289	8.4198	9.79449	9.14038	8.10142	9.76772	5.2237	4.95369	8.98776
GSM1855196	4.27397	1	A	C	-3.39703	Low	66	Female	Ever	I&II	Tx/Unknown	Nx/unknown	Mut	WT	WT	WT	782.235	1513.85	2296.08	0.588151	7.41647	7.18147	6.58856	6.88405	8.19985	7.03387	6.43697	9.84268	9.20104	8.2937	9.72718	7.23691	8.54548	9.85741	8.4992	4.39372	8.15252
GSM1855198	1.54521	1	B	B	-11.0335	Low	71	Male	Ever	Unknown	Tx/Unknown	Nx/unknown	WT	WT	WT	Mut	-69.0011	1283.93	1214.93	0.708571	7.80755	8.34664	7.00665	7.29041	7.94858	7.85153	6.32243	10.4943	9.56009	8.64958	9.76161	8.19537	9.32595	10.4547	7.93487	6.89087	8.85377
GSM1855199	0.80274	1	B	C	-29.8546	Low	61	Female	Ever	I&II	Tx/Unknown	Nx/unknown	Mut	WT	WT	WT	387.114	880.76	1267.87	0.703066	7.96421	7.18016	6.72647	6.63499	7.91679	7.09909	5.28629	9.32744	8.91764	8.87164	9.87068	7.80759	8.97193	9.08986	7.0684	7.27163	8.21827
GSM1855200	2.88493	1	A	B	3.18826	High	60	Male	Ever	I&II	Tx/Unknown	Nx/unknown	Mut	WT	Mut	WT	-16.4211	980.09	963.669	0.734109	8.13994	8.06953	6.56223	7.11454	8.04231	7.81474	5.65885	9.46162	9.87528	9.07604	10.0785	8.91142	7.93015	10.0723	7.40551	4.48777	8.70592
GSM1855202	1.71781	1	A	A	-0.141425	High	56	Female	Ever	I&II	Tx/Unknown	Nx/unknown	Mut	WT	WT	WT	-297.891	124.306	-173.585	0.836733	8.00588	7.44483	7.28964	7.25586	7.99486	7.32276	7.65182	9.38769	9.70298	8.77288	10.1001	8.64644	8.7805	9.70564	6.72345	3.71778	7.89023
GSM1855203	1.08219	0	B	A	-11.238	Low	65	Male	Ever	III&IV	Tx/Unknown	Nx/unknown	Mut	WT	WT	Mut	665.356	1891.83	2557.19	0.55673	7.08199	7.63238	6.7812	6.7879	7.44112	7.3879	6.34328	9.49397	9.30743	8.77895	9.7155	7.99302	8.94221	9.26331	6.3655	3.94913	9.68553
GSM1855204	2.7589	1	C	B	5.45268	High	62	Female	Ever	III&IV	Tx/Unknown	Nx/unknown	WT	Mut	WT	WT	1021.1	598.053	1619.15	0.66548	7.53201	6.82985	6.27511	6.43655	7.97987	7.27541	6.31415	9.37551	10.0216	9.98041	9.72392	8.00604	7.83618	9.83433	7.03141	4.78309	8.63414
GSM1855206	1.86575	1	B	A	-13.2107	Low	77	Male	Ever	III&IV	Tx/Unknown	Nx/unknown	WT	WT	WT	WT	-1012.68	662.926	-349.758	0.850613	7.58865	7.86681	6.56042	6.33241	8.97122	7.38922	6.70173	8.83613	9.91217	7.78642	10.1997	8.97518	7.89501	9.91528	9.44635	8.37671	7.88809
GSM1855207	3.54247	0	B	C	-20.3916	Low	81	Female	Ever	I&II	Tx/Unknown	Nx/unknown	WT	WT	WT	Mut	-458.11	2094.2	1636.09	0.663621	9.10541	8.32925	6.06926	7.18692	7.67998	6.90386	7.03281	9.50943	8.99087	8.44623	10.2208	8.77548	8.55655	10.4379	9.18224	8.46733	7.9846
GSM1855208	3.54247	1	A	A	0.221946	High	65	Male	Ever	I&II	Tx/Unknown	Nx/unknown	WT	WT	WT	WT	910.366	2983.04	3893.41	0.384164	8.28378	7.36828	6.28977	7.77996	8.2285	7.28684	6.5332	9.51489	9.40208	8.99613	9.9949	9.19825	7.97239	10.3489	6.39233	7.94759	8.19999
GSM1855209	2.65205	1	A	C	0.172352	High	61	Female	Ever	I&II	Tx/Unknown	Nx/unknown	Mut	WT	WT	WT	-1059.25	-756.558	-1815.81	0.943271	8.92651	7.11151	7.31228	6.74336	7.53106	7.99694	6.77351	8.86938	8.37294	8.76514	10.2951	9.56296	8.87343	10.9057	4.04293	4.57595	9.84745
GSM1855210	5.04932	0	A	B	3.80191	High	50	Female	Ever	I&II	Tx/Unknown	Nx/unknown	WT	WT	Mut	Mut	318.077	2291.71	2609.78	0.5503	8.65527	7.45676	6.69369	6.87858	8.08361	7.46118	6.37377	8.91162	9.19176	9.24888	9.83803	9.20855	8.45092	10.2193	7.4907	5.70962	9.19992
GSM1855211	4.4274	0	A	B	-3.62677	Low	63	Female	Ever	I&II	Tx/Unknown	Nx/unknown	Mut	WT	Mut	WT	1.29446	1519.46	1520.76	0.676191	7.4534	7.76229	6.44511	7.12228	7.81344	6.73825	5.53969	9.49453	8.92199	7.98945	9.89139	8.07479	8.37334	9.69075	7.83242	6.7411	8.44862
GSM1855212	4.27123	0	C	B	7.42793	High	75	Female	Ever	III&IV	Tx/Unknown	Nx/unknown	WT	WT	Mut	WT	682.735	2767.46	3450.19	0.443376	8.49966	8.61808	7.16801	7.31152	8.76222	7.09541	6.62184	8.7235	9.51952	8.07791	9.58992	9.06307	7.53757	10.1952	6.338	5.15741	8.65704
GSM1855213	4.66575	0	C	A	8.48257	High	89	Female	Ever	I&II	Tx/Unknown	Nx/unknown	WT	WT	WT	WT	-107.436	1174.88	1067.44	0.723681	7.28775	7.80749	7.26118	7.54376	8.13008	7.44532	6.26988	8.89499	9.49548	9.30532	9.52402	7.61842	8.64449	10.4682	7.70667	8.09252	8.81252
GSM1855214	5.02466	0	C	B	13.1106	High	82	Female	Ever	I&II	Tx/Unknown	Nx/unknown	WT	WT	WT	WT	1162.71	1889.58	3052.29	0.494942	8.31332	7.38405	6.49358	6.74554	7.51411	7.4122	6.80672	8.81885	10.1125	9.13612	9.65838	8.10108	7.55258	10.1843	6.27337	5.36573	8.99234
GSM1855215	4.24932	0	C	A	10.8167	High	79	Male	Ever	I&II	Tx/Unknown	Nx/unknown	WT	WT	WT	WT	219.568	2260.04	2479.61	0.566153	7.31112	7.82216	7.04196	7.2334	7.80383	7.46342	7.51291	8.72556	9.78361	8.80632	9.83803	9.17008	8.43069	10.3489	6.89739	5.14651	8.40234
GSM1855217	4.25753	0	C	A	12.7146	High	85	Female	Missing	I&II	Tx/Unknown	Nx/unknown	WT	Mut	WT	WT	1012.96	1435.37	2448.33	0.569932	8.54576	7.62715	6.5735	7.23405	7.51062	7.55591	7.0131	8.95793	9.64627	8.70781	10.0507	8.57605	8.33515	10.5173	7.9076	7.27911	9.02318
GSM1855218	1.33973	1	C	B	10.8417	High	67	Female	Ever	III&IV	Tx/Unknown	Nx/unknown	WT	WT	WT	WT	903.197	1981.7	2884.89	0.516142	8.36103	8.00009	6.79897	7.01948	7.40743	7.54237	6.52793	9.19799	9.69006	8.85056	9.62297	7.97202	7.84566	9.98122	5.86004	4.19739	9.43543
GSM1855219	0.591781	1	A	B	-7.07284	Low	46	Female	Ever	III&IV	Tx/Unknown	Nx/unknown	WT	WT	WT	WT	862.433	1168.76	2031.19	0.619146	8.5363	7.45717	7.30135	6.94252	7.32431	7.65283	5.94938	9.13936	9.16711	7.94374	9.75346	7.94191	8.51002	10.1027	7.86381	2.89	9.5373
GSM1855220	4.13699	0	B	A	-17.8586	Low	57	Female	Missing	I&II	Tx/Unknown	Nx/unknown	Mut	WT	Mut	Mut	-498.205	613.419	115.213	0.812773	8.22361	7.54047	6.98122	7.21776	8.5384	7.63417	6.55788	9.37373	9.67583	8.29302	10.7294	8.09823	9.09921	10.2193	6.0583	5.05311	7.43934
GSM1855221	1.92055	0	C	A	5.87437	High	72	Female	Ever	I&II	Tx/Unknown	Nx/unknown	WT	WT	WT	WT	703.683	2665.28	3368.96	0.454031	7.94121	7.99017	7.20731	7.32555	8.02049	7.61515	6.73645	9.00868	9.65914	8.76258	9.93145	7.88319	8.46215	10.0876	6.13232	5.25793	8.11135
GSM1855222	3.73425	0	A	A	2.86809	High	68	Female	Ever	I&II	Tx/Unknown	Nx/unknown	WT	WT	WT	WT	1157.16	2957.51	4114.66	0.353981	8.40611	7.89737	6.98947	6.96285	7.87972	7.59211	6.81002	8.94376	9.74395	9.08402	10.1891	9.02598	8.23925	10.7727	8.40443	5.27235	8.46212
GSM1855223	3.10959	1	C	A	6.71005	High	85	Female	Ever	I&II	Tx/Unknown	Nx/unknown	WT	WT	WT	WT	455.814	1970.53	2426.34	0.572581	8.36833	7.76358	6.66495	6.98857	7.94985	7.50738	5.35062	9.34204	9.7017	8.38699	9.6275	7.75358	9.02219	10.0952	5.94302	5.61168	8.24645
GSM1855224	1.69315	1	B	A	-11.437	Low	54	Female	Missing	I&II	Tx/Unknown	Nx/unknown	Mut	WT	WT	Mut	1025.2	2140.41	3165.61	0.480421	7.64387	7.3368	6.2971	6.70835	7.76326	7.20157	5.79854	9.40902	8.90673	8.31319	9.74686	8.05316	8.28658	10.014	8.72067	4.95964	8.41552
GSM1855225	2.8411	1	A	A	3.52626	High	72	Male	Ever	I&II	Tx/Unknown	Nx/unknown	WT	WT	WT	Mut	-519.925	1551.89	1031.96	0.727265	6.83405	8.50248	6.27224	7.88428	7.71174	7.69124	5.36139	10.339	10.0327	7.87071	9.18992	8.20786	8.94278	9.42169	6.44787	8.06452	8.32898
GSM1855226	4.38082	0	A	C	1.04131	High	56	Male	Ever	I&II	Tx/Unknown	Nx/unknown	Mut	WT	WT	WT	344.465	1327.91	1672.37	0.659628	8.30771	7.13061	6.24332	6.85621	7.90708	7.01115	6.69277	8.5825	9.31849	9.78332	9.86892	7.97413	8.23971	9.88476	7.354	5.24321	9.14877
GSM1855228	0.468493	1	A	A	-3.25207	Low	69	Male	Ever	III&IV	Tx/Unknown	Nx/unknown	WT	WT	Mut	WT	1229.97	2080.33	3310.31	0.461685	7.53805	7.63726	7.21579	6.72223	7.71786	7.3698	6.35429	9.06039	9.34423	8.61043	9.72718	8.1491	8.18097	10.2622	7.51234	6.73391	8.86895
GSM1855229	5.69041	0	C	B	5.9116	High	78	Male	Ever	I&II	Tx/Unknown	Nx/unknown	WT	WT	WT	WT	1248.72	2846.35	4095.06	0.35667	7.77575	7.61509	6.92859	6.9931	7.82284	7.1218	6.1289	8.82721	9.12902	9.32341	10.0607	8.18068	7.81803	9.96971	6.00316	4.22018	8.71943
GSM1855230	4.52603	0	A	B	0.80605	High	76	Female	Ever	I&II	Tx/Unknown	Nx/unknown	WT	WT	WT	WT	904.288	2158.88	3063.17	0.493554	7.97259	7.06234	6.37577	6.57082	7.76138	6.92759	6.08804	10.3774	9.48599	8.3923	9.97957	10.2134	7.76072	9.80778	4.82582	4.93321	8.86895
GSM1855231	1.33973	1	A	A	-4.97699	Low	59	Male	Ever	I&II	Tx/Unknown	Nx/unknown	WT	WT	WT	WT	785.405	1264.72	2050.12	0.61696	7.60278	7.60582	6.54463	6.74931	7.83474	7.35048	5.81948	9.58447	9.41937	8.80277	9.82427	8.47507	8.46266	9.63985	7.21702	7.6613	8.38904
GSM1855232	2.08767	1	B	A	-16.123	Low	79	Male	Ever	I&II	Tx/Unknown	Nx/unknown	Mut	WT	WT	WT	858.552	2478.06	3336.61	0.458258	7.10718	7.92286	6.72373	6.67744	7.59167	7.01254	5.72234	9.11371	9.48839	8.85143	10.0178	8.09259	7.71257	9.69075	8.69807	7.65548	8.24645
GSM1855234	4.63836	0	B	B	-8.73113	Low	83	Male	Ever	I&II	Tx/Unknown	Nx/unknown	Mut	WT	WT	Mut	1337.67	2077.67	3415.34	0.447955	7.69147	7.63417	6.61466	7.23714	7.62256	7.1342	6.01065	9.5317	9.77665	7.80536	9.69138	7.88741	8.79134	10.1601	8.36239	4.0532	8.44862
GSM1855235	1.95342	1	C	A	4.90693	High	75	Female	Missing	I&II	Tx/Unknown	Nx/unknown	WT	Mut	WT	Mut	191.257	976.267	1167.52	0.713464	8.03353	7.37482	6.83386	7.19986	7.61952	7.39335	6.67531	9.6356	9.74245	8.59677	9.76002	9.48807	8.08239	10.3833	6.6607	7.00339	9.41027
GSM1855236	4.52603	0	C	B	4.42065	High	75	Male	Ever	I&II	Tx/Unknown	Nx/unknown	WT	WT	WT	Mut	1055.56	2888.12	3943.68	0.37734	7.39143	7.26206	6.39616	7.11814	7.84089	6.97926	6.35099	9.27428	9.16098	8.68389	9.79774	7.80856	8.24996	9.46096	7.8156	6.20706	8.34709
GSM1855237	0.49589	1	B	C	-26.5192	Low	81	Female	Ever	III&IV	Tx/Unknown	Nx/unknown	WT	WT	WT	WT	552.131	1162.39	1714.52	0.654966	7.9089	7.1877	6.85258	6.83116	7.50309	7.16847	5.90509	9.62027	9.26548	8.7823	10.1041	7.26144	8.50445	9.58926	7.52857	7.91957	8.12223
GSM1855238	4.46301	1	A	B	1.67062	High	73	Female	Missing	I&II	Tx/Unknown	Nx/unknown	Mut	WT	WT	WT	-293.249	710.316	417.067	0.786171	8.16375	7.99104	6.76252	7.56207	8.41802	7.04623	5.14584	8.76394	9.64627	9.50243	10.2444	8.25246	8.94672	9.5057	7.02048	8.22117	7.61633
GSM718770	2.2642	0	A	B	4.09609	High	67	Male	Ever	I&II	Tx/Unknown	Nx/unknown					738.949	1895.64	2634.59	0.547255	8.21622	7.75811	7.81271	7.44719	6.47392	7.67581	6.79184	8.95079	9.99706	9.05117	9.50589	8.58854	8.13493	10.9132	9.50647	3.8887	8.68389
GSM718772	2.81999	0	A	B	-1.1892	High	51	Female	Ever	I&II	Tx/Unknown	Nx/unknown					821.718	2157.59	2979.31	0.504222	8.68306	8.02248	7.04284	7.71663	8.29874	7.76636	6.92127	9.45059	9.4423	8.34262	9.98836	9.11281	8.6353	10.5357	7.32647	4.07321	8.39271
GSM718773	2.89665	0	C	A	0.10735	High	72	Male	Ever	I&II	Tx/Unknown	Nx/unknown					966.652	2253.91	3220.56	0.47333	7.13214	7.21622	7.10243	6.91724	8.29181	6.92253	6.33553	9.18642	9.30394	8.31915	9.40291	7.49525	8.01816	10.4977	7.9564	4.4658	8.82638
GSM718774	2.13005	0	C	B	2.35922	High	65	Male	Ever	I&II	Tx/Unknown	Nx/unknown					771.313	1847.91	2619.22	0.549142	7.26917	7.72762	6.54777	7.24774	7.70158	6.85509	6.24059	9.18428	9.1621	7.96375	8.92729	8.40199	8.4396	10.6556	7.38429	6.76806	8.55626
GSM718775	2.72142	0	C	A	1.03655	High	58	Male	Ever	I&II	Tx/Unknown	Nx/unknown					736.558	1862.77	2599.33	0.551581	8.14486	7.55334	7.83009	7.66014	8.22676	7.39136	6.84401	9.01296	9.53314	9.10045	8.95703	8.39749	8.74185	10.0053	6.4998	5.77494	8.75075
GSM718777	1.01027	1	B	C	-7.54296	Low	70	Female	Ever	III&IV	Tx/Unknown	Nx/unknown					839.358	2234.51	3073.87	0.492188	7.92914	7.51765	7.12389	6.66118	7.66473	7.47393	5.97607	9.16256	9.87396	8.02432	10.1172	8.44486	8.78239	10.5424	7.16421	7.04169	7.81819
GSM718780	2.59001	0	C	B	1.92583	High	63	Female	Ever	I&II	Tx/Unknown	Nx/unknown					1059.84	2033.17	3093	0.48974	8.14306	7.83562	7.65053	7.42979	7.7287	7.91649	6.48057	9.2306	9.77785	9.13776	9.8012	8.24833	8.67786	10.5468	6.79963	5.20315	7.90398
GSM718781	3.53183	1	C	A	4.08991	High	32	Female	Never	I&II	Tx/Unknown	Nx/unknown					1075.86	2126.18	3202.04	0.475724	7.49824	7.48073	6.95359	7.49239	7.64863	7.27672	6.57402	9.59523	9.65361	9.16018	9.94002	8.40199	8.00257	10.5117	6.83328	6.5477	8.54986
GSM718783	3.25804	0	C	A	3.44033	High	74	Female	Never	I&II	Tx/Unknown	Nx/unknown					665.516	1814.88	2480.4	0.566058	8.00296	7.66361	6.19784	5.86626	7.51778	7.24886	6.95953	7.48686	8.84017	9.4879	9.05671	8.53268	7.76776	9.32998	6.53407	5.63788	9.01693
GSM718784	2.94867	0	A	A	-4.25511	Low	59	Female	Ever	I&II	Tx/Unknown	Nx/unknown					773.878	2278.43	3052.31	0.49494	7.83184	7.43422	7.0801	6.92104	7.48709	7.80428	6.46308	8.89048	9.37236	8.88044	9.73425	7.72355	8.57984	10.3319	7.81524	7.24389	8.56647
GSM718785	3.35113	1	A	A	-2.19943	Low	76	Female	Ever	I&II	Tx/Unknown	Nx/unknown					1192.09	2037.72	3229.81	0.472135	7.91441	7.69711	6.77262	7.51552	8.20088	7.2403	6.22223	9.17499	9.1621	8.18423	9.76567	9.56073	8.40413	10.1552	8.63335	3.90125	8.40372
GSM718788	2.19576	0	A	A	-1.40008	Low	60	Female	Ever	I&II	Tx/Unknown	Nx/unknown					605.825	1712.39	2318.22	0.585521	7.12383	7.37101	7.2465	7.23443	7.65324	6.85222	5.67292	8.88574	9.38742	8.19654	9.46432	8.53616	8.6598	10.5002	7.02983	7.99039	8.29393
GSM718789	4.14511	0	C	B	1.20722	High	75	Male	Ever	I&II	Tx/Unknown	Nx/unknown					212.723	1546.5	1759.22	0.649994	7.77152	7.85862	7.10142	7.3357	8.01614	7.42859	5.51147	9.30124	9.0575	7.92035	9.21328	7.96285	8.03931	10.2637	5.74027	5.53645	8.50758
GSM718790	3.3922	0	A	A	-2.11926	Low	49	Male	Ever	III&IV	Tx/Unknown	Nx/unknown					1126.66	2437.86	3564.52	0.428272	8.15379	7.20156	7.3137	7.23568	7.85517	7.70694	6.16497	9.08628	9.8238	8.82608	9.89999	8.06788	7.9892	10.1192	7.22472	5.54822	8.25187
GSM718791	3.38398	0	C	B	6.21016	High	65	Male	Ever	III&IV	Tx/Unknown	Nx/unknown					642.334	2244.15	2886.48	0.515942	7.8221	7.6832	7.40821	7.51975	8.11015	7.87574	6.58963	8.97469	9.19031	7.71598	9.62303	8.51035	7.68632	10.1996	6.36615	5.8365	8.44597
GSM718793	2.74606	1	A	B	-4.15019	Low	62	Female	Ever	I&II	Tx/Unknown	Nx/unknown					782.613	2036.14	2818.75	0.524433	8.6261	7.52429	6.26459	7.0897	8.18247	8.0187	6.11213	9.27195	9.40028	8.48039	9.39681	7.35814	7.89081	9.11529	6.07109	4.93345	9.45559
GSM718797	4.17522	0	A	A	3.17116	High	72	Male	Ever	III&IV	Tx/Unknown	Nx/unknown					474.435	1709.55	2183.98	0.601379	8.30326	6.53771	7.5413	7.26346	8.04575	7.008	5.96188	9.66379	9.38767	8.23563	9.90019	7.51863	8.59977	10.2525	7.75133	5.55883	8.37581
GSM718800	2.02053	0	A	A	-6.4256	Low	61	Male	Ever	III&IV	Tx/Unknown	Nx/unknown					409.436	1870.58	2280.02	0.590057	7.77724	6.89347	7.53248	7.55886	7.99146	8.15734	6.06385	9.54194	9.05268	8.48991	9.36998	8.36273	8.65925	10.0787	7.28629	6.58863	8.388
GSM718801	2.70226	0	C	B	3.32263	High	75	Male	Ever	I&II	Tx/Unknown	Nx/unknown					901.86	2033	2934.86	0.509846	7.6814	7.32564	7.19862	7.56124	8.05336	7.48315	5.94278	9.24059	10.0424	7.91326	9.59987	8.81695	8.25198	10.1668	8.38103	4.79787	7.90097
GSM718803	0.465435	0	C	B	10.8735	High	70	Male	Ever	III&IV	Tx/Unknown	Nx/unknown					777.522	1988.75	2766.28	0.530976	8.78141	7.48372	7.30148	7.34149	7.69489	7.92449	6.53888	9.88601	10.6099	7.97668	9.8446	7.88333	8.88682	10.6873	7.28675	5.7682	8.17254
GSM718804	0.648871	0	A	B	-6.01038	Low	69	Male	Ever	I&II	Tx/Unknown	Nx/unknown					543.991	1602.86	2146.85	0.605725	7.47393	7.87831	7.75619	7.52235	7.8849	7.86081	6.48873	9.27509	9.87755	7.98372	10.0039	7.8182	8.88645	10.1344	5.38649	5.31933	8.20589
GSM718805	0.947296	0	C	A	2.27133	High	70	Male	Ever	I&II	Tx/Unknown	Nx/unknown					531.996	1647.06	2179.05	0.601957	6.9654	7.67345	6.44242	6.83534	7.90091	7.55777	6.09851	8.92899	9.57572	8.12106	9.74663	7.98946	7.66933	9.89011	6.40419	4.65379	9.77992
GSM718808	2.97331	0	C	A	4.27458	High	71	Female	Ever	I&II	Tx/Unknown	Nx/unknown					818.115	2272.01	3090.12	0.490109	7.69809	7.40854	6.90034	6.97743	7.8818	7.5766	6.7795	9.01892	9.01963	7.83637	9.80168	8.10276	7.39601	10.2848	6.00256	4.4929	8.86896
GSM718809	3.86858	0	C	A	3.05227	High	64	Male	Ever	I&II	Tx/Unknown	Nx/unknown					590.311	1736.14	2326.45	0.58454	8.52653	7.96742	7.02646	7.2668	7.80188	7.64288	6.37807	9.24494	9.84743	9.20244	9.91546	8.24576	9.02076	10.6072	6.00605	4.1089	8.39271
GSM718810	2.17385	1	A	B	-2.63342	Low	50	Male	Ever	III&IV	Tx/Unknown	Nx/unknown					944.24	2359.41	3303.65	0.462553	7.76779	8.05452	6.97707	7.82291	7.67043	7.58373	5.2104	8.86184	9.06355	8.0681	10.0258	7.51608	7.99507	10.1793	9.31209	6.12052	8.25187
GSM718812	2.1629	1	A	B	-2.07376	Low	57	Male	Ever	I&II	Tx/Unknown	Nx/unknown					530.172	2230.58	2760.76	0.531662	7.0962	8.25846	6.65761	7.46252	7.70702	7.03081	5.35225	9.76822	9.635	8.21233	9.6888	8.09827	8.18452	9.91113	7.25524	6.67505	8.1606
GSM718813	4.83504	0	A	B	1.38245	High	54	Male	Ever	III&IV	Tx/Unknown	Nx/unknown					617.214	1551.96	2169.17	0.603114	7.54991	7.96767	6.56318	7.75953	8.27235	7.44057	6.76273	9.49169	9.301	8.15267	9.63455	7.57386	8.50479	9.92378	7.98582	5.37832	8.74348
GSM718817	2.40657	1	A	B	-3.71366	Low	68	Male	Ever	I&II	Tx/Unknown	Nx/unknown					596.467	1606.59	2203.05	0.59914	7.86068	7.33852	7.33905	7.59707	8.35456	7.3466	5.65298	8.81316	9.49327	8.33328	9.75621	7.99944	8.7645	9.76394	7.12303	7.56878	8.59841
GSM718822	3.58932	1	A	A	-3.24068	Low	69	Male	Ever	I&II	Tx/Unknown	Nx/unknown					356.962	1715.91	2072.87	0.61433	7.93242	7.40276	7.10969	7.17758	8.13735	7.48254	6.13013	9.22267	9.14341	9.39178	9.71552	8.06264	8.84336	9.50181	7.57463	5.79142	8.33856
GSM718823	5.80972	0	A	C	-5.67412	Low	69	Male	Ever	I&II	Tx/Unknown	Nx/unknown					237.222	1557.49	1794.71	0.646026	7.44253	7.38408	6.66563	7.47337	7.82441	7.62361	5.77592	9.58823	9.63358	8.99204	9.35154	9.02164	7.34784	10.0886	7.23744	6.67451	8.10653
GSM748053	10.0833	0	C	B	17.3545	High	62	Female	Missing	Unknown	T1&T2	N0					1013.61	1711.01	2724.62	0.536147	8.6547	7.78275	6.88057	7.26491	7.85351	8.03766	5.83542	9.52746	10.2629	8.21837	9.31235	9.60572	8.54183	10.7964	6.33685	5.31078	8.71638
GSM748054	1.75	1	A	A	-1.76214	Low	50	Male	Missing	Unknown	T1&T2	N0					938.512	1030.52	1969.03	0.626284	7.71849	7.84902	6.79045	7.09551	8.26674	7.70361	5.49378	10.1676	9.62945	8.86923	9.41724	8.32482	8.73692	9.87088	8.92679	5.70945	8.01608
GSM748055	7.16667	1	A	A	7.11158	High	62	Female	Missing	Unknown	T1&T2	N0					207.523	879.027	1086.55	0.721742	8.33356	7.13724	5.98978	8.24854	7.69992	7.01443	6.13458	9.136	10.0121	7.97465	9.80547	8.36858	9.17583	10.9041	7.18903	9.04441	8.32877
GSM748057	16.25	1	C	B	9.88217	High	62	Male	Missing	Unknown	T1&T2	N0					-919.814	280.446	-639.368	0.87219	8.09537	7.30372	6.83751	6.59465	8.08843	7.22264	6.35355	8.82231	10.1175	9.03098	10.1966	7.33568	8.41086	10.606	5.65928	3.74194	8.80933
GSM748058	5.66667	0	C	A	16.803	High	53	Female	Missing	Unknown	T1&T2	N0					1033.14	2075.31	3108.45	0.487762	8.49254	7.33333	7.08619	7.40147	7.87621	7.83598	7.30476	9.50318	9.98057	7.60726	9.50121	8.88133	8.38229	10.6767	7.53494	4.88395	9.35669
GSM748064	9.83333	0	C	A	6.42371	High	44	Female	Missing	Unknown	T1&T2	N0					423.221	1966.67	2389.89	0.576959	7.42474	7.73327	7.24706	7.51211	7.83623	7.22625	6.389	8.90466	9.89211	8.64624	10.2444	7.89226	8.46573	9.89692	7.31622	4.21848	8.48137
GSM748068	7.25	0	A	A	-5.52775	Low	52	Male	Missing	Unknown	T1&T2	N0					705.109	2294.18	2999.29	0.501687	6.92006	7.50281	7.1658	7.79902	7.71229	7.57615	6.10621	9.28299	9.21375	7.82661	9.27941	8.36038	8.20108	9.95777	6.94176	7.01924	7.62135
GSM748071	4.25	0	C	B	0.0547406	High	60	Male	Missing	Unknown	T1&T2	N0					1498.75	2130.82	3629.57	0.419623	7.96698	7.50639	7.04274	7.19118	8.10372	7.54687	6.55366	8.81246	9.42292	8.32602	9.56913	7.85935	8.24702	10.3192	6.7503	4.13126	8.36242
GSM748075	2.83333	1	A	A	-3.46962	Low	65	Male	Missing	Unknown	T1&T2	N0					1628.63	2600.39	4229.02	0.338232	8.07698	7.54042	6.95793	7.43818	8.11915	7.72953	6.44123	9.64476	9.34368	8.65229	9.65536	7.81278	8.87427	10.2417	7.47832	5.72569	8.27676
GSM748077	1.66667	1	A	B	-7.33104	Low	80	Male	Missing	Unknown	T1&T2	N0					991.14	1742.33	2733.47	0.535051	7.67945	7.60265	6.81933	6.68419	7.70303	7.4765	6.60736	9.29817	9.48478	8.47477	9.78721	8.33939	8.51996	10.661	8.72584	4.92895	7.92801
GSM748078	4.83333	0	C	B	13.6337	High	77	Male	Missing	Unknown	T1&T2	N0					752.199	2559.21	3311.4	0.461543	8.06318	7.44693	7.57142	7.19788	8.19652	7.8497	6.47564	8.9615	9.69879	7.94533	9.63843	8.12848	8.56552	10.7453	7.68121	4.59184	9.02829
GSM748079	2.41667	1	A	A	-1.18615	High	65	Male	Missing	Unknown	T1&T2	N0					2095.05	3361.68	5456.74	0.164078	7.59891	7.8201	6.91758	7.30717	7.66909	7.27285	6.25567	9.51686	9.61962	8.4695	9.28043	8.42412	7.68191	10.0215	6.11947	4.60558	8.72258
GSM748080	5.33333	0	A	A	-5.7647	Low	60	Male	Missing	Unknown	T1&T2	N0					1138.4	2128.15	3266.55	0.467374	7.51907	8.06786	6.85938	7.46469	7.81313	7.35522	5.67231	8.95224	9.62945	8.72367	9.40559	7.99841	8.03561	9.98855	7.48647	7.03529	8.53074
GSM748081	8.5	0	B	B	-13.7818	Low	58	Male	Missing	Unknown	T1&T2	N0					-993.072	146.021	-847.051	0.886695	7.05159	7.59539	7.14852	7.57536	8.17334	7.33029	5.17443	8.89266	8.83781	8.77486	9.32655	7.89443	8.25532	10.0709	8.22897	7.71928	7.77934
GSM748083	0.666667	1	A	B	-5.13409	Low	53	Male	Missing	Unknown	T1&T2	N0					1230.76	2054.84	3285.6	0.4649	7.63175	7.97734	7.11534	7.19012	7.90806	7.52041	6.01502	9.03226	9.56807	8.05424	9.59492	7.76049	8.31059	9.89321	6.89913	6.53208	8.51461
GSM748085	7.41667	1	C	B	1.45781	High	78	Male	Missing	Unknown	T1&T2	N0					534.436	911.642	1446.08	0.684226	7.62069	7.0405	7.64114	7.49865	8.40028	7.17414	6.30796	9.16175	9.83629	8.4857	9.78721	7.47293	8.75773	10.0346	5.32191	3.71447	8.41583
GSM748086	10.9167	0	C	A	16.4627	High	71	Male	Missing	Unknown	T1&T2	N0					-136.989	1311.93	1174.94	0.712701	8.37762	7.36465	7.47849	6.93415	7.91029	7.70768	6.89031	8.84742	9.71908	8.26441	10.1845	8.96564	7.91515	10.3835	6.72539	3.6158	8.14679
GSM748087	8.41667	0	C	B	19.9959	High	60	Male	Missing	Unknown	T1&T2	N0					335.402	1940.56	2275.97	0.590537	8.16746	7.91069	7.16047	6.88206	8.22494	8.62094	6.86184	8.98553	10.1125	8.41113	9.71699	8.72307	8.51722	10.8919	7.85882	3.87894	8.49492
GSM748089	2.08333	1	B	A	-6.32412	Low	48	Male	Missing	Unknown	T1&T2	N0					1600.66	3538.16	5138.83	0.209916	7.68588	7.9249	6.66635	7.47393	7.38242	7.72462	6.43657	8.39837	9.28647	8.46828	9.70413	7.86521	7.86837	9.88656	6.7	5.04716	9.26409
GSM748090	7.33333	0	C	B	1.82387	High	56	Male	Missing	Unknown	T1&T2	N0					13.3894	1641.33	1654.72	0.661574	7.60866	7.72771	6.91572	7.18814	7.52539	7.13802	5.2743	9.04866	8.85922	8.71616	9.64916	8.21719	9.01862	9.60143	6.48644	3.91479	9.74156
GSM748091	7	0	A	B	-7.42668	Low	49	Male	Missing	Unknown	T1&T2	N0					53.7077	1367.35	1421.06	0.686899	7.54325	7.40502	6.78557	7.19174	7.83814	6.91911	5.2325	8.76725	8.94473	8.69386	9.2131	7.87231	8.54768	9.91619	8.77882	7.83325	7.44163
GSM748092	9.66667	0	A	B	-3.67201	Low	53	Female	Missing	Unknown	T1&T2	N0					98.9453	1982.08	2081.02	0.613385	8.51737	8.30434	6.30206	8.60765	8.08902	7.35896	6.19666	9.21724	10.2837	8.05144	10.2827	7.92794	8.51082	9.96692	6.64499	8.07839	8.74621
GSM748094	9	1	C	B	5.01865	High	59	Male	Missing	Unknown	T1&T2	N0					630.922	2012.52	2643.44	0.546168	7.7598	7.5663	7.34338	6.95244	7.59186	7.47704	7.01926	9.1095	9.45463	8.32817	9.36955	9.12647	8.32936	10.2485	6.39881	4.00372	8.42035
GSM748100	3.83333	1	A	A	-0.864711	High	62	Male	Missing	Unknown	T1&T2	N0					-70.196	1829.34	1759.14	0.650003	7.65388	6.33945	7.13147	7.38841	8.12266	7.64641	6.54737	9.64139	9.39216	7.14222	9.41285	8.58379	8.95149	10.3915	7.03611	8.42662	7.75982
GSM748101	14.5833	1	A	A	-0.460149	High	70	Female	Missing	Unknown	T1&T2	N0					1293.13	2976.03	4269.16	0.332682	8.51794	8.10383	7.16726	6.84345	7.44931	7.74898	6.90492	9.46169	9.46057	8.0753	9.4864	8.02585	8.24547	10.6185	7.34478	4.51204	8.36765
GSM748102	16.9167	0	A	B	-5.61819	Low	64	Male	Missing	Unknown	T1&T2	N0					1076.06	2726.42	3802.48	0.396452	7.82702	7.66133	6.48764	8.15259	8.34932	7.38443	5.66875	9.98379	9.66797	8.19567	9.85452	8.2309	8.08423	10.6069	6.68644	7.42622	8.35522
GSM748103	4.91667	0	C	A	9.00287	High	84	Female	Missing	Unknown	T1&T2	N0					1780.58	2508.32	4288.89	0.329949	7.74828	7.78586	7.12947	6.98707	8.01646	7.92508	6.9904	9.13202	9.65455	8.29699	9.29357	8.20566	8.09568	10.1899	6.61146	5.20914	8.65495
GSM748104	6.16667	1	C	B	15.3784	High	72	Female	Missing	Unknown	T1&T2	N0					408.596	1701.95	2110.55	0.609956	8.23647	6.97934	6.68085	6.99905	7.7137	7.67049	6.37484	9.34696	9.67903	8.90933	9.31865	7.70874	8.54327	10.2612	7.11109	5.76922	8.77432
GSM748108	5.16667	0	A	A	-1.20776	High	63	Female	Missing	Unknown	T1&T2	N0					1209.69	3232.3	4441.99	0.308653	7.43038	7.52335	6.75232	7.31636	7.948	7.59813	6.64661	9.16966	9.46981	7.97465	9.36745	8.83846	7.56123	10.187	6.52702	4.46462	8.99552
GSM748111	2.08333	1	A	A	-1.72136	Low	60	Male	Missing	Unknown	T1&T2	N0					1097.59	2224.38	3321.97	0.460167	8.64178	7.5624	6.79154	7.25544	7.82153	7.34049	6.21495	8.73794	9.26587	8.26545	10.0308	9.02745	7.97759	10.1767	7.64482	6.64633	8.36832
GSM748113	7.5	1	A	B	-2.59512	Low	55	Male	Missing	Unknown	T1&T2	N0					-629.992	-144.164	-774.156	0.881697	7.2231	7.69326	6.96991	8.4017	7.95686	8.09293	5.40567	9.91061	10.3146	8.75366	9.78035	8.35527	9.12064	10.7811	7.3291	6.67084	8.46846
GSM748116	3.33333	1	A	A	-7.52743	Low	77	Male	Missing	Unknown	T1&T2	N0					628.735	2337.36	2966.1	0.505896	7.47882	7.87702	6.36379	7.69242	7.52044	7.20473	5.65856	10.4567	9.38653	9.05414	9.02302	7.73272	7.84865	9.80535	8.83862	7.14366	7.90772
GSM748121	7.08333	0	C	B	-0.479781	High	47	Female	Missing	Unknown	T1&T2	N0					464.907	2016.28	2481.19	0.565962	7.55636	7.98012	6.9693	6.90634	8.06977	7.46153	5.38781	9.1258	9.49765	8.91371	9.84302	7.6683	8.57153	9.74549	6.18019	4.5823	9.42297
GSM748122	9.41667	0	A	C	-11.1863	Low	66	Male	Missing	Unknown	T1&T2	N0					537.74	1008.19	1545.93	0.673464	8.16646	6.97607	7.70743	6.39572	7.15566	7.37136	6.41371	9.51686	8.98312	8.52501	9.641	7.23362	9.41666	10.3807	7.00883	4.92926	8.40232
GSM748123	1	1	A	A	-0.380058	High	59	Male	Missing	Unknown	T1&T2	N0					1049.77	2450.99	3500.76	0.43671	8.41172	7.32539	7.19051	7.66082	7.72572	7.59712	5.97959	9.71779	9.50032	7.7365	9.87596	8.24536	8.86653	10.614	7.58018	6.04825	8.344
GSM748124	6.75	0	A	B	-2.57079	Low	57	Male	Missing	Unknown	T1&T2	N0					629.928	2436.73	3066.65	0.493109	7.60772	7.97091	7.21722	7.02628	8.19652	7.28949	5.83331	9.08717	9.19022	8.56086	9.70895	8.29368	7.87915	10.0065	5.78151	3.99394	8.54259
GSM748125	4.66667	0	A	A	-0.483739	High	65	Male	Missing	Unknown	T1&T2	N0					1378.28	3068.4	4446.68	0.307998	7.86804	7.76351	7.25413	7.46529	7.60758	7.94145	5.79259	9.42455	9.33524	7.56115	9.23815	8.15777	8.08766	10.4196	6.39273	7.10636	8.73043
GSM748126	5.75	0	C	B	4.93129	High	49	Male	Missing	Unknown	T1&T2	N0					45.1418	1617.55	1662.7	0.660695	8.07095	7.22264	6.29524	7.23044	9.03296	7.45075	5.4477	10.1829	9.35266	7.85003	9.68322	7.85316	8.50192	9.84038	6.03099	4.40476	8.07723
GSM748127	4.33333	1	B	B	-13.951	Low	69	Male	Missing	Unknown	T1&T2	N0					1571.67	2774.12	4345.79	0.322053	7.72668	7.71381	7.43507	7.27248	7.65416	6.72656	5.8485	9.02289	9.40271	9.17967	9.7743	7.85935	7.99008	10.3309	7.53101	7.37295	8.9103
GSM748128	6	0	A	B	0.185612	High	53	Male	Missing	Unknown	T1&T2	N0					1397.48	2569.8	3967.27	0.374131	7.67992	7.8968	7.45017	7.23841	8.15767	7.22115	6.02115	8.59355	9.17234	8.391	9.27239	8.24656	7.99652	10.2844	7.66104	5.8486	8.70217
GSM748130	1.16667	1	C	B	0.449708	High	60	Male	Missing	Unknown	T1&T2	N0					-279.589	1008.05	728.46	0.757111	7.81284	7.52613	6.87315	6.96542	8.47985	7.31607	6.12195	8.5724	9.49765	8.24866	9.4331	9.07738	7.78524	10.1054	7.1383	3.83501	8.22446
GSM748131	1.08333	1	A	A	2.4	High	73	Male	Missing	Unknown	T1&T2	N0					808.198	3196.16	4004.35	0.369078	7.80833	7.91197	7.45371	7.187	7.32808	7.35713	6.2815	8.98018	9.45756	8.23499	9.50824	8.42096	8.37338	10.2081	7.8283	4.77519	8.53592
GSM748134	0	1	C	B	4.92487	High	78	Female	Missing	Unknown	T1&T2	N0					1727.7	2878.67	4606.37	0.285614	8.39482	7.81119	7.65347	6.90922	6.75986	7.58097	6.3187	8.64399	10.0037	8.18925	9.57135	8.12064	8.26958	10.5685	6.44505	6.23918	8.65387
GSM748135	14.5833	0	C	B	8.9494	High	61	Male	Missing	Unknown	T1&T2	N0					-325.759	545.922	220.163	0.803703	7.77295	6.8776	7.45371	7.4542	8.30454	7.9108	7.00593	9.03408	9.86584	8.51278	9.87942	7.77438	8.49767	10.321	6.22983	4.27394	8.66703
GSM748137	4.08333	0	C	A	5.34469	High	57	Male	Missing	Unknown	T1&T2	N0					881.387	2423.56	3304.95	0.462383	7.47458	7.54148	7.55391	7.21055	8.62386	7.38747	6.33719	9.15371	9.74611	8.02679	9.69807	8.29522	8.40179	10.1524	6.32071	3.89355	8.60221
GSM748138	3.16667	1	A	B	-2.20908	Low	53	Male	Missing	Unknown	T1&T2	N0					-31.7227	1872.6	1840.87	0.640839	8.12392	7.06812	6.62396	6.93989	7.76348	7.06776	6.14766	9.08552	9.15447	8.22572	9.30713	7.95822	8.45635	10.995	8.97566	5.1665	7.84556
GSM748139	12.5	1	A	A	-8.86255	Low	65	Male	Missing	Unknown	T1&T2	N0					1269.44	2577.77	3847.21	0.390415	8.03344	8.2198	6.07211	7.00689	7.61142	7.16427	5.30985	9.50136	9.69879	7.88902	9.40456	7.32299	8.05704	9.91805	6.00487	5.85674	8.78899
GSM748140	2.33333	1	A	A	-7.69475	Low	57	Male	Missing	Unknown	T1&T2	N0					-353.848	143.334	-210.514	0.839689	7.41322	7.38093	6.94797	7.23951	7.88749	7.30114	6.20087	9.86216	9.58052	9.22942	9.9012	7.42163	8.54912	10.4971	7.38624	7.26644	8.69883
GSM748142	8.25	0	C	A	16.3218	High	52	Male	Missing	Unknown	T1&T2	N0					468.351	1732.54	2200.89	0.599394	8.44206	7.44636	7.10888	7.13213	7.60494	7.22762	7.06252	9.31255	9.84741	8.1319	9.8245	8.46808	7.70115	10.4394	7.04196	6.92875	9.44815
GSM748143	10.5833	1	A	A	0.197582	High	56	Male	Missing	Unknown	T1&T2	N0					409.296	1039.92	1449.22	0.683889	8.50264	7.46632	6.62633	7.36151	8.33325	7.52787	5.74996	9.7669	9.12191	8.99501	9.54326	9.1898	7.97358	10.4132	7.34352	4.99969	8.45403
GSM748146	1.5	1	B	A	-8.52237	Low	56	Male	Missing	Unknown	T1&T2	N0					949.137	2761.47	3710.61	0.408797	7.4083	7.5033	7.78238	7.03547	8.13162	7.07444	6.7726	9.16966	9.21656	8.23499	9.71821	8.60695	7.65593	10.3835	6.24244	4.91594	8.21835
GSM748147	9.75	0	C	B	11.7423	High	76	Male	Missing	Unknown	T1&T2	N0					0.499424	1039.85	1040.35	0.72642	8.32695	7.01849	6.687	7.16971	7.95127	7.58646	6.4827	9.045	9.9031	9.41785	9.93667	8.35649	9.03677	10.2802	5.16176	4.3462	8.41406
GSM748150	4.66667	0	C	B	10.2941	High	56	Male	Missing	Unknown	T1&T2	N0					1010.93	1876.27	2887.21	0.515851	7.74012	7.9073	7.54936	7.12427	7.62368	8.01988	6.75294	8.55791	9.65455	8.35202	9.37416	8.2214	7.74171	10.2146	6.46069	3.81709	8.43334
GSM748152	14.75	0	A	B	-0.487033	High	55	Male	Missing	Unknown	T1&T2	N0					658.586	2682.88	3341.46	0.457624	8.20021	7.63721	6.69593	7.15618	7.96919	7.80494	6.32473	9.26919	9.46058	9.25415	9.83052	8.24995	8.41508	10.2081	6.22983	6.41062	8.15377
GSM748157	11.4167	0	C	B	6.81259	High	62	Male	Missing	Unknown	T1&T2	N0					-497.889	735.005	237.116	0.802219	7.48056	7.87959	7.18374	7.31153	8.07135	7.75824	6.98922	8.98363	9.84409	8.33802	9.66234	7.35898	7.57831	10.0222	7.29462	4.13673	7.42877
GSM748161	14.5833	1	A	A	-0.72128	High	56	Male	Missing	Unknown	T1&T2	N0					1048.67	1890.92	2939.59	0.509248	7.76801	7.27484	6.5099	6.932	7.88559	7.90499	5.90497	9.52746	9.54376	8.45146	9.2013	7.957	9.04802	9.95451	7.60945	6.36316	8.27785
GSM748162	7.41667	0	A	A	8.52327	High	57	Male	Missing	Unknown	T1&T2	N0					588.634	2543.56	3132.19	0.484717	8.09672	6.85339	6.65557	7.68473	7.61101	7.85628	7.02064	8.61983	9.50633	8.66807	9.90267	9.19889	7.96545	10.4833	6.07387	4.97684	9.04944
GSM748164	5.08333	0	C	B	17.1901	High	72	Male	Missing	Unknown	T1&T2	N0					802.506	1595.29	2397.8	0.576011	7.93717	7.12659	7.24959	7.01389	7.65279	8.02641	6.6615	9.1867	9.73244	8.40018	9.83562	8.00628	8.41583	10.2313	7.55281	4.3098	8.5125
GSM748166	5.41667	0	A	B	-4.92737	Low	44	Female	Missing	Unknown	T1&T2	N0					1556.83	2578.93	4135.76	0.351083	7.34221	7.77268	7.22551	6.98275	7.42488	7.21763	5.77191	8.61983	9.33524	8.18041	9.34983	8.02126	7.88653	10.253	7.72347	5.98369	8.44475
GSM748167	10.25	0	C	A	18.2906	High	58	Male	Missing	Unknown	T1&T2	N0					133.266	1353.72	1486.99	0.679834	7.87997	6.52811	7.29528	7.18152	8.00892	7.9039	6.71848	8.882	9.67154	8.1827	9.51861	8.00526	8.51448	10.2997	6.98183	3.86795	8.70651
GSM748169	10.75	0	C	A	6.81097	High	54	Male	Missing	Unknown	T1&T2	N0					1662.71	2579.34	4242.05	0.336432	7.76189	7.03369	7.7596	6.81603	8.20478	7.10757	6.35233	9.23926	9.74263	8.30792	9.34024	8.24075	8.18352	10.3121	7.04053	4.1458	8.94926
GSM748170	0.166667	1	B	A	-12.4131	Low	69	Female	Missing	Unknown	T1&T2	N0					1269.94	2075.69	3345.63	0.45708	7.50663	7.85553	7.1473	6.76225	8.45044	7.51347	6.12446	9.07836	9.13166	7.91469	9.13346	9.2951	8.06165	10.1139	8.35481	4.68111	8.06162
GSM748171	1.08333	1	C	A	10.4334	High	77	Male	Missing	Unknown	T1&T2	N0					458.378	1454.73	1913.1	0.632663	7.74871	6.87131	6.16291	6.87674	8.06188	7.87987	6.46235	9.0304	9.74928	9.03388	9.78485	7.78423	7.74418	9.82378	8.12173	3.93329	7.75256
GSM748173	1.16667	1	A	B	-6.3007	Low	50	Male	Missing	Unknown	T1&T2	N0					2084.28	2157.37	4241.65	0.336487	7.89921	7.67343	7.27522	7.28528	7.52203	7.46658	6.2782	8.93146	9.66797	8.84807	9.42778	7.61777	8.2087	10.3993	7.00972	4.38887	9.1791
GSM748175	11.1667	0	A	B	-9.79429	Low	61	Male	Missing	Unknown	T1&T2	N0					2281.03	2989.48	5270.51	0.190978	7.37983	7.62547	8.02833	7.07074	8.0247	7.32976	5.8918	8.66925	9.27835	8.03098	9.60824	7.39835	7.41617	10.6692	6.274	7.30685	8.81645
GSM748178	0	1	C	A	8.49801	High	74	Male	Missing	Unknown	T1&T2	N0					560.925	1773.92	2334.85	0.58354	8.36309	7.52175	7.11002	7.40256	7.59363	7.92228	5.58824	9.21724	9.49456	9.0009	9.5598	8.55293	9.33399	10.299	6.88538	3.92537	8.57151
GSM748179	0.916667	1	B	A	-15.248	Low	47	Female	Missing	Unknown	T1&T2	N0					-908.356	275.558	-632.797	0.871717	8.79774	7.8515	6.57568	7.51708	8.19184	7.59312	6.14925	9.05434	9.74928	8.3225	10.096	7.19809	9.06081	10.6627	9.52098	7.10915	7.91684
GSM748180	8.33333	0	C	A	16.1618	High	75	Male	Missing	Unknown	T1&T2	N0					235.406	2105.88	2341.29	0.582772	9.68804	7.67781	7.56828	7.31945	7.96227	7.30894	6.51458	9.05847	9.92248	8.86923	10.4901	8.37543	9.10952	10.1817	6.95741	4.03178	8.71637
GSM748181	4.25	0	C	B	16.5659	High	56	Female	Missing	Unknown	T1&T2	N0					619.022	1771.45	2390.47	0.57689	7.89618	7.38569	7.84021	7.31583	7.08231	7.98364	6.61399	9.08717	9.47858	8.67817	9.9246	8.09798	8.26275	10.5923	8.74819	3.75684	8.99667
GSM748185	14.5833	0	B	C	-27.6381	Low	61	Male	Missing	Unknown	T3&T4	N1&N2&N3					745.708	1949.03	2694.74	0.539845	7.53028	7.1816	6.94111	7.08273	7.65236	6.83538	6.03183	9.08939	8.41324	7.7339	9.37819	7.39835	8.66307	10.0409	5.45532	7.77003	8.08262
GSM748186	1.83333	1	B	A	-11.8855	Low	57	Male	Missing	Unknown	T1&T2	N0					255.012	2485.37	2740.38	0.534193	7.71023	7.54042	6.98306	7.66682	7.75021	8.06035	5.78685	9.56696	9.96622	7.69181	9.6328	8.62846	8.74789	10.2245	10.8116	5.4329	8.00248
GSM748187	8.91667	1	A	A	-6.25275	Low	71	Male	Missing	Unknown	T1&T2	N0					2172.08	3375.31	5547.39	0.150937	8.25653	8.27342	7.25493	7.26685	7.70348	7.62881	5.62724	9.1456	9.68218	7.50578	9.66798	8.76528	7.97818	10.1856	6.46713	4.54536	8.74342
GSM748188	8.25	1	A	B	-1.62187	Low	71	Male	Missing	Unknown	T1&T2	N0					766.719	1763.74	2530.46	0.559985	7.28385	7.59196	7.49441	7.10796	8.38293	7.4351	5.79692	9.57713	9.59647	9.66474	9.72066	8.55422	7.93866	9.84834	6.52663	6.42858	8.65042
GSM748189	1.75	1	B	A	-18.3869	Low	73	Female	Missing	Unknown	T3&T4	N0					970.168	3488.54	4458.7	0.306318	7.68541	8.29183	6.93341	7.39443	7.44977	6.50075	6.57616	8.70778	8.63479	8.39323	9.7743	7.83598	8.41222	10.2081	7.18763	7.64599	7.88755
GSM748239	0.333333	1	B	B	-21.9432	Low	65	Male	Missing	Unknown	T1&T2	N0					111.901	1256.33	1368.23	0.692515	7.14829	7.53112	7.10582	7.61941	7.56024	7.59813	6.49324	8.7493	8.89106	8.76687	9.83958	7.64615	7.77432	9.5259	10.4472	8.86862	8.7011
GSM748240	1.91667	1	A	B	-1.57242	Low	52	Male	Missing	Unknown	T1&T2	N0					267.702	731.743	999.444	0.730533	8.59802	7.9093	6.97984	7.87889	8.05797	7.49438	5.94248	8.92239	9.62267	8.64843	9.65418	7.94467	9.32601	11.2034	7.87978	8.68517	8.09828
GSM748242	1.41667	1	A	A	-0.767733	High	64	Female	Missing	Unknown	T1&T2	N1&N2&N3					977.118	1952.49	2929.61	0.510509	7.90452	7.45472	7.27856	7.48695	7.64819	7.17089	6.23033	9.20129	9.38351	8.28309	10.0123	9.24485	8.1855	10.5388	8.76486	8.83778	9.00078
GSM748243	8.58333	1	A	A	0.00525316	High	62	Male	Missing	Unknown	T1&T2	N0					1284.04	1869.34	3153.38	0.481994	6.81205	7.66509	7.64305	6.82595	7.39428	6.97464	5.8578	8.89266	8.80351	9.09517	9.45408	8.73619	8.09639	9.35402	5.90706	5.50211	9.11536
GSM748264	3.5	1	C	C	4.46039	High	69	Male	Missing	Unknown	T1&T2	N0					547.358	1976.81	2524.17	0.560749	7.1066	7.63432	8.09253	7.52939	7.43114	7.73777	6.85651	8.90101	9.38084	9.23107	9.88439	8.18417	8.28946	9.65951	6.39055	4.13917	9.02675
GSM748271	1.91667	1	B	C	-17.1598	Low	69	Female	Missing	Unknown	T1&T2	N0					-774.542	517.459	-257.083	0.843382	8.2426	7.8057	7.02816	7.76337	7.34907	7.81449	6.57373	8.88721	9.46981	9.08583	10.3037	10.1396	8.18831	10.238	8.17273	8.54812	7.90456
GSM748276	4.58333	1	B	A	-11.2567	Low	53	Male	Missing	Unknown	T1&T2	N1&N2&N3					1764.4	2564.83	4329.22	0.324354	7.99492	7.77215	6.78047	7.6168	7.44679	7.44976	5.90116	8.87872	9.59317	8.8155	9.42248	8.20792	7.86651	9.66364	9.23096	7.78027	8.3279
GSM748277	16.0833	1	A	B	-7.77448	Low	70	Male	Missing	Unknown	T1&T2	N0					-356.894	66.202	-290.692	0.846022	6.94336	7.27135	7.8065	7.39392	8.4928	7.14763	7.07966	9.53298	8.77853	9.02379	10.0468	7.21225	9.10216	9.08087	5.55845	5.52259	8.01845
GSM748278	1.91667	1	A	C	-7.59069	Low	70	Male	Missing	Unknown	T1&T2	N0					1170.77	1994.67	3165.43	0.480443	6.94257	7.68819	7.10637	7.74425	8.5766	7.21279	5.82165	9.53808	9.61962	9.54203	10.0468	8.19305	8.08837	9.3017	7.4168	7.13246	8.62674
GSM748279	17.0833	0	A	B	-3.80492	Low	44	Male	Missing	Unknown	T1&T2	N0					-174.754	1254.21	1079.45	0.722463	7.48603	8.08786	6.5133	8.42976	7.77414	7.11596	7.011	9.02289	9.56807	9.71478	9.58789	8.61754	6.68565	9.28739	7.42259	8.36473	8.39164
GSM773540	1.19726	1	A	B	4.02915	High	55	Female	Never	I&II	Tx/Unknown	Nx/unknown					-642.296	503.954	-138.342	0.833889	7.94156	8.05179	7.16377	6.33854	8.02705	7.34223	5.8852	9.205	9.8493	8.49888	9.78846	8.8995	8.4577	10.1834	4.66921	3.24852	8.94051
GSM773541	2.03562	0	A	B	-8.27901	Low	38	Female	Ever	I&II	Tx/Unknown	Nx/unknown					688.23	2102.44	2790.67	0.527938	7.7523	6.95711	6.66576	7.94228	7.43472	7.03317	6.5786	9.08766	9.84106	8.12297	9.94242	6.96504	7.69598	10.2179	5.1327	3.87565	8.84575
GSM773542	7.12603	0	A	B	-3.12022	Low	30	Male	Ever	I&II	Tx/Unknown	Nx/unknown					516.146	1312.08	1828.22	0.642263	7.58255	7.81548	7.03504	7.21116	8.39625	6.86475	5.55207	9.48833	9.54015	8.32771	10.0099	7.28897	8.21633	9.65776	6.21363	3.60373	8.93077
GSM773543	3.2137	0	A	B	-4.72733	Low	64	Female	Never	I&II	Tx/Unknown	Nx/unknown					-523.721	806.767	283.047	0.798176	7.44725	6.7872	6.97865	7.58319	7.90465	7.21677	6.12768	9.03779	9.40863	8.2926	9.73252	7.27875	8.25179	9.48791	5.72264	3.89137	9.44066
GSM773544	6.49041	0	A	B	-1.96559	Low	63	Female	Never	I&II	Tx/Unknown	Nx/unknown					216.839	885.596	1102.43	0.720126	8.17638	7.62883	7.59188	7.17125	7.93966	7.64792	6.49979	9.49758	8.81556	8.75856	9.85327	8.03083	8.07987	9.74134	7.65469	3.3773	9.18402
GSM773545	5.14795	0	A	B	-2.23673	Low	60	Female	Never	I&II	Tx/Unknown	Nx/unknown					330.344	2411.26	2741.61	0.534041	8.02193	7.36382	7.10962	6.68845	7.8718	7.61397	6.57915	9.23826	9.44423	8.83647	9.81685	8.04315	7.70714	10.5287	6.60616	4.98519	9.04382
GSM773546	1.66027	0	A	B	-9.04054	Low	68	Female	Never	I&II	Tx/Unknown	Nx/unknown					1173.7	1205.41	2379.11	0.578251	7.62256	6.91611	7.3448	6.63301	7.82803	7.30695	5.71509	8.79778	9.226	8.3473	9.76153	7.93508	8.36449	9.91089	6.59571	5.02764	8.73349
GSM773547	0.821918	1	C	B	3.41309	High	58	Male	Ever	I&II	Tx/Unknown	Nx/unknown					601.773	1740.16	2341.94	0.582694	8.44898	7.82965	6.85425	7.06961	8.26666	7.73372	6.26009	10.3213	9.67597	8.82881	10.1342	7.3147	7.29716	10.4469	7.02394	3.79359	8.1359
GSM773548	5.25753	0	A	B	3.19133	High	63	Female	Never	I&II	Tx/Unknown	Nx/unknown					54.6465	582.596	637.243	0.76579	8.01725	7.00861	7.58237	7.38367	8.52336	7.72503	6.75188	11.0362	9.92237	8.99647	9.71495	7.91183	8.56808	10.2962	6.72188	4.30714	8.53144
GSM773549	5.0274	0	C	B	3.85738	High	56	Female	Never	I&II	Tx/Unknown	Nx/unknown					536.276	2293.85	2830.13	0.52301	7.81504	7.02096	7.75618	6.73463	7.78201	7.39416	6.11421	8.8069	9.57828	7.85475	9.7265	7.63158	8.24969	10.2703	6.66749	4.45547	8.71749
GSM773550	5.00822	0	A	B	-2.08136	Low	34	Female	Ever	I&II	Tx/Unknown	Nx/unknown					712.178	1028.08	1740.26	0.652107	7.60924	7.19193	7.84735	7.59148	8.28965	7.43164	6.43871	9.05212	9.57828	8.7673	9.97687	7.94288	7.07916	9.92516	7.96548	5.25616	8.81632
GSM773551	5.04384	1	A	C	0.76458	High	75	Female	Never	I&II	Tx/Unknown	Nx/unknown					568.815	2608.8	3177.62	0.478874	7.57763	8.57845	7.01403	7.71769	8.49926	7.45583	6.81136	9.208	9.68283	9.19509	9.76925	8.6272	8.59954	10.1522	8.749	4.67946	8.23131
GSM773552	1.75068	1	B	A	-25.5971	Low	60	Male	Ever	I&II	Tx/Unknown	Nx/unknown					984.573	1846.98	2831.56	0.522832	7.46798	7.08756	6.89706	7.15911	8.32046	6.95167	5.48774	8.82933	8.8367	8.40279	9.84846	6.84567	9.2116	10.0857	8.65545	8.09928	8.42041
GSM773553	3.59178	1	B	A	-15.0058	Low	46	Female	Never	I&II	Tx/Unknown	Nx/unknown					-470.234	417.693	-52.5404	0.826871	6.79593	7.65503	7.08479	6.94611	7.5201	7.05589	5.51836	9.06137	9.0628	8.19657	9.33237	7.33472	7.22446	9.04746	7.5345	6.9959	8.0563
GSM773554	3.00822	0	B	A	-11.2319	Low	60	Female	Never	I&II	Tx/Unknown	Nx/unknown					-769.67	545.498	-224.172	0.840776	6.44923	6.75472	6.9627	7.22964	7.91271	7.58287	5.56873	8.70587	9.55384	8.62706	9.36214	7.66968	8.37597	10.4469	8.48259	8.25727	8.24826
GSM773555	3.25753	0	B	C	-11.6587	Low	61	Male	Ever	I&II	Tx/Unknown	Nx/unknown					463.777	2066.65	2530.42	0.559989	7.03613	7.7638	6.7491	7.69416	7.81593	7.68644	6.06933	9.06551	9.08739	8.02216	10.1077	8.42505	8.96135	10.3538	5.56068	8.03418	8.07198
GSM773556	10.5836	0	A	A	5.4098	High	63	Male	Ever	I&II	Tx/Unknown	Nx/unknown					-188.672	923.588	734.916	0.756492	7.72201	8.00095	7.37704	7.23323	7.83153	7.73372	6.58398	9.44986	10.0659	8.95225	10.112	8.03304	8.80602	10.3249	7.16827	4.0539	8.04914
GSM773557	4.0411	0	B	A	-7.84938	Low	47	Male	Ever	I&II	Tx/Unknown	Nx/unknown					652.132	1665.29	2317.43	0.585614	7.39772	7.12321	7.35615	7.09978	7.50833	7.42485	5.58063	8.91738	9.03578	8.89981	9.23157	7.8692	8.58478	10.1968	6.38731	3.9589	8.22097
GSM773558	5.08493	0	A	B	-13.7075	Low	59	Male	Ever	I&II	Tx/Unknown	Nx/unknown					112.305	-262.688	-150.383	0.834863	7.85764	7.64591	6.8454	7.95854	7.71065	7.36374	5.87436	9.42788	9.55384	8.69784	9.68379	7.49301	9.31615	10.3447	7.92514	6.86253	8.57149
GSM773559	8.40274	0	B	B	-20.7997	Low	64	Male	Ever	I&II	Tx/Unknown	Nx/unknown					398.403	2742.33	3140.73	0.48362	6.96598	7.69776	6.29179	7.16384	7.9642	6.68554	5.84254	8.6143	8.95373	7.5567	9.75992	6.92024	9.1754	9.84281	7.78034	7.89657	8.03481
GSM773560	3.12877	0	B	A	-22.108	Low	60	Male	Ever	I&II	Tx/Unknown	Nx/unknown					1230.1	2149.88	3379.99	0.452589	7.61152	7.27515	6.91551	7.35407	8.3334	7.12301	6.13981	10.5135	9.226	7.72356	9.74663	7.89128	8.18484	10.0984	8.69748	7.76688	8.19269
GSM773561	5	0	C	A	0.0264261	High	61	Male	Never	I&II	Tx/Unknown	Nx/unknown					807.835	2192.68	3000.51	0.501532	7.25614	7.78401	7.27847	7.2791	7.42747	7.97703	6.79639	9.16718	9.31791	8.45861	9.65041	8.30392	8.07467	10.2455	8.2184	5.31831	8.66208
GSM773562	4.41096	0	B	C	-20.8997	Low	53	Female	Never	I&II	Tx/Unknown	Nx/unknown					801.532	2035.21	2836.74	0.522182	7.65905	7.62883	6.8386	7.72288	7.51864	7.07312	6.5786	9.0737	9.74747	8.50526	9.8651	8.16633	8.90147	10.2616	6.06117	7.04121	7.73993
GSM773563	5.51781	0	B	A	-11.0832	Low	53	Male	Ever	I&II	Tx/Unknown	Nx/unknown					564.075	2096.03	2660.11	0.544117	7.15321	7.61063	6.66637	7.87976	7.90562	7.22648	6.09584	9.87774	9.05108	8.52381	9.93173	7.89202	9.44751	9.91314	5.07879	6.76937	8.23656
GSM773564	5.00274	0	C	B	-0.456285	High	53	Male	Ever	I&II	Tx/Unknown	Nx/unknown					197.746	2019.23	2216.97	0.597503	7.39504	7.52028	7.15617	6.73278	8.54962	7.31131	5.99929	9.47524	9.51848	8.18965	9.76153	8.45483	8.16916	9.82162	6.573	6.85728	8.40879
GSM773565	6.00274	0	B	A	-25.5496	Low	67	Male	Never	I&II	Tx/Unknown	Nx/unknown					934.414	2279.89	3214.31	0.474139	7.5767	7.76286	6.57186	7.08392	7.72892	7.14997	6.26999	8.81705	8.7644	8.482	9.35831	8.28089	8.40783	10.3304	7.96861	7.73339	7.63864
GSM773566	9.15616	0	B	C	-11.6066	Low	69	Female	Never	I&II	Tx/Unknown	Nx/unknown					1235.96	2251.45	3487.41	0.438472	7.5119	6.86803	7.33518	6.7741	7.92722	7.54152	6.0038	8.90267	9.05819	8.22394	9.58461	7.65595	7.73818	9.92037	7.65519	6.7091	8.70043
GSM773567	3.63836	0	A	A	-6.08162	Low	64	Male	Ever	I&II	Tx/Unknown	Nx/unknown					1110.93	2955.51	4066.44	0.360592	7.19464	7.50773	7.35451	7.42106	7.80375	7.17475	6.24378	8.55642	9.42042	8.62256	9.3073	7.95994	8.13765	9.58223	7.35468	5.19256	8.23892
GSM773568	8.0137	0	B	B	-11.1982	Low	69	Female	Never	I&II	Tx/Unknown	Nx/unknown					1650.28	1990.9	3641.18	0.418076	7.13614	7.28098	7.20615	7.02092	8.29996	7.14701	6.44758	9.06831	9.42919	8.50103	9.53792	7.62195	8.2139	9.79992	7.8547	4.33028	8.39788
GSM773569	7.89041	0	C	A	7.60927	High	50	Female	Never	I&II	Tx/Unknown	Nx/unknown					-115.238	2218.29	2103.05	0.610828	7.80105	7.42146	7.37318	7.587	8.13849	7.64792	6.58351	9.01642	9.70234	9.5385	9.23157	8.48828	8.7746	9.94821	7.40613	4.38526	8.21579
GSM773570	4.72329	0	B	A	-9.05735	Low	70	Female	Never	I&II	Tx/Unknown	Nx/unknown					801.488	2689.84	3491.33	0.437954	7.62411	7.68148	7.55861	7.21237	7.71593	7.68504	6.74033	9.12619	9.37307	8.9474	9.16038	8.31923	7.88094	10.1312	7.64192	4.45683	8.03424
GSM773571	7.57534	0	A	B	-8.35793	Low	57	Male	Never	I&II	Tx/Unknown	Nx/unknown					1732.75	2158.45	3891.2	0.384463	7.76548	7.77768	6.8963	6.82619	7.87364	7.44146	6.46249	9.47524	9.49651	8.41463	9.85327	8.31923	8.06776	10.078	7.77418	6.55299	8.70602
GSM773572	4.18904	0	B	B	-13.6986	Low	58	Male	Ever	I&II	Tx/Unknown	Nx/unknown					1589.73	3178.94	4768.67	0.262704	7.76443	7.85283	6.69221	7.74785	7.39934	7.46901	5.94577	8.94603	9.17374	8.11394	10.0343	8.10647	8.35361	10.2645	8.64927	6.64348	8.43157
GSM773573	0.605479	1	B	A	-30.9151	Low	69	Male	Ever	I&II	Tx/Unknown	Nx/unknown					825.394	1157.63	1983.02	0.624682	7.23059	7.57849	7.15028	7.51376	7.59697	7.23143	5.88162	8.95215	9.40564	8.29051	10.042	7.82666	8.73312	10.1938	8.12434	7.81778	8.14105
GSM773574	1.49589	1	B	B	-10.3009	Low	61	Male	Ever	I&II	Tx/Unknown	Nx/unknown					1343.09	2343.23	3686.33	0.412047	7.79951	7.52773	6.7511	7.41288	8.2396	7.45388	5.98111	9.2647	9.45266	8.15137	9.80503	8.08612	7.68682	10.7614	6.76154	4.91383	8.1184
GSM773575	0.947945	1	B	A	-15.6034	Low	68	Male	Ever	I&II	Tx/Unknown	Nx/unknown					269.564	2364.95	2634.51	0.547265	8.46631	7.50402	7.76692	7.53997	7.59849	7.40583	5.75736	9.46232	9.02356	8.07366	10.4336	9.21777	8.90271	10.5542	7.98193	6.49599	8.16241
GSM773576	2.33699	1	A	A	-7.52182	Low	64	Female	Never	I&II	Tx/Unknown	Nx/unknown					1795.48	2988.83	4784.31	0.260488	8.20858	7.49836	7.55091	7.50864	7.81977	7.56726	6.23642	8.73599	9.02844	8.36288	9.89763	7.43504	8.00147	10.0465	5.61892	6.04578	9.35219
GSM773577	7.29041	1	A	A	-1.89673	Low	69	Female	Never	I&II	Tx/Unknown	Nx/unknown					1048.85	2430.41	3479.26	0.439546	7.88636	8.55848	6.84678	7.60518	7.41424	7.35788	6.9724	8.93229	9.41423	8.75176	9.84521	7.99938	8.04844	10.5613	8.90921	7.49729	8.68351
GSM773578	2.23836	0	A	A	-2.54944	Low	66	Female	Never	I&II	Tx/Unknown	Nx/unknown					-228.478	1422.84	1194.37	0.710698	8.09145	7.24853	6.69956	7.44908	8.29314	7.24747	6.52609	9.02548	9.13697	8.64021	10.0116	8.46054	8.48222	10.8482	6.69287	5.79574	7.87588
GSM773579	1.16438	1	A	B	-0.865074	High	68	Male	Ever	I&II	Tx/Unknown	Nx/unknown					649.267	1403.43	2052.7	0.616663	7.76955	7.52389	6.58147	7.25385	8.29165	7.21241	5.31166	9.30586	9.55064	8.70022	9.15797	8.30585	8.27766	10.2934	8.55651	7.514	8.25532
GSM773580	3.50959	0	A	A	-7.40959	Low	69	Male	Ever	I&II	Tx/Unknown	Nx/unknown					1973.76	2842.73	4816.5	0.255924	7.90272	7.83652	6.98299	7.13832	7.80467	7.39796	6.42201	8.97094	8.97694	8.52172	9.74206	7.45385	8.05413	10.2075	7.25785	5.16125	9.07225
GSM773581	2.86027	0	B	B	-18.8113	Low	64	Male	Ever	I&II	Tx/Unknown	Nx/unknown					299.51	1789.4	2088.91	0.61247	8.30862	7.49017	6.74491	7.76236	7.80893	6.63653	5.11492	8.66781	9.18112	8.33347	10.112	8.42326	9.95318	10.2371	8.69494	8.0979	7.93688
GSM773582	1.54795	0	B	B	-7.49256	Low	64	Male	Ever	I&II	Tx/Unknown	Nx/unknown					-67.8949	1034.44	966.541	0.733823	7.52807	6.94028	7.45482	7.84853	7.97101	7.35454	6.68522	9.08629	9.27221	8.18412	10.3138	7.92475	9.16783	9.8618	7.83075	4.90477	8.50252
GSM773583	2.90137	1	B	C	-15.2768	Low	66	Male	Ever	I&II	Tx/Unknown	Nx/unknown					1467.64	3256.87	4724.51	0.268953	7.21537	7.78401	7.38179	7.36773	7.7342	7.08539	5.89756	9.01761	9.24493	8.6956	9.88405	7.84018	7.96203	9.65195	7.25261	5.83981	8.28649
GSM773584	4.45205	1	A	B	-6.13515	Low	64	Male	Ever	I&II	Tx/Unknown	Nx/unknown					1219.13	2072.1	3291.23	0.464168	6.99204	7.12489	7.08047	7.56846	7.89412	6.71903	5.87744	9.28178	9.48075	9.09672	9.70368	7.84316	8.48566	9.45095	6.05967	4.63223	8.82803
GSM773585	4.64384	1	B	C	-12.8542	Low	68	Female	Never	I&II	Tx/Unknown	Nx/unknown					1112.51	2049.08	3161.59	0.480938	6.8354	8.01964	7.08479	7.22721	8.28386	6.85952	5.67431	9.27399	9.44102	8.32384	9.92992	7.86192	8.18909	9.31911	9.35505	4.06311	8.54347
GSM773586	8.15342	0	B	B	-20.6543	Low	68	Male	Ever	I&II	Tx/Unknown	Nx/unknown					1287.48	1564.04	2851.52	0.520331	7.43884	7.26817	6.66701	6.98115	7.74564	6.65338	5.73674	8.52613	8.91003	7.76302	9.5251	7.01632	9.02373	9.58037	9.12547	7.78521	8.82666
GSM773587	3.13151	1	B	B	-13.3706	Low	63	Male	Ever	I&II	Tx/Unknown	Nx/unknown					514.154	1904.02	2418.18	0.573563	7.61019	7.43624	6.9043	7.35973	8.06716	6.9427	6.21705	8.71021	8.97446	8.43244	9.45446	7.59358	8.29813	9.99488	8.77144	7.48947	8.48421
GSM773588	4.60822	0	A	A	-3.32593	Low	58	Female	Never	I&II	Tx/Unknown	Nx/unknown					2025.05	2852.15	4877.2	0.2473	7.87142	7.70315	7.32493	7.27344	7.81402	7.47297	6.25756	9.02548	9.12241	8.36859	9.5052	7.96885	7.9591	9.99722	6.75608	5.2435	8.98431
GSM773589	3.40274	1	B	A	-15.36	Low	71	Male	Ever	I&II	Tx/Unknown	Nx/unknown					763.152	2828.22	3591.37	0.424706	7.51053	7.7798	6.67642	7.56846	7.73983	7.08789	5.25681	8.90031	9.44423	8.3473	9.77076	8.26188	8.75714	9.84718	8.02692	7.93483	8.29762
GSM773590	6.16986	0	B	A	-8.78405	Low	52	Female	Never	I&II	Tx/Unknown	Nx/unknown					1109.37	2956.42	4065.79	0.360682	8.04123	7.50773	7.23128	7.28661	7.84995	7.42554	6.48234	9.22198	9.35228	8.3789	10.0193	8.55891	7.61606	11.2649	7.81604	7.52393	8.21747
GSM773591	2.58356	1	A	A	-9.14667	Low	66	Male	Ever	I&II	Tx/Unknown	Nx/unknown					1487.46	2082.27	3569.74	0.427579	6.80908	7.49296	6.80895	7.29409	8.3664	7.07255	5.9761	9.60434	9.43819	7.95155	9.68218	7.72804	8.0463	9.58639	6.00046	6.82126	7.85888
GSM773592	3.68767	1	A	C	-7.41926	Low	66	Female	Never	I&II	Tx/Unknown	Nx/unknown					1044.95	580.931	1625.89	0.664742	7.21706	7.68352	6.77041	7.18811	8.25611	7.05025	6.56926	9.36602	9.17617	8.83385	10.0026	8.17022	7.90176	9.64794	7.85286	3.69572	8.39843
GSM773593	4.06027	1	B	B	-4.35948	Low	47	Female	Never	I&II	Tx/Unknown	Nx/unknown					512.687	2145.69	2658.38	0.54433	7.3738	7.78193	6.7491	7.51829	8.21238	7.45583	5.81762	9.03239	9.73965	8.4754	9.95315	10.53	8.16085	10.1861	7.74298	6.99621	8.51947
GSM773594	6.53699	0	C	B	0.885086	High	64	Male	Never	I&II	Tx/Unknown	Nx/unknown					1169.54	2004.56	3174.1	0.479327	8.02612	7.94553	7.48812	7.04118	7.76467	7.89044	6.36145	8.88329	9.18112	8.29051	9.39987	7.65731	7.99166	10.2905	7.50529	4.73797	8.99968
GSM773595	4.27397	0	C	B	10.2602	High	54	Male	Never	I&II	Tx/Unknown	Nx/unknown					699.459	1878.11	2577.57	0.554242	8.74681	7.88912	7.25514	6.91403	7.598	8.03345	6.04499	9.02963	9.95756	8.92944	9.54088	8.1816	8.20424	10.3418	8.75607	4.66434	8.8848
GSM773596	2.74247	1	C	B	4.96155	High	67	Female	Never	I&II	Tx/Unknown	Nx/unknown					1554.24	2750.53	4304.77	0.327747	8.67476	7.91322	6.94913	6.96735	7.92774	7.72503	5.78739	8.64732	9.34328	8.50526	10.0175	7.59697	7.80165	10.2962	7.05721	4.97105	8.96052
GSM773597	0.709589	1	A	B	-3.19003	Low	54	Female	Never	I&II	Tx/Unknown	Nx/unknown					314.509	2034.53	2349.04	0.581847	7.75589	7.53119	7.94325	7.01736	8.32192	7.50554	6.04819	8.99557	9.4263	8.12667	9.6746	8.45674	8.05413	9.55583	5.14483	4.98724	8.8302
GSM773598	6.27123	0	A	C	-9.87872	Low	65	Male	Ever	I&II	Tx/Unknown	Nx/unknown					-377.424	694.435	317.01	0.795163	6.99158	7.62883	7.21915	6.50513	8.15909	7.66078	6.34881	8.8614	9.13957	8.16393	9.67909	8.8418	8.52717	10.2703	9.07582	4.13253	8.81134
GSM773599	5.24932	0	A	A	-12.5276	Low	49	Female	Ever	I&II	Tx/Unknown	Nx/unknown					941.98	2254.01	3195.99	0.476505	7.5461	7.88912	6.92876	8.03768	8.06307	7.46103	6.59765	9.45505	9.30701	8.37257	9.9404	7.98419	10.1562	10.4713	6.09468	7.48289	8.94363
GSM773600	5.61096	0	B	B	-9.85593	Low	62	Male	Ever	I&II	Tx/Unknown	Nx/unknown					1720.95	2561.27	4282.23	0.330873	7.65155	8.07034	7.0285	7.96062	8.01611	7.15869	6.03519	9.58306	9.49651	8.38883	9.5802	8.19359	8.32466	10.2849	6.64885	7.03845	8.61068
GSM773601	4.0411	0	B	C	-36.2188	Low	61	Male	Ever	I&II	Tx/Unknown	Nx/unknown					-58.7932	1494.94	1436.14	0.685289	7.71998	7.13121	6.2949	7.19617	7.6693	7.4343	5.85767	8.72477	8.78548	8.05774	10.1948	7.76056	9.36706	10.2645	8.7271	8.1138	8.34147
GSM773602	4.21644	0	C	B	3.17331	High	57	Male	Ever	I&II	Tx/Unknown	Nx/unknown					1512.5	2312.65	3825.15	0.393395	7.81901	7.52773	7.70483	6.88802	7.53878	7.76769	6.16961	8.76773	9.17106	8.70474	9.28016	7.9667	7.94003	10.1861	7.32747	4.18188	9.34939
GSM773603	1.74247	0	B	A	-18.5734	Low	60	Male	Ever	I&II	Tx/Unknown	Nx/unknown					888.921	1461.31	2350.23	0.581705	7.51009	7.24761	6.64715	7.36971	7.53362	6.74844	5.78835	9.16995	8.50735	8.84166	9.45168	7.52386	8.56062	10.2816	7.5788	5.36268	9.17262
GSM773604	3.49315	0	B	C	-28.3448	Low	46	Male	Ever	I&II	Tx/Unknown	Nx/unknown					606.981	3133.74	3740.72	0.404759	7.40964	8.37219	6.3285	8.0035	7.48237	7.32045	5.90794	8.67603	8.95811	8.08787	9.49013	8.11352	8.25179	10.2207	8.09735	7.32369	7.79795
GSM773605	5.49315	0	A	A	-1.42388	Low	52	Male	Ever	I&II	Tx/Unknown	Nx/unknown					1473.51	2721.34	4194.85	0.342948	8.21488	8.78389	7.02922	7.4179	8.19671	7.63334	6.77651	9.29747	9.52163	8.93718	9.64889	7.71816	8.46351	10.3538	7.28018	4.64148	8.37252
GSM773606	5.38356	0	C	A	4.93863	High	54	Female	Never	I&II	Tx/Unknown	Nx/unknown					1265.94	2302.61	3568.55	0.427737	7.55614	7.77666	7.90123	7.09344	7.96231	7.76984	6.04704	8.75461	9.12959	8.8825	9.14555	8.11194	7.96973	9.95285	7.64241	3.97107	8.64296
GSM773607	6.64384	0	C	A	-1.45317	Low	58	Female	Never	I&II	Tx/Unknown	Nx/unknown					1267.58	2924.06	4191.64	0.343391	7.7329	7.53594	7.59977	7.01852	7.69346	7.64655	6.29809	8.79002	9.00697	8.71371	9.31963	8.12697	8.24548	10.4052	7.35601	4.84086	8.60869
GSM773608	4.29041	0	C	A	5.75169	High	64	Female	Never	I&II	Tx/Unknown	Nx/unknown					1452.63	1669.06	3121.69	0.486065	7.64727	8.32696	7.68526	7.23377	7.4946	7.98689	7.14222	8.91619	9.18629	9.19207	9.29246	8.32798	8.47531	10.3719	7.19538	4.92882	8.6565
GSM773609	2.71233	0	C	A	4.91721	High	65	Female	Never	I&II	Tx/Unknown	Nx/unknown					1194.22	1915.84	3110.05	0.487557	7.41189	7.9408	7.50932	6.96549	7.54597	7.78171	6.743	9.35425	9.56764	8.77635	9.53217	8.77634	8.14179	10.0164	8.59508	4.06958	8.55052
GSM773610	1.99726	0	A	B	-2.45289	Low	52	Male	Ever	I&II	Tx/Unknown	Nx/unknown					967.058	2343.63	3310.69	0.461636	8.23598	6.84911	7.14414	7.4001	7.57196	7.51358	6.29107	9.12332	9.17874	8.3609	9.56994	7.24309	8.18484	10.1732	6.85923	6.45269	8.94285
GSM773611	6.44932	0	C	A	6.78159	High	61	Male	Never	I&II	Tx/Unknown	Nx/unknown					613.279	2642.35	3255.63	0.46879	8.30862	8.00561	6.66103	7.63694	8.00362	7.54691	6.23955	9.19295	10.1695	9.38605	9.42893	8.14177	8.55357	9.73932	6.76963	5.90284	8.78752
GSM773612	2.2411	0	B	A	-7.893	Low	61	Male	Ever	I&II	Tx/Unknown	Nx/unknown					1861.8	3265.98	5127.78	0.211501	8.08491	8.16455	7.33354	7.76758	7.7627	7.80702	6.69187	9.34557	9.29859	9.08285	9.7054	8.1339	8.24085	10.6267	7.19011	6.34542	8.55786
GSM773613	5.50411	0	B	A	-17.7554	Low	62	Female	Ever	I&II	Tx/Unknown	Nx/unknown					802.874	2883.75	3686.62	0.412007	7.49688	7.65991	6.76908	7.74901	8.27315	7.37783	5.86125	9.63839	9.37919	7.80842	10.2482	8.853	8.73312	10.0335	7.97901	5.73119	8.41323
GSM773614	6.98356	0	C	B	9.42216	High	47	Female	Ever	I&II	Tx/Unknown	Nx/unknown					1018.94	1809.5	2828.45	0.523221	8.67408	7.39167	6.96855	7.37798	7.9219	7.56115	6.19772	9.54967	10.5945	8.61132	10.2646	8.15829	7.5912	10.3418	7.69478	4.82619	8.46709
GSM773615	9.34521	0	B	B	-14.7948	Low	64	Male	Ever	I&II	Tx/Unknown	Nx/unknown					-943.298	568.301	-374.997	0.852555	7.05089	6.91092	7.60611	7.2615	8.33389	7.52948	5.41659	8.96212	9.0117	8.1606	9.3135	8.03928	8.21855	9.78225	7.92968	4.44523	8.19208
GSM773616	4.94795	0	B	A	-26.584	Low	50	Male	Ever	I&II	Tx/Unknown	Nx/unknown					-178.492	1978.26	1799.77	0.645459	8.00852	7.235	5.67757	7.78641	8.43417	6.85254	5.1363	8.45502	9.13697	7.93811	10.1948	9.32085	7.83251	9.82378	7.46363	6.73569	7.61337
GSM773617	5.30685	0	C	B	1.46009	High	66	Female	Never	I&II	Tx/Unknown	Nx/unknown					248.933	1960.84	2209.77	0.59835	7.20203	7.43146	7.21763	6.83605	8.07656	7.24105	5.04148	8.87581	9.62866	8.39298	9.85012	8.33747	8.24085	9.24675	5.83549	3.86455	8.79707
GSM773618	4.16438	0	C	B	6.42737	High	56	Male	Never	I&II	Tx/Unknown	Nx/unknown					440.335	1594.26	2034.59	0.618753	7.24682	7.73107	7.35292	6.72753	7.59222	7.59787	6.18706	8.35139	9.63956	8.70903	9.56857	7.84532	8.47888	9.4442	8.79127	5.11817	8.14442
GSM773619	3.76712	0	C	B	-0.890131	High	76	Male	Ever	I&II	Tx/Unknown	Nx/unknown					1629.65	2217.69	3847.33	0.390399	7.0434	7.42783	7.1615	7.21488	7.33588	7.04399	6.36646	9.42943	9.58178	8.70681	9.3987	8.69852	8.60071	9.92944	7.08546	4.70172	8.60272
GSM773620	4.81096	0	C	B	1.28943	High	56	Female	Never	I&II	Tx/Unknown	Nx/unknown					1210.21	1934.54	3144.75	0.483104	7.44027	7.362	7.3964	6.83913	7.89601	7.45043	6.02009	8.61324	9.15276	8.60054	9.55068	7.95485	7.86286	9.80426	7.43258	4.18188	9.18495
GSM773621	4.37534	0	B	B	-22.0977	Low	53	Male	Ever	I&II	Tx/Unknown	Nx/unknown					1290.56	2577.06	3867.62	0.387656	7.4949	7.52961	6.57754	7.68256	7.86987	7.1092	5.81366	9.54202	9.00697	8.60272	9.29382	7.50898	8.17772	9.81276	8.24795	7.26285	8.17811
GSM773622	4.69589	0	C	A	3.59501	High	57	Male	Never	I&II	Tx/Unknown	Nx/unknown					1180.33	2175.39	3355.72	0.455762	7.4893	8.00342	7.73547	7.4447	7.97483	7.70812	6.33204	8.63397	9.02844	8.95995	9.20505	8.30585	7.77162	10.3111	7.57417	4.89995	8.64843
GSM773623	4.48493	0	C	A	12.9734	High	61	Female	Never	I&II	Tx/Unknown	Nx/unknown					571.296	1542.63	2113.92	0.609563	7.10536	7.70107	7.76233	7.61759	7.62246	7.80634	6.41381	9.27399	10.0605	9.23151	9.49827	7.86629	8.01937	9.97387	8.01986	3.90471	8.13814
GSM773624	4.52877	0	C	A	0.534604	High	66	Female	Never	I&II	Tx/Unknown	Nx/unknown					296.228	966.698	1262.93	0.703582	7.37887	7.16542	8.00495	7.44104	8.12437	7.69764	6.39883	9.208	9.39085	8.98624	9.2487	8.06964	8.37597	10.3632	9.31257	4.56784	8.38668
GSM773625	3.27671	0	C	B	-2.93194	Low	66	Male	Ever	I&II	Tx/Unknown	Nx/unknown					1869.95	2851.22	4721.17	0.269425	7.20669	7.93963	7.24999	7.85003	8.3982	7.2948	6.32849	8.79234	9.38213	8.68197	9.42261	7.87133	7.76325	10.0237	6.77948	5.21991	9.21754
GSM773626	4.66301	0	A	A	0.288095	High	57	Male	Never	I&II	Tx/Unknown	Nx/unknown					723.708	2253.13	2976.84	0.504535	7.5249	7.67422	6.59063	7.59857	7.57443	7.63824	6.63644	9.09033	9.37919	8.06861	9.60839	8.65149	7.61079	10.5092	5.76129	6.17875	8.44877
GSM773627	5.61644	0	C	B	5.46459	High	61	Female	Never	I&II	Tx/Unknown	Nx/unknown					642.61	1793.66	2436.27	0.571385	7.37747	7.38904	6.85638	7.36038	8.02613	7.32949	5.88669	9.13349	10.0119	7.95954	9.8651	7.61384	8.63155	9.60556	8.04221	6.20785	8.65722
GSM773628	3.4411	0	B	B	-10.7587	Low	63	Male	Ever	I&II	Tx/Unknown	Nx/unknown					1183.43	950.107	2133.53	0.607279	7.30463	7.91215	8.09674	7.85891	8.3982	7.45652	6.21036	9.33041	9.68283	9.08545	9.81858	8.14489	8.60689	10.7813	9.26657	8.24308	7.80323
GSM773629	2.2411	0	C	B	-2.37661	Low	60	Male	Ever	I&II	Tx/Unknown	Nx/unknown					2196.87	3302.81	5499.68	0.157857	7.5514	7.69673	7.23501	7.59148	7.749	7.45185	6.39396	8.9386	9.12721	8.89238	9.22929	7.92101	7.7855	9.85988	6.3003	4.89396	8.72647
GSM773630	3.16164	0	B	C	-11.5223	Low	59	Male	Ever	I&II	Tx/Unknown	Nx/unknown					46.0014	2060.26	2106.26	0.610455	8.1821	7.45749	6.25065	7.43576	8.73097	7.5316	5.42788	9.22939	9.60857	8.80732	10.5033	7.91048	8.09023	10.1861	9.28353	8.3757	7.41575
GSM773631	8.37808	0	C	A	8.90872	High	55	Female	Never	I&II	Tx/Unknown	Nx/unknown					116.996	917.943	1034.94	0.726965	7.71712	7.55386	7.12531	6.89257	8.28624	7.68371	6.41072	9.21886	9.54373	8.52172	8.99229	8.01356	8.50411	10.357	9.02125	3.01366	8.16655
GSM773632	5.31781	0	C	B	10.532	High	52	Male	Ever	I&II	Tx/Unknown	Nx/unknown					396.479	922.022	1318.5	0.697762	8.28473	6.95092	6.89203	7.2285	8.12536	7.90195	7.13115	9.08766	9.8248	8.82167	9.4413	9.62077	8.50279	10.2075	8.48487	4.36625	8.20744
GSM773633	4.3726	0	B	A	-2.36788	Low	68	Female	Never	I&II	Tx/Unknown	Nx/unknown					345.839	1872.39	2218.23	0.597355	7.18844	7.90761	6.71007	8.16828	7.8193	7.8411	6.47114	8.85911	9.99408	8.97527	9.81858	9.54234	8.7407	11.18	8.26161	7.97349	7.85673
GSM773634	6.71233	0	C	B	9.57359	High	55	Male	Ever	I&II	Tx/Unknown	Nx/unknown					626.077	2636.06	3262.13	0.467946	7.80713	7.63082	7.58757	7.02454	8.54417	7.81136	6.38199	8.97094	9.55749	8.63567	9.52777	8.13785	8.0253	10.1239	5.48896	4.07846	7.77996
GSM773635	5.15342	0	C	A	3.59958	High	64	Female	Never	I&II	Tx/Unknown	Nx/unknown					1234.28	3077.07	4311.34	0.326836	8.18035	7.64686	7.66612	7.1869	7.7777	7.66078	6.77483	9.32542	9.2696	8.16952	9.7005	8.40251	8.30338	10.2052	5.98122	4.03704	8.72711
GSM773636	4.48493	0	A	B	0.640594	High	51	Male	Ever	I&II	Tx/Unknown	Nx/unknown					284.921	995.044	1279.96	0.701803	8.19848	6.87721	7.3626	6.7334	8.90046	7.28893	6.1272	9.39047	9.62548	8.70681	9.81685	7.68246	8.62915	9.82378	4.86198	5.13643	7.92963
GSM773637	5.5726	0	C	A	5.95255	High	55	Female	Never	I&II	Tx/Unknown	Nx/unknown					733.563	2109.34	2842.9	0.521411	7.37429	7.59696	7.17058	6.7554	8.35611	7.25629	6.19524	8.92844	9.6116	8.62484	9.31472	8.932	8.1881	9.93428	5.92846	4.09007	8.7786
GSM773638	5.84658	0	C	B	1.29812	High	65	Female	Never	I&II	Tx/Unknown	Nx/unknown					1177.65	1539.32	2716.97	0.537095	7.77556	7.73714	7.66612	7.02765	8.01374	7.77263	6.58549	8.96336	9.3097	8.84874	9.29486	8.3998	8.09545	10.453	7.39767	3.892	9.62445
GSM773639	2.13425	1	A	B	0.397645	High	60	Female	Never	I&II	Tx/Unknown	Nx/unknown					130.516	868.559	999.074	0.73057	7.5898	7.78193	7.22218	7.2615	8.34623	7.11865	4.89178	9.20061	9.36411	8.47312	9.87037	9.42804	8.58117	10.1086	9.50277	8.62151	8.54542
GSM773640	1.47945	1	A	B	-2.23649	Low	58	Male	Ever	I&II	Tx/Unknown	Nx/unknown					1345.66	1873.44	3219.1	0.47352	7.9746	7.59011	8.2454	6.86398	7.99209	6.9712	5.9372	8.9762	9.19704	7.77069	9.60402	8.03857	7.96869	9.77587	5.07003	6.74401	9.11131
GSM773641	3.60822	0	C	A	10.6342	High	68	Male	Ever	I&II	Tx/Unknown	Nx/unknown					-242.519	947.746	705.227	0.759335	8.25929	6.60891	7.3964	7.91864	8.72782	7.87171	6.31303	9.0113	9.73577	7.20488	10.2154	7.21637	9.70206	9.98075	6.13834	3.0704	8.23248
GSM773642	5.42466	0	A	A	8.17538	High	65	Female	Never	I&II	Tx/Unknown	Nx/unknown					-635.313	1321.09	685.776	0.761189	8.6644	7.88258	7.33842	7.52605	8.37434	7.22346	6.66199	9.07908	10.0402	8.29051	9.96241	7.5923	9.53657	9.86612	4.9658	3.36292	8.26675
GSM773643	1.92329	1	B	B	-9.91391	Low	66	Male	Ever	I&II	Tx/Unknown	Nx/unknown					1144.23	2491.3	3635.53	0.418829	8.01353	7.5418	6.73615	7.35794	8.01421	7.10982	6.1433	9.18405	9.65715	9.5385	9.87909	7.97959	8.5455	9.91089	6.74183	5.15816	8.80844
GSM773644	1.54521	1	A	A	-0.210574	High	66	Male	Ever	I&II	Tx/Unknown	Nx/unknown					636.272	2631.42	3267.69	0.467226	7.38967	7.28815	6.39406	7.07024	7.77299	7.77396	5.76181	9.30406	9.36121	8.07709	9.3701	8.60449	8.41831	10.0612	6.84673	8.38332	8.59174
GSM773645	2.1589	1	A	B	2.47682	High	62	Male	Ever	I&II	Tx/Unknown	Nx/unknown					-14.0492	356.909	342.859	0.792856	8.5376	8.00908	6.71273	7.36773	7.74465	7.20331	6.17132	9.27234	9.813	6.89449	9.81004	8.77738	8.59317	10.8732	6.38522	7.52319	8.57087
GSM773646	4.00822	0	A	B	-0.459803	High	58	Female	Ever	I&II	Tx/Unknown	Nx/unknown					1443.99	2857.65	4301.63	0.328183	8.47954	7.25727	7.30171	7.28784	7.54169	7.41745	6.17236	10.0615	9.45571	7.97601	9.73566	8.00765	8.23759	10.2962	6.78192	6.84136	8.79707
GSM773647	3.68493	1	A	B	-1.41536	Low	49	Male	Ever	I&II	Tx/Unknown	Nx/unknown					501.593	2546.06	3047.65	0.495534	8.31855	7.67106	6.92812	7.38174	7.28875	7.42414	6.05305	9.23683	9.1999	7.78731	9.73887	8.48206	7.98554	10.2905	7.4714	6.13376	9.44561
GSM773648	2.27945	0	A	B	0.416001	High	61	Male	Ever	I&II	Tx/Unknown	Nx/unknown					1386.53	1753.69	3140.22	0.483686	8.42954	7.20035	6.68685	7.26409	7.86661	7.25455	6.17481	9.72592	9.56442	8.52381	9.72482	8.49172	8.0934	10.9305	6.9466	8.00908	8.13814
GSM773649	7.36164	0	B	B	-17.7446	Low	59	Female	Never	I&II	Tx/Unknown	Nx/unknown					1221.15	2793.15	4014.3	0.36772	7.43011	7.85399	6.41372	7.26471	7.78364	6.4441	6.00425	8.51267	9.25032	7.83174	9.61869	8.23227	7.94203	9.84718	7.19821	6.2167	8.05477
GSM773650	3.07397	1	C	A	12.3797	High	53	Female	Never	I&II	Tx/Unknown	Nx/unknown					-169.705	799.169	629.464	0.766524	8.9151	7.30587	6.36728	7.74635	7.36436	7.92831	6.31872	9.42943	9.71333	7.4979	10.0363	8.4676	8.47531	10.5157	5.18329	5.88195	8.06358
GSM773651	7.30959	0	A	B	-8.22101	Low	64	Male	Ever	I&II	Tx/Unknown	Nx/unknown					536.425	-122.646	413.779	0.786469	8.24121	8.0841	6.22254	7.22465	7.73791	7.04216	5.16223	9.62034	9.51535	7.63405	9.93514	7.75187	9.06892	9.94121	6.88602	7.75466	8.93077
GSM773652	5.30411	0	C	B	9.02254	High	67	Female	Never	I&II	Tx/Unknown	Nx/unknown					470.849	2076.4	2547.25	0.557941	8.03686	7.81005	7.534	7.02954	8.42438	7.59149	5.94932	9.05739	9.52484	7.85623	9.98279	8.15599	8.79795	10.1188	5.88862	4.10562	8.46644
GSM773653	2.3863	0	C	A	7.96264	High	69	Male	Ever	I&II	Tx/Unknown	Nx/unknown					994.228	2380.07	3374.3	0.453333	8.34252	7.55386	6.92324	7.08805	7.5088	7.54359	6.88888	9.16279	9.38799	8.57243	9.61275	8.10277	7.95819	10.4081	7.73703	6.0037	8.0285
GSM773654	7.31781	0	A	B	-2.53645	Low	61	Female	Never	I&II	Tx/Unknown	Nx/unknown					1295.58	2911.57	4207.15	0.341252	8.378	7.26817	6.59063	7.74368	7.61125	7.4976	6.31142	9.04955	9.76325	8.95995	10.0512	8.78162	7.32947	10.2703	7.38739	7.79598	8.04471
GSM773655	4.06027	0	C	B	1.9946	High	64	Female	Ever	I&II	Tx/Unknown	Nx/unknown					36.4957	960.833	997.329	0.730745	8.08491	7.03697	6.93158	7.06668	7.44051	7.25817	6.23697	9.53261	9.82095	8.82416	9.60691	7.23683	8.53087	10.1214	7.45071	6.99114	9.03984
GSM773656	3.09041	0	A	A	-2.94076	Low	53	Female	Never	I&II	Tx/Unknown	Nx/unknown					1521.26	2808.19	4329.44	0.324325	7.81597	8.38406	7.51835	7.9381	7.99789	7.69136	6.52453	9.10825	9.49031	8.82416	9.67909	7.9907	8.05231	10.4469	6.13626	5.19184	8.52883
GSM773657	2.85479	1	C	B	6.04321	High	71	Female	Never	I&II	Tx/Unknown	Nx/unknown					1351.6	2502.87	3854.47	0.389435	8.05148	7.86028	7.10682	7.2791	7.90562	7.47496	5.81103	8.95466	9.52776	8.08445	9.5802	7.92763	8.17442	10.1386	6.84248	4.89245	8.07876
GSM773658	3.36712	1	B	B	-9.34152	Low	52	Male	Never	I&II	Tx/Unknown	Nx/unknown					636.023	914.712	1550.73	0.672942	7.52204	8.02217	6.75637	7.9865	8.50873	6.9366	5.39321	9.16018	9.71688	7.88123	10.4522	8.63107	8.05629	10.0068	7.51806	8.08672	8.57614
GSM773659	6.2	1	B	B	-22.1624	Low	52	Female	Never	I&II	Tx/Unknown	Nx/unknown					1039.3	1740.48	2779.78	0.529295	7.75589	8.43188	6.61332	7.7396	7.93827	6.82251	5.22663	9.47337	8.61291	7.78889	9.97306	7.52731	8.49223	10.1784	9.26657	7.67177	8.07647
GSM773660	4.84932	0	C	B	5.99392	High	54	Female	Never	I&II	Tx/Unknown	Nx/unknown					740.68	1546.16	2286.84	0.589248	8.18485	7.73204	6.3065	7.25524	7.19696	7.36568	5.08684	9.34396	9.46805	8.19994	9.60691	8.96563	7.74093	9.93187	7.71756	5.74994	9.17172
GSM773661	3.92603	1	A	B	-3.34173	Low	49	Male	Ever	I&II	Tx/Unknown	Nx/unknown					1155.81	2178.31	3334.12	0.458582	6.93215	7.95591	6.586	7.01494	7.85795	6.69383	5.07397	10.2472	9.1999	7.52688	9.5596	7.66968	8.14397	9.71226	5.82887	6.62501	8.78689
GSM773662	4.99452	0	C	A	1.04162	High	68	Female	Never	I&II	Tx/Unknown	Nx/unknown					1384.7	2950.22	4334.92	0.323564	7.39543	8.09164	7.59623	7.37663	7.52486	7.38166	5.56371	8.8116	9.18378	8.68197	9.80503	8.01196	8.40433	9.4844	6.41112	4.33258	9.06979
GSM773663	5.44658	0	C	B	10.2322	High	62	Female	Never	I&II	Tx/Unknown	Nx/unknown					571.14	1558.84	2129.98	0.607694	8.83492	7.61977	6.41995	7.18934	8.46273	7.60639	5.89857	9.3421	10.0845	8.3083	9.65634	7.39574	8.21633	10.4469	6.58187	7.19566	9.06343
GSM773664	3.92877	0	C	A	15.0559	High	63	Female	Ever	I&II	Tx/Unknown	Nx/unknown					-143.198	1708.26	1565.06	0.671385	8.74759	7.93061	6.44222	6.98831	7.78977	7.68722	6.46138	9.47703	9.69773	8.66844	9.46281	8.66617	8.13656	10.3872	8.50826	4.74841	8.41866
GSM773665	1.72603	1	B	B	-10.1976	Low	63	Male	Ever	I&II	Tx/Unknown	Nx/unknown					1121.05	3316.72	4437.76	0.309243	7.5031	7.81548	6.65634	7.76236	7.79891	7.35788	6.17481	8.22489	9.40863	7.90199	9.78372	8.14816	8.3203	10.3508	4.41785	7.73505	8.51618
GSM773666	4.21096	0	A	A	-0.649875	High	62	Female	Never	I&II	Tx/Unknown	Nx/unknown					855.127	2027.53	2882.66	0.516423	7.54185	7.59405	6.60261	7.1197	7.7111	7.07988	6.17883	9.45681	9.1999	8.00644	9.35303	8.46417	8.11603	10.432	6.28432	8.22048	8.72647
GSM773667	3.91507	1	A	A	-0.858585	High	57	Female	Ever	I&II	Tx/Unknown	Nx/unknown					473.276	2756.6	3229.87	0.472126	7.77053	7.24319	5.77377	8.07379	6.59276	7.29666	5.46645	9.5234	9.80886	8.88743	9.20156	8.27604	8.17442	10.1968	6.86953	6.2818	8.57558
GSM773668	2.84384	1	C	A	11.3188	High	39	Female	Ever	I&II	Tx/Unknown	Nx/unknown					-557.53	621.44	63.9102	0.817138	8.34985	7.44349	6.65765	7.67659	7.86126	7.21859	6.73598	10.4478	9.95756	9.23738	9.26503	8.57973	9.69645	10.1968	6.87621	5.32421	8.03209
GSM773669	6.81096	0	A	B	-3.379	Low	55	Female	Never	I&II	Tx/Unknown	Nx/unknown					764.013	2610.49	3374.5	0.453307	7.90946	8.19454	6.9749	7.63558	7.28629	7.83168	6.34729	9.19165	9.67234	8.58085	9.99896	7.68578	7.97961	10.742	6.77449	8.13878	8.15898
GSM773670	2.0274	0	C	B	2.74883	High	47	Male	Ever	I&II	Tx/Unknown	Nx/unknown					1558.69	1788.27	3346.96	0.456907	7.9842	7.48013	7.37784	6.8336	7.55089	7.64169	6.24636	9.04955	9.90518	9.27256	9.39333	7.7661	7.76966	10.036	7.38499	3.85656	8.44685
GSM773671	2.85479	0	C	A	6.47734	High	64	Female	Never	I&II	Tx/Unknown	Nx/unknown					1513.47	2505.34	4018.81	0.367105	8.11684	7.83069	7.29705	7.08261	7.32675	7.69072	6.95155	8.75461	9.32353	8.92219	9.47792	8.46228	8.09847	10.5934	7.73933	4.56784	8.5068
GSM773672	3.47123	0	A	A	3.48619	High	60	Female	Ever	I&II	Tx/Unknown	Nx/unknown					577.659	2349.7	2927.36	0.510793	8.72118	7.83652	6.7634	7.83494	6.75161	7.67412	6.84791	9.36436	9.11992	8.11035	10.2236	9.45337	8.67231	11.0174	7.26938	8.56606	8.58328
GSM773673	2.7863	0	A	B	-2.02582	Low	48	Female	Never	I&II	Tx/Unknown	Nx/unknown					-98.1735	1098.35	1000.17	0.73046	8.20577	7.48665	6.3353	7.37477	7.81124	7.05826	5.06645	8.71554	9.66116	8.12836	9.97129	7.90675	8.71049	10.519	7.75775	8.81517	8.82516
GSM773674	2.85205	0	B	C	-31.4459	Low	60	Male	Ever	I&II	Tx/Unknown	Nx/unknown					1166.78	3238.26	4405.05	0.313806	7.62675	7.94994	6.9078	7.88812	8.26666	7.19199	6.11739	8.77545	9.24493	8.34154	9.85327	8.85804	8.36334	10.4111	7.96959	7.79513	8.03029
GSM773675	5.09315	0	A	B	0.177126	High	52	Male	Ever	I&II	Tx/Unknown	Nx/unknown					936.276	1990.45	2926.73	0.510873	8.35571	6.95402	6.33161	7.58387	7.43078	7.32754	5.75393	9.57676	9.57136	8.36662	9.48617	8.27686	8.08914	10.3815	5.82715	6.10915	8.57614
GSM773676	4.70411	0	A	A	-5.51854	Low	48	Female	Never	I&II	Tx/Unknown	Nx/unknown					1020.62	2728.38	3749	0.403646	7.86729	7.29331	6.93296	6.97453	7.42279	7.10282	6.17533	8.88693	9.43819	8.59164	9.44513	7.97885	8.51213	10.1214	6.49312	8.10174	8.36581
GSM773677	4.09315	0	A	A	-3.40093	Low	60	Female	Never	I&II	Tx/Unknown	Nx/unknown					1038.73	3210.43	4249.16	0.335449	7.61922	7.51347	6.77661	7.62911	7.3302	7.27868	5.86174	9.17268	9.22332	7.58781	9.89763	7.79611	7.89782	10.0857	5.33116	6.8983	8.7291
GSM773678	2.06575	0	A	B	-1.90823	Low	49	Male	Ever	I&II	Tx/Unknown	Nx/unknown					1391.98	1705.87	3097.85	0.48912	7.93229	7.73107	6.96784	7.22142	7.88601	7.67483	6.4513	9.09451	9.53383	8.61553	9.72802	7.98115	7.87115	10.3192	7.45987	7.13219	8.34147
GSM773679	6.47671	0	B	B	-11.9555	Low	63	Male	Ever	I&II	Tx/Unknown	Nx/unknown					1794.96	3245.19	5040.15	0.224056	7.76343	7.92582	7.1328	7.75157	7.4918	7.49022	6.4025	8.98739	8.885	8.44262	9.55209	8.24588	7.601	10.5001	7.8962	7.13187	8.46015
GSM773680	4.74795	0	C	B	0.260392	High	68	Male	Ever	I&II	Tx/Unknown	Nx/unknown					647.434	2111.53	2758.96	0.531886	7.61775	7.26221	7.43677	6.62013	7.39554	7.3772	5.70681	8.89409	10.0261	7.67238	9.47521	7.55411	8.02723	9.82573	6.69434	5.99512	9.32104
GSM773681	5.31781	0	C	B	3.01429	High	58	Female	Never	I&II	Tx/Unknown	Nx/unknown					1525.14	2219.34	3744.48	0.404254	7.81848	8.3465	7.63655	7.3509	7.59511	7.79403	6.56186	8.85067	9.226	9.33778	9.51065	8.22473	8.00929	10.5442	6.89146	3.46195	9.72289
GSM773682	2.12055	0	C	B	9.28702	High	68	Male	Ever	I&II	Tx/Unknown	Nx/unknown					880.372	1341.54	2221.91	0.596922	8.23146	7.349	7.11954	6.57008	7.97006	7.52628	5.29027	9.11645	10.0503	8.35112	9.7054	8.11661	8.34813	9.99977	7.96499	4.65359	8.67205
GSM773683	7.98082	0	B	A	-10.9009	Low	64	Female	Never	I&II	Tx/Unknown	Nx/unknown					665.908	556.311	1222.22	0.707816	7.37522	7.02028	6.273	7.06485	8.67352	7.00045	5.77874	9.07244	9.18884	7.63264	9.96402	8.16956	7.79666	10.3508	8.08422	7.60466	8.7446
GSM773684	4.93973	0	C	B	9.04904	High	58	Male	Ever	I&II	Tx/Unknown	Nx/unknown					277.613	1567.76	1845.37	0.640332	8.47012	7.49928	6.98151	7.11722	7.8207	7.72503	6.09736	8.77863	9.55064	9.0042	9.5802	8.75441	8.32249	10.3898	7.88115	5.42934	9.12149
GSM773685	5.23836	0	C	A	11.5755	High	62	Male	Ever	I&II	Tx/Unknown	Nx/unknown					349.154	1651.08	2000.24	0.622707	8.20128	7.61977	6.86956	7.62573	8.03864	7.87706	6.63167	9.04834	9.78148	9.13824	9.72802	8.70054	8.58117	10.0264	6.82866	3.52195	8.08423
GSM773686	4.05753	0	C	A	6.90018	High	66	Female	Never	I&II	Tx/Unknown	Nx/unknown					1241.98	1837.6	3079.57	0.491458	7.15711	8.21501	7.87634	6.78392	7.30099	7.52628	6.38969	9.12915	9.56097	8.96473	9.26992	8.43939	8.52	10.0311	7.27372	4.29106	8.91406
GSM773687	3.3726	0	C	A	6.59835	High	68	Female	Ever	I&II	Tx/Unknown	Nx/unknown					1368.91	1705.63	3074.54	0.492102	7.85252	7.51736	7.26155	6.87374	8.27315	7.48354	6.32497	8.61984	10.0552	8.37468	9.39191	8.094	8.04125	10.2262	6.43721	5.14697	8.04301
GSM773688	5.38082	0	C	B	1.31126	High	68	Male	Never	I&II	Tx/Unknown	Nx/unknown					1082.73	2296.12	3378.85	0.452737	7.32905	7.38557	6.76555	6.7914	8.08299	7.20259	6.53438	8.98355	9.41165	8.3473	9.63529	7.50157	7.97858	9.82162	5.42889	6.78088	8.53653
GSM773689	9.18356	0	C	B	10.5377	High	72	Male	Ever	I&II	Tx/Unknown	Nx/unknown					879.157	1622.76	2501.92	0.563451	8.09145	7.91763	7.15399	7.13519	8.10044	7.81431	6.76879	9.32215	9.57465	9.05005	9.4413	8.2017	8.39729	10.3387	7.9344	4.14613	8.71331
GSM773690	5.91233	0	C	A	8.01975	High	62	Male	Ever	I&II	Tx/Unknown	Nx/unknown					310.318	1736.39	2046.71	0.617355	7.77464	7.58811	7.17579	6.98585	7.98493	7.53562	6.60676	8.74907	9.86551	8.35509	9.78695	7.39752	8.33714	9.60166	6.57056	3.78865	8.51947
GSM773691	9.49589	0	C	B	12.5045	High	67	Female	Never	I&II	Tx/Unknown	Nx/unknown					143.589	1147.38	1290.97	0.700652	7.88221	7.88154	7.77139	7.0431	8.23802	7.96179	6.46029	9.29289	9.75923	8.09672	9.32218	9.16296	8.29708	10.5474	6.34773	5.16057	8.3027
GSM773692	8.93973	0	C	A	4.5252	High	52	Male	Never	I&II	Tx/Unknown	Nx/unknown					1268.82	2061.17	3329.99	0.459121	8.24345	7.66506	7.37617	6.98533	7.9444	7.43867	6.68801	9.27399	9.51848	8.93964	9.37131	8.094	8.22366	10.3961	6.79128	6.47032	8.53021
GSM773693	4.99452	0	C	B	10.4459	High	67	Female	Never	I&II	Tx/Unknown	Nx/unknown					627.855	1809.14	2437	0.571298	7.79447	8.33251	7.26624	7.10044	8.48607	7.73593	5.77619	8.97482	9.54683	8.58307	9.17972	7.85764	8.75714	9.97146	7.94955	3.89799	8.30042
GSM773694	5.08493	0	A	A	2.78793	High	59	Female	Never	I&II	Tx/Unknown	Nx/unknown					540.141	3094.08	3634.22	0.419004	7.99008	7.5617	6.79734	7.48816	7.6807	7.50487	6.35619	8.71455	9.76671	8.35306	9.96053	7.95635	8.15992	10.3418	5.88862	5.34929	8.75014
GSM773695	6.70959	0	C	B	0.637611	High	70	Female	Never	I&II	Tx/Unknown	Nx/unknown					1966.87	2258.74	4225.61	0.338704	7.53236	7.91322	7.7269	7.3484	7.94201	7.69	6.76771	8.79234	9.0725	9.02834	9.36095	8.09628	7.93009	10.2481	6.75757	4.71413	9.30499
GSM773696	5.09315	0	C	A	15.5702	High	59	Male	Ever	I&II	Tx/Unknown	Nx/unknown					70.8858	1280.51	1351.4	0.694295	8.76136	7.63996	7.31937	7.15911	7.815	7.79325	6.66943	8.9762	9.68283	8.38083	9.77726	8.67506	8.64868	10.1573	6.65147	3.58127	7.61787
GSM773697	5.47397	0	B	C	-11.6112	Low	56	Male	Ever	I&II	Tx/Unknown	Nx/unknown					156.225	391.338	547.563	0.774189	7.48839	7.32775	6.46386	7.8966	7.57443	7.70877	5.50134	9.72808	9.87	7.25617	9.82678	8.00682	7.77531	10.7266	7.7713	7.7188	8.08705
GSM773698	5.07397	0	C	A	8.83345	High	69	Female	Ever	I&II	Tx/Unknown	Nx/unknown					-36.3202	1170.45	1134.12	0.716891	8.25872	7.202	7.10829	7.16091	8.10248	7.60639	6.05881	9.32542	9.82095	10.2565	9.74206	8.45206	8.65616	9.38202	5.35807	4.59779	8.34694
GSM773699	5.18904	0	C	A	9.99096	High	61	Female	Ever	I&II	Tx/Unknown	Nx/unknown					88.6624	1476.42	1565.08	0.671383	8.28236	7.58704	6.95202	6.84336	8.43898	7.42898	6.43922	8.95726	9.46177	7.95155	9.41611	7.82387	8.77215	10.3054	6.62587	3.80893	8.96124
GSM773700	5.09863	0	A	A	3.919	High	54	Female	Never	I&II	Tx/Unknown	Nx/unknown					1030.64	2798.44	3829.08	0.392865	8.79549	7.8285	7.41159	8.08093	7.18011	7.93647	6.83687	9.23683	9.55749	8.02924	9.70368	8.64653	7.69958	11.1594	6.45679	6.59457	7.84332
GSM773701	4.5726	0	C	B	5.66512	High	64	Female	Never	I&II	Tx/Unknown	Nx/unknown					1428.42	2281.05	3709.48	0.408948	7.88375	7.62883	7.62877	7.19308	7.75972	7.7997	6.62153	8.87957	9.44423	8.02393	9.20505	8.40423	8.08198	10.3538	7.94102	5.00997	8.41189
GSM773702	8.73699	0	C	A	9.11844	High	45	Female	Never	I&II	Tx/Unknown	Nx/unknown					-345.114	1380.86	1035.75	0.726884	8.30917	7.94435	6.62214	7.19062	7.77204	7.97857	6.32646	9.33041	10.1134	8.50526	10.122	7.75702	9.56162	10.2371	7.3004	5.02383	7.91386
GSM773703	4.99178	0	A	A	-1.75093	Low	55	Female	Never	I&II	Tx/Unknown	Nx/unknown					203.003	1968.58	2171.58	0.602833	7.68218	7.86126	7.7141	8.31937	7.64626	7.3772	6.71202	9.37825	9.95756	8.33534	10.151	7.97885	8.73699	11.8651	10.0682	8.38782	7.526
GSM773704	4.95616	0	C	B	11.7594	High	61	Female	Never	I&II	Tx/Unknown	Nx/unknown					472.844	2612.83	3085.68	0.490678	7.99688	7.05422	6.81908	7.16091	7.60886	7.13159	6.66709	9.03104	9.92635	8.56392	9.61718	7.82387	8.22475	10.4649	6.39969	5.03077	8.62294
GSM773705	6.99178	0	C	A	4.68107	High	65	Female	Never	I&II	Tx/Unknown	Nx/unknown					1169.2	2576.97	3746.17	0.404027	7.9676	7.36755	7.68348	7.03655	7.77531	7.78533	5.90602	8.94115	9.21512	7.95455	9.38909	8.27009	8.33488	10.1912	7.28018	5.80859	8.58643
GSM773706	8.13151	0	C	A	12.0097	High	65	Male	Never	I&II	Tx/Unknown	Nx/unknown					500.234	1431.08	1931.31	0.630591	7.87808	7.59795	7.12757	6.88621	8.22183	7.62375	7.23258	8.7503	9.64974	9.04708	9.24742	8.05727	8.17553	10.4231	5.98176	4.05021	8.66274
GSM773707	8.4	0	C	B	7.80748	High	47	Male	Ever	I&II	Tx/Unknown	Nx/unknown					858.715	2099.81	2958.53	0.506854	8.10175	6.53471	7.19426	7.09721	8.79169	7.48756	6.06504	9.585	9.49651	8.55146	9.72319	8.6456	7.97961	9.75657	7.41713	3.99299	8.72241
GSM773708	3.86849	0	C	A	14.3114	High	60	Female	Never	I&II	Tx/Unknown	Nx/unknown					-694.168	158.82	-535.348	0.864619	8.48212	6.87648	7.68954	7.48816	8.57923	7.89185	5.26389	9.25687	10.0503	9.23738	10.1406	7.89202	9.4888	9.57853	6.39447	3.61579	7.88977
GSM773709	3.60822	0	A	A	2.90342	High	55	Male	Ever	I&II	Tx/Unknown	Nx/unknown					1256.35	2871.54	4127.9	0.352164	8.19449	8.05179	7.36589	7.41103	7.40993	7.70594	6.9426	9.06694	9.83677	8.86301	9.69723	8.40947	8.18695	10.6482	6.82773	5.10965	8.06525
GSM773710	3.23288	0	C	B	16.0284	High	61	Female	Never	I&II	Tx/Unknown	Nx/unknown					272.086	1841.62	2113.71	0.609588	8.87298	7.93404	6.79111	6.83728	7.98396	8.03422	6.57312	9.31092	10.1592	8.87005	9.57591	8.45674	7.91212	10.5474	8.95675	4.73832	7.97164
GSM773711	4.62466	0	C	A	8.94332	High	67	Male	Ever	I&II	Tx/Unknown	Nx/unknown					1277.56	2666.03	3943.59	0.377352	8.09145	7.21541	7.06733	6.92016	7.71836	7.59017	6.30005	8.68024	9.45876	8.37664	9.39606	8.01123	8.32908	9.95285	6.77449	4.3075	8.70602
GSM773712	3.88219	0	C	C	13.0713	High	69	Male	Ever	I&II	Tx/Unknown	Nx/unknown					281.642	1063.96	1345.6	0.694907	7.90369	8.22913	7.14953	7.35794	7.66439	7.59643	6.33259	8.92713	9.62548	8.44474	9.17616	8.02188	7.54959	10.9665	9.0542	3.6152	7.64405
GSM773713	3.90685	0	A	A	2.64018	High	65	Female	Never	I&II	Tx/Unknown	Nx/unknown					858.026	1864.34	2722.36	0.536427	7.87971	8.05179	6.99162	7.47404	8.24572	7.44629	5.98268	9.07908	10.1592	8.50103	9.92647	8.96917	8.46812	10.2508	7.9997	7.55408	7.80117
GSM773714	4.5863	0	C	B	6.97306	High	65	Male	Ever	I&II	Tx/Unknown	Nx/unknown					-697.224	1044.4	347.176	0.79247	7.14707	7.41001	7.10536	7.30149	7.82119	7.30205	5.93874	9.26779	9.11738	8.26173	9.17746	7.56747	8.51091	9.54098	6.93791	3.26602	8.08595
GSM773715	5.06301	0	C	B	8.81939	High	56	Female	Never	I&II	Tx/Unknown	Nx/unknown					-730.586	1291.03	560.44	0.772991	8.32751	6.91314	6.5005	7.53682	8.19194	7.63609	5.75789	9.4381	9.60857	9.09389	9.67613	8.09555	8.58823	10.1522	6.85543	8.88001	9.0075
GSM773716	5.08493	0	A	A	-4.97249	Low	65	Female	Ever	I&II	Tx/Unknown	Nx/unknown					1070.77	2279.3	3350.07	0.4565	8.29406	7.48211	6.53313	7.86529	7.77011	7.39157	5.99175	9.42631	9.91791	8.04575	10.0061	8.5667	7.99166	10.2934	7.56075	6.53938	8.32196
GSM773717	4.87671	0	A	B	6.70097	High	56	Female	Never	I&II	Tx/Unknown	Nx/unknown					169.385	2349.41	2518.8	0.561402	7.58061	8.14535	7.29407	7.77632	7.32021	8.20125	6.2736	9.9486	10.3786	9.31412	10.269	9.4058	8.13765	10.4969	7.36691	7.58994	8.38044
GSM773718	5.70959	0	C	B	7.67062	High	59	Male	Never	I&II	Tx/Unknown	Nx/unknown					1276.4	2672.17	3948.57	0.376675	7.83378	7.55111	7.47227	7.02831	7.46341	7.66708	6.80577	9.08205	9.64292	8.55344	9.65783	8.58549	7.70616	10.3872	7.65276	4.84821	8.19934
GSM773719	5.14795	0	C	B	8.43689	High	56	Male	Ever	I&II	Tx/Unknown	Nx/unknown					1283.42	1674.21	2957.63	0.506968	8.30799	7.39794	7.09657	7.01141	7.84706	7.80634	6.50253	8.99279	9.80886	8.04901	9.8516	8.02043	8.10764	10.5287	7.17817	5.15324	9.47153
GSM773720	3.05205	0	C	B	4.544	High	63	Female	Ever	I&II	Tx/Unknown	Nx/unknown					697.868	1882.57	2580.44	0.553892	7.6634	7.69375	6.63985	7.47159	7.77299	7.71784	6.79309	9.21562	9.72835	7.59204	9.93865	9.02497	8.45204	10.2731	7.23429	5.95742	8.90672
GSM773721	7.68767	0	C	A	10.2652	High	49	Male	Ever	I&II	Tx/Unknown	Nx/unknown					995.347	2411.59	3406.94	0.449057	8.14972	7.55972	7.62276	6.63987	7.97203	7.59643	6.49442	9.13204	9.54015	8.41846	9.07578	8.20095	8.06459	10.1938	7.59224	3.64217	8.4893
GSM773722	4.55616	0	C	A	5.72034	High	58	Female	Never	I&II	Tx/Unknown	Nx/unknown					631.248	1544.92	2176.17	0.602294	8.21427	7.45365	7.32805	6.78453	7.79118	7.60902	6.38872	9.23826	9.44102	8.45861	9.80183	8.73443	8.31704	10.2536	7.38544	4.83485	9.53973
GSM773723	4.72877	0	B	B	-12.7443	Low	62	Male	Ever	I&II	Tx/Unknown	Nx/unknown					1903.82	3145.36	5049.18	0.222763	7.22745	7.28724	7.1299	7.68812	7.78501	7.19328	6.23399	8.69279	9.3552	8.44687	9.6699	8.08771	7.73818	9.75441	6.45349	5.41754	8.86803
GSM773724	4.46301	0	A	B	1.54682	High	68	Female	Never	I&II	Tx/Unknown	Nx/unknown					1062.58	2460.65	3523.23	0.43374	6.84297	7.33311	6.79387	6.91583	8.08393	7.45326	6.78562	8.66781	9.43819	7.91391	9.60546	8.29449	8.43101	9.67747	6.44667	5.65961	8.8062
GSM773725	5.96986	0	C	A	7.58932	High	66	Female	Never	I&II	Tx/Unknown	Nx/unknown					529.369	2595.71	3125.08	0.48563	7.80947	6.87493	6.87852	7.179	8.42911	7.68371	6.41841	9.0242	9.28385	8.0188	9.6548	8.26761	7.99267	10.0093	7.55227	5.64212	8.98908
GSM773726	5.25205	0	C	B	9.3096	High	57	Female	Ever	I&II	Tx/Unknown	Nx/unknown					659.25	1838.14	2497.39	0.564	8.53443	7.25544	6.88126	7.28286	7.86033	7.54497	5.86978	9.2205	9.64292	7.98934	9.53493	8.60057	8.10455	10.2994	7.10164	5.21828	8.39843
GSM773727	3.96164	0	A	A	-0.0516439	High	57	Female	Never	I&II	Tx/Unknown	Nx/unknown					487.555	1910.67	2398.23	0.575959	7.57383	7.54456	6.88417	7.4453	7.46787	7.24105	6.62691	9.2615	9.64974	8.52172	9.96953	8.30675	9.01369	10.181	6.13935	7.64294	9.6197
GSM773728	3.18356	0	C	A	5.12537	High	52	Female	Ever	I&II	Tx/Unknown	Nx/unknown					1279.06	1787.06	3066.13	0.493177	7.96438	7.25038	7.21378	6.67657	7.89261	7.14324	5.89657	8.91983	9.67597	8.4528	9.02	9.19309	7.9746	10.0708	5.18329	4.9889	8.37736
GSM773729	3.3726	0	C	B	10.5196	High	65	Female	Never	I&II	Tx/Unknown	Nx/unknown					437.24	1417.27	1854.51	0.639301	7.69874	6.89532	6.57123	6.96919	8.08047	7.31131	6.18291	9.39396	9.61835	7.03283	9.25656	9.16562	7.92027	9.9926	7.42962	8.47723	9.3093
GSM773730	2.57808	0	A	B	2.94433	High	65	Male	Ever	I&II	Tx/Unknown	Nx/unknown					755.755	1823.41	2579.17	0.554046	8.86199	7.61162	6.79238	8.33074	7.99353	7.33081	5.86125	9.45319	9.92635	8.54739	9.8651	8.7627	8.0184	10.3054	5.7864	5.17122	8.86352
GSM773731	4.44658	0	C	A	11.2789	High	50	Female	Never	I&II	Tx/Unknown	Nx/unknown					522.372	1986.47	2508.85	0.56261	8.15326	7.94994	7.44167	7.67461	7.65526	8.04307	6.76506	9.34557	9.79312	8.56392	9.3701	8.72952	7.92621	10.2455	7.19729	6.60095	8.56307
GSM773732	5.08219	0	C	A	14.0122	High	53	Female	Never	I&II	Tx/Unknown	Nx/unknown					-180.051	1418.32	1238.27	0.70615	8.00055	7.53408	6.69686	7.76758	8.19438	8.41977	6.48491	9.56705	9.98477	8.53647	9.29382	10.1396	8.32576	10.1522	6.2875	3.48976	8.82289
GSM773733	3.84658	0	C	A	13.4778	High	53	Female	Never	I&II	Tx/Unknown	Nx/unknown					-230.647	1656.41	1425.77	0.686397	8.4177	8.02217	6.40369	8.08239	7.69346	7.70108	7.24916	9.3075	10.4918	8.96246	9.73566	9.1378	8.69129	10.1912	6.45202	5.86744	7.95007
GSM773734	6.08493	0	C	A	9.00362	High	66	Female	Ever	I&II	Tx/Unknown	Nx/unknown					1115.79	2626.37	3742.16	0.404566	8.34692	7.43432	7.6601	7.19933	7.3077	8.18494	6.4993	9.0737	9.08739	8.86544	9.21793	8.92085	7.84647	10.7537	7.4409	4.63428	8.41257
GSM773735	2.32603	0	C	A	8.86406	High	62	Female	Never	I&II	Tx/Unknown	Nx/unknown					261.384	1556.41	1817.8	0.643435	7.89145	7.7798	7.17941	6.77011	7.69675	7.45388	6.72369	8.47718	9.09723	8.45467	9.16251	7.55022	8.31064	10.3989	6.08237	3.09553	7.95007
GSM773736	2.27671	0	C	B	13.1304	High	66	Female	Never	I&II	Tx/Unknown	Nx/unknown					645.142	1900.1	2545.24	0.558185	8.62498	7.59501	7.03433	7.147	7.6849	7.69333	6.2345	9.66299	10.0659	7.7904	9.50646	8.71642	8.45436	10.6661	7.9242	3.57022	8.9226
GSM773737	8.81918	0	A	A	4.3595	High	35	Male	Ever	I&II	Tx/Unknown	Nx/unknown					342.779	2352.95	2695.73	0.539722	8.16107	8.00673	7.17505	7.31762	7.3731	7.66919	7.34509	9.46974	9.31508	8.93198	9.23415	8.7214	8.20642	10.7537	7.79404	4.78271	7.92963
GSM773738	7.08219	0	C	B	17.7087	High	59	Female	Never	I&II	Tx/Unknown	Nx/unknown					-941.74	703.444	-238.296	0.841897	8.67876	7.80376	6.55231	7.55348	8.02748	8.68284	6.69187	10.0963	9.8452	8.7428	9.63061	8.21474	8.98132	10.4111	7.58857	5.2731	7.65939
GSM773739	6.69041	0	C	B	14.3719	High	67	Female	Never	I&II	Tx/Unknown	Nx/unknown					391.175	1046.66	1437.84	0.685108	8.67001	7.95464	7.58848	6.98294	6.95138	8.28393	5.74086	9.33041	10.1327	7.87237	10.0381	7.77173	8.16691	11.0125	8.30924	5.75349	8.582
GSM773740	5.23288	0	A	A	4.19965	High	56	Female	Ever	I&II	Tx/Unknown	Nx/unknown					338.94	1387.04	1725.98	0.653694	7.09529	7.17865	7.70398	7.40335	7.61534	7.80776	6.95821	9.75882	9.63621	7.42432	9.14062	8.47495	8.42624	10.953	6.52842	7.66843	8.40262
GSM773741	5.02466	0	C	B	7.43452	High	62	Female	Never	I&II	Tx/Unknown	Nx/unknown					419.836	805.228	1225.06	0.707521	7.61775	7.4018	8.11451	7.51957	8.12281	7.99363	6.14174	9.4229	10.3132	9.04458	9.93699	8.1317	8.74325	11.0077	4.7867	5.34791	9.04932
GSM773742	7.99452	0	A	A	-0.618612	High	46	Female	Never	I&II	Tx/Unknown	Nx/unknown					-601.728	872.536	270.808	0.799257	8.05202	7.49017	7.00748	8.06243	7.5651	7.33351	7.98136	9.41762	9.76671	8.34154	9.70868	8.05108	8.95182	11.3613	6.14961	8.34293	8.09094
GSM773743	6.26027	0	C	A	13.7047	High	67	Female	Never	I&II	Tx/Unknown	Nx/unknown					768.496	1608.66	2377.16	0.578485	8.04123	7.11739	7.22067	7.09181	8.00467	8.00047	6.73764	10.0936	9.74747	9.03088	9.54649	8.1278	8.56808	10.3478	7.10355	5.75883	8.92105
GSM773744	5.88767	0	C	B	17.2903	High	62	Male	Ever	I&II	Tx/Unknown	Nx/unknown					219.389	1054.98	1274.37	0.702388	8.92553	7.56274	7.18015	6.90979	7.66836	8.2079	6.48391	9.03646	9.97082	7.46176	9.45313	8.02871	9.2303	10.3932	8.4648	3.86577	8.08481
GSM773745	7.01644	0	A	B	-4.6431	Low	63	Male	Ever	I&II	Tx/Unknown	Nx/unknown					1228.64	2383.15	3611.79	0.421991	8.28758	7.32868	6.53513	7.57309	7.82662	7.08974	6.02786	9.6081	9.39652	7.91391	9.80183	8.94349	8.8337	10.7305	6.0775	6.78088	8.10267
GSM773746	5.33425	0	A	A	4.80622	High	52	Female	Ever	I&II	Tx/Unknown	Nx/unknown					617.951	2703.67	3321.63	0.460211	7.26813	7.36285	7.56908	7.00055	8.17391	7.54892	6.303	9.58708	9.48697	8.9198	9.3596	8.07665	8.11603	10.0214	6.62846	4.62353	7.80778
GSM773747	5.04384	0	C	A	11.6836	High	60	Female	Never	I&II	Tx/Unknown	Nx/unknown					-464.745	163.218	-301.527	0.846869	7.60351	7.71678	7.45482	7.36708	8.21584	8.23439	6.62375	8.86855	9.21512	8.91728	9.67287	7.81953	8.25623	10.468	9.93876	5.13841	8.18626
GSM773748	5.4	0	C	B	15.573	High	47	Female	Never	I&II	Tx/Unknown	Nx/unknown					441.738	2255.91	2697.65	0.539486	8.429	7.60483	8.00088	6.92665	8.01803	8.28561	6.48079	9.22493	9.89206	9.06909	9.78695	9.68898	8.55476	10.4111	7.15125	3.59244	8.22323
GSM773749	6.6	0	A	C	-0.366098	High	56	Male	Ever	I&II	Tx/Unknown	Nx/unknown					1156.24	2258.57	3414.81	0.448024	8.20128	7.42686	6.69817	7.66572	8.27408	7.17787	6.13572	9.89187	9.49344	8.55761	9.57885	8.29535	8.03014	10.2994	6.48417	5.92681	8.10882
GSM773750	4.44932	0	C	B	9.26984	High	56	Female	Never	I&II	Tx/Unknown	Nx/unknown					1083.45	2342.21	3425.66	0.4466	8.18824	7.42499	7.33435	6.63301	7.64436	7.48484	6.61084	8.93354	9.28672	8.46279	9.19805	8.08225	7.89782	10.2342	7.00223	4.46167	8.45074
GSM773751	6.65753	0	A	B	8.36424	High	63	Female	Ever	I&II	Tx/Unknown	Nx/unknown					-194.693	1544.43	1349.74	0.69447	7.05499	6.70387	6.57624	7.33898	8.22844	7.87626	7.09052	9.70474	9.18884	8.70474	9.81004	7.9757	7.79296	10.1547	8.47547	5.04037	8.32258
GSM773752	5.08493	0	C	B	19.7034	High	59	Male	Ever	I&II	Tx/Unknown	Nx/unknown					-308.995	362.041	53.046	0.818056	8.17747	7.68634	7.77987	6.54475	7.57489	8.14168	6.95706	8.96088	10.2101	8.50916	9.52942	8.03624	8.8673	10.378	7.56566	3.51589	8.19604
GSM773753	4.15342	0	C	B	10.5709	High	62	Female	Never	I&II	Tx/Unknown	Nx/unknown					424.033	2124.65	2548.68	0.557767	8.46695	7.4334	6.62084	7.02028	8.02088	7.78382	6.40146	11.2429	9.3343	8.65791	9.78372	9.17079	8.20095	10.1681	7.20149	8.01677	7.98099
GSM773754	4.98356	0	C	A	4.20295	High	50	Male	Ever	I&II	Tx/Unknown	Nx/unknown					392.674	2453.42	2846.09	0.521012	7.17657	7.87601	7.33262	6.71721	8.30396	7.74731	6.88943	9.8044	9.69773	8.82881	9.42629	9.4014	8.34172	10.1134	5.11531	4.11686	8.26798
GSM773755	6.61096	0	C	B	16.5585	High	55	Male	Never	I&II	Tx/Unknown	Nx/unknown					-151.201	869.912	718.711	0.758045	7.69827	6.99697	7.18904	7.75412	7.53216	8.37846	6.58867	10.2822	10.0351	8.6447	9.16251	8.75751	9.38526	10.3898	7.76436	4.04493	7.65994
GSM773756	5.06575	0	A	B	-3.48712	Low	54	Female	Ever	I&II	Tx/Unknown	Nx/unknown					1127.38	3097.93	4225.3	0.338746	7.96235	7.43521	7.47484	7.78109	7.63305	7.5659	6.29308	9.45681	9.65715	8.92219	9.71993	8.66617	8.06568	10.3898	6.37574	7.79218	8.20517
GSM773757	5.97534	0	C	B	7.32003	High	65	Male	Never	I&II	Tx/Unknown	Nx/unknown					514.215	1469.08	1983.29	0.624651	8.12748	7.56756	7.0387	6.80176	7.67589	7.78674	5.62237	9.49935	10.2658	8.55555	9.2487	8.37483	8.81946	10.5474	7.5242	6.06808	8.46326
GSM773758	5.93973	0	C	B	9.35063	High	66	Male	Ever	I&II	Tx/Unknown	Nx/unknown					654.75	1885.4	2540.15	0.558806	8.2756	7.32052	7.45325	7.66918	8.19575	8.12529	6.5003	9.36789	10.1379	9.00943	9.74206	8.08612	8.40199	10.8039	6.99796	6.59803	8.47413
GSM773759	5.90137	0	C	B	16.0737	High	62	Female	Never	I&II	Tx/Unknown	Nx/unknown					32.2696	389.532	421.801	0.785741	8.18655	7.43995	7.18683	6.6017	7.70975	8.21404	6.36801	9.43274	10.0167	9.38941	9.37755	7.94013	8.72085	10.181	9.03319	4.19068	7.76962
GSM773760	5.67945	0	C	B	13.2719	High	64	Female	Never	I&II	Tx/Unknown	Nx/unknown					736.42	2042.35	2778.77	0.529421	8.37243	7.71369	6.90361	6.97389	7.23982	7.87171	7.08694	9.03779	9.85329	8.37468	9.50775	8.07901	8.62671	10.3138	7.81651	3.6791	8.98755
GSM773761	5.46301	0	C	B	8.59333	High	64	Female	Never	I&II	Tx/Unknown	Nx/unknown					1236.71	2426.72	3663.42	0.415107	8.02612	7.66405	7.64026	6.98176	7.64252	7.60358	6.0315	8.81039	9.47124	8.44066	9.76611	8.57869	8.09653	10.0465	6.75706	3.60782	8.53268
GSM773762	5.85479	0	C	A	11.6609	High	61	Male	Never	I&II	Tx/Unknown	Nx/unknown					108.089	791.8	899.889	0.740434	8.57938	7.24853	7.04184	6.68515	8.45583	7.96037	5.3824	9.42943	9.59898	8.3217	9.76611	8.02188	8.09545	10.4172	6.24114	5.15777	8.23192
GSM773763	5.47397	0	C	A	9.54929	High	58	Female	Never	I&II	Tx/Unknown	Nx/unknown					677.617	2150.2	2827.82	0.523299	7.92808	7.59215	7.24839	7.16269	7.9341	7.45916	6.29568	8.61129	9.46805	8.51121	9.45585	8.55511	7.8037	9.96214	6.74721	3.70435	8.32927
GSM773764	5.2274	0	A	A	3.99106	High	49	Male	Ever	I&II	Tx/Unknown	Nx/unknown					352.697	2149.93	2502.63	0.563365	7.99331	7.15869	6.39105	8.10465	7.48442	7.62234	7.47114	9.71332	9.47459	7.21952	9.75811	9.07187	8.72579	10.5092	5.63357	7.80419	8.61829
GSM773765	4.54795	0	C	B	9.01898	High	58	Male	Ever	I&II	Tx/Unknown	Nx/unknown					951.201	2226.32	3177.52	0.478887	7.94682	7.27254	7.39894	6.80794	7.41139	8.48222	6.30982	8.89793	9.57465	9.16243	9.54088	8.52541	8.53318	10.3508	8.87538	3.31482	8.76568
TCGA-05-4249	4.1726	0	C	A	13.2505	High	67	Male	Missing	I&II	T1&T2	N0					693.621	1948.65	2642.27	0.546311	7.75659	8.36004	7.47738	7.52449	7.74667	7.8605	6.51565	9.37003	10.1001	8.78615	9.9778	8.65418	8.5541	10.1067	7.55292	4.15206	9.06239
TCGA-05-4250	0.331507	1	B	C	-12.7535	Low	79	Female	Missing	III&IV	T3&T4	N1&N2&N3					880.64	2178.44	3059.08	0.494075	7.66236	7.68313	6.94879	7.05332	8.07852	7.43903	6.12093	9.37378	9.35342	8.9987	9.91199	7.94688	8.87243	10.1323	9.09663	6.21665	8.31802
TCGA-05-4382	1.66301	0	A	A	-3.30411	Low	68	Male	Missing	I&II	T1&T2	N0					1666.23	2500.02	4166.25	0.346889	7.53652	7.61214	7.1855	6.88105	8.04003	7.2982	5.93886	9.03055	9.31393	8.16225	9.41506	7.85945	7.80061	10.0351	7.99965	7.58958	8.54958
TCGA-05-4384	1.16712	0	C	B	9.7829	High	66	Male	Missing	III&IV	T1&T2	N1&N2&N3					642.613	1762.19	2404.8	0.57517	8.09861	7.86265	7.45705	7.25918	8.59099	7.77186	6.46151	9.22645	9.94288	8.79493	9.77028	8.41018	8.35836	10.4856	6.98703	4.7426	9.11442
TCGA-05-4389	3.75068	0	A	A	-1.9313	Low	70	Male	Missing	I&II	T1&T2	N0					290.204	2454.56	2744.76	0.53365	7.52255	7.59616	6.56817	7.05018	7.71225	7.22681	5.36932	9.2229	9.69873	8.70428	9.89311	7.9728	8.69822	9.9507	6.99375	4.90451	8.19209
TCGA-05-4390	3.08493	0	A	B	-1.2945	Low	58	Female	Missing	I&II	T1&T2	N0					705.422	1133.38	1838.8	0.641072	8.5027	7.66249	6.37301	7.11975	8.10557	7.58315	5.71981	9.43148	9.50108	9.38572	9.93911	7.38326	8.5321	10.2597	7.33448	8.69149	8.18971
TCGA-05-4396	0.830137	1	A	B	2.94958	High	76	Male	Missing	III&IV	T3&T4	N1&N2&N3					-43.9275	717.904	673.977	0.762312	7.3404	7.92422	7.68679	7.16186	8.56543	7.9044	6.21556	9.21507	9.85696	8.9805	9.37558	8.29682	8.53893	10.1159	7.12816	7.40638	9.73984
TCGA-05-4397	2.00274	1	A	A	-1.24468	Low	65	Male	Missing	I&II	T1&T2	N1&N2&N3					-117.439	1318.7	1201.26	0.709986	8.21067	8.32962	6.40902	7.3674	7.56108	7.30767	5.40566	9.89992	9.60913	8.62838	10.2203	9.64669	8.68663	10.6435	7.5003	4.68314	8.73192
[truncated: 482 more rows]
